# Supplementary material for: Identification of miRNAs and their target genes in developing maize ears by combined small RNA and degradome sequencing
Source: BMC Genomics. 2014 Jan 14;15:25. doi: 10.1186/1471-2164-15-25 (PMC3901417; doi:10.1186/1471-2164-15-25)
Supplement: Additional file 1: Table S1 — Summary of reads that match various RNAs. [file 1471-2164-15-25-S1.xlsx]

## Sheet: Table S1
Table S1. Summary of reads that match various RNAs
Locus class		Distinct reads	Total reads	Mean frequencya
Nonprotein-coding RNAs
	snoRNA	772 (0.01%)	1,393 (0.01%)	2.06
	snRNA	1,672 (0.03%)	3,696 (0.03%)	2.18
	tRNA	7,488 (0.15%)	213,704 (2.00%)	29.61
	rRNA	87,384 (1.69%)	1,150,701 (10.79%)	14.21
	siRNA	172,476 (3.34%)	699,977 (6.56%)	4.23
Small RNAs matching protein-coding genes
	exon_sense	158,861 (3.08%)	473,559 (4.44%)	2.98
	exon_antisense	130,081 (2.52%)	437,386 (4.10%)	3.36
	intron_sense	500,902 (9.71%)	1,436,036 (13.47%)	2.87
	intron_antisense	491,513 (9.53%)	1,392,059 (13.05%)	2.83
miRNAs
	known	495 (0.01%)	165,276 (1.55%)	1479.45
	putative novel	419 (0.01%)	52,838 (0.50%)	126.11
Other small RNAs		3,604,734 (69.90%)	4,636,811 (43.48%)	1.72
Total		5,156,797 (100%)	10,663,436 (100%)	2.07
Total(Map to reference genome)		3,436,342(66.64%)	7,981,459(74.85%)	1.48
aThe average frequency of sequenced reads matching different type RNAs.
Numbers in brackets indicate the percentage of the distinct reads or total reads .
