# Supplementary material for: Identification of miRNAs and their target genes in developing maize ears by combined small RNA and degradome sequencing
Source: BMC Genomics. 2014 Jan 14;15:25. doi: 10.1186/1471-2164-15-25 (PMC3901417; doi:10.1186/1471-2164-15-25)
Supplement: Additional file 3: Table S2 — MIREAP output. [file 1471-2164-15-25-S3.xlsx]

## Sheet: Table S2
Table S2. MIREAP output
MIREAP is a computational tool specially designed to identify real miRNAs from deeply sequenced small RNA libraries, which fully considered miRNA biogenesis, sequencing depth and structural features to improve the sensitivity and specificity of miRNA identification. In the present study, Solexa reads matched with maize genome (B73 RefGen_v2) were analyzed by MIREAP under default settings. Since e…
mireap
zma-m0001 chr10:4717189:4717286:+ 98(nt) -32.50(kcal/mol)
GTAGGGCTCGCGGCTGTTACTCTGTTTACGCTAAAATGGGTTTCCGTTTACGCTAAATTTGTTCGCTTGCGTAAAAAGTGATCGGACGTGGGCTGGGG zma-m0001 11
....((((((((.((((((((...(((((((..((((((....))))))..((...........))..))))))).))))).))).))))))))....
******************************************************************TTGCGTAAAAAGTGATCGGACG********** zma-m0001-3p 10
---------------------------------------------------------------CGCTTGCGTAAAAAGTGATCGGAC----------- t1180726 1
----------------------------------------------------------------GCTTGCGTAAAAAGTGATCGGA------------ t4583314 1
------------------------------------------------------------------TTGCGTAAAAAGTGATCGGACG---------- t0336123 3
------------------------------------------------------------------TTGCGTAAAAAGTGATCGGACGTG-------- t0904229 2
--------------------------------------------------------------------GCGTAAAAAGTGATCGGACGTG-------- t4267883 1
--------------------------------------------------------------------GCGTAAAAAGTGATCGGACGTGGG------ t0574554 2
------------------------------------------------------------------------AAAAAGTGATCGGACGTG-------- t3884739 1
//
mireap
zma-m0002 chr10:16406757:16406882:+ 126(nt) -57.30(kcal/mol)
CCCGAAACTTACGGCTGTGTTTTGTAGGGGGCTCCAGGTGGTGGACCACACTGGCACTACGCCGACCTTTTAAGAGGTAGTGGATGCCGCTCCGGCCCACGGCGGCATGGCAGTGACGTTTGGGGG zma-m0002 7
(((.((((((((.(((((((..(((...(((((...(((((((..((((...(((.....))).(((((....))))).)))).)))))))..)))))...)))))))))).)))).)))).))).
**********ACGGCTGTGTTTTGTAGGGGGC********************************************************************************************** zma-m0002-5p 7
----------ACGGCTGTGTTTTGTAGG-------------------------------------------------------------------------------------------------- t1470426 1
----------ACGGCTGTGTTTTGTAGGGG------------------------------------------------------------------------------------------------ t4081469 1
----------ACGGCTGTGTTTTGTAGGGGGC---------------------------------------------------------------------------------------------- t0913081 2
----------ACGGCTGTGTTTTGTAGGGGGCT--------------------------------------------------------------------------------------------- t1637038 1
-----------CGGCTGTGTTTTGTAGGGGGCT--------------------------------------------------------------------------------------------- t0710558 2
//
mireap
zma-m0003 chr10:22485711:22486051:+ 341(nt) -119.90(kcal/mol)
GGCTTGGATCCTGCACATGTTTGGTTGTGTCCTCTTCCCAGATGCCACAGCTGGACACTACAGTTGGGCCTCCGCTGTGCTTTCTTTTTTGTACCGGCAGCTTTGTGAGGCTTGCCGTCGTACGTCCTCCTCTTCGTCTATAGGCGGTTGCGTCTACCTCCTGCATATATGGATGTGGTTTCGCATACCAGTTGGTCGGCCACGTGTTTTCCAGCCTAGACCATGGCCATGGATCATTGTTGGAAATGACCGTCTTCGACCGACGTATGCTTATATTTGGAACCAAGTGGCAGCTCCTTTTGCTAGAGCTAAGAGGGCATATATGGAGTATGTTAACGAGT zma-m0003 18
.(((((........((((((((.(((((((((((((......((((((....((((..((((((.((....))))))))...........(((((((((((((....)))).)))))..)))))))).....((((..((((((((((((((.((((.(((.........))).))))...)))).))).(((((((((..(((.((((((((((...((((((....)))).))...)))))))..))))))..)))))))))....)))))))..)))).....))))))((((.........)))).))))))))))).)).))))))))...)))))
*********************************************************************************************************************************************************************************************************************************************************************************************************************TAAGAGGGCATATATGGAGTAT********** zma-m0003-3p 17
---------------------------------------------------------------------------------------------------------------------------------------------------------------------------------------------------------------------------------------------------------------
---------------------------------------------------------------------------------------------------------------------------------------------------------------------------------------------------------------------------------------------------------------
---------------------------------------------------------------------------------------------------------------------------------------------------------------------------------------------------------------------------------------------------------------
---------------------------------------------------------------------------------------------------------------------------------------------------------------------------------------------------------------------------------------------------------------
---------------------------------------------------------------------------------------------------------------------------------------------------------------------------------------------------------------------------------------------------------------
//
mireap
zma-m0004 chr10:24189316:24189383:+ 68(nt) -35.00(kcal/mol)
GCTCCTACACCAGGTCGTGGACCGTCCGGCTCCATTGCCACGGACCGCCCGCGCCTCTGTAGAGAGCA zma-m0004 6
(((((((((..(((.(((((.(.(((((((......)))..)))).).)))))))).))))).)))).
**********CAGGTCGTGGACCGTCCGGCT************************************* zma-m0004-5p 6
----------CAGGTCGTGGACCGTCCGGCT------------------------------------- t0210552 5
----------CAGGTCGTGGACCGTCCGGCTC------------------------------------ t2296971 1
//
mireap
zma-m0005 chr10:66256564:66256716:+ 153(nt) -66.14(kcal/mol)
GATGCACCTCAGGATGCATCGTTGGGTCCGGACCTCTACGGAGGAATACCAGACCCCTGTACACACAACCTGGATCCTCTATTACGATCCGGGACTCCCAAGGAGGCATGCTGAGTCCCTCGGATGGGCCCTAGGCCCCTCCGAGTGAGGTCC zma-m0005 6
(((....(((((.((((.((.(((((((((((.......((((((...((((.....((....))....)))).)))))).......))))))...))))).)).)))).)))))((.((((((.(((((...))))).)))))).)).))).
**********AGGATGCATCGTTGGGTCCGG************************************************************************************************************************** zma-m0005-5p 6
---------CAGGATGCATCGTTGGGTCCGGAC------------------------------------------------------------------------------------------------------------------------ t4757965 1
----------AGGATGCATCGTTGGGTCCG--------------------------------------------------------------------------------------------------------------------------- t2387795 1
----------AGGATGCATCGTTGGGTCCGG-------------------------------------------------------------------------------------------------------------------------- t0271950 4
//
mireap
zma-m0006 chr10:70732957:70733155:+ 199(nt) -29.90(kcal/mol)
CCGCATAAACTCGTAATGGATATCATATACTTCGTTTTTTCATACCACTCAATATATTTCTGGGTATATTTCAAGCATTCACTTATATTACAATTTTTAGTTCCAAAGCAACACAGAAACTTGCTATTCTATTGTCCATACTGTCCATGTACAATCTGAGGTTAGTTTATGACAAAACAGACATGACATCCATGTGCAC zma-m0006 9
..((((.........((((((.((((...((..(((((.(((((............((((((.(((......(((......)))....)))........((......))....))))))...((((..(((((((.(((.......))).)))))...))..)))).))))).)))))))..)))).))))))))))..
***********************************************************************************************************************************************************************TATGACAAAACAGACATGACAT********** zma-m0006-3p 9
----------------------------------------------------------------------------------------------------------------------------------------------------------------------TTATGACAAAACAGACATGACA----------- t2631232 1
-----------------------------------------------------------------------------------------------------------------------------------------------------------------------TATGACAAAACAGACATGACAT---------- t0140436 7
-------------------------------------------------------------------------------------------------------------------------------------------------------------------------TGACAAAACAGACATGACATCCAT------ t2381733 1
//
mireap
zma-m0007 chr10:85225430:85225564:+ 135(nt) -44.50(kcal/mol)
ATCTACTCCAAAAACTCTAGGTGGAGCAGCTCTGCTCCAGAGTTTAGATTGTTTCTCACAACCTGTGGCAGTGGCGGGTAAATAAGTGCAAACTCCATGACTCGGTTGTTTTTTTTTTGAGTTTTTGGAGCAGCA zma-m0007 8
..((.((((((((((((.(((..(((((((.((((..(((.(((.(((.....)))...))))))..))))...(((((.....(((....))).....))))))))))))..)))..)))))))))))).))..
**********AAAACTCTAGGTGGAGCAGCT******************************************************************************************************** zma-m0007-5p 7
----------AAAACTCTAGGTGGAGCAGC--------------------------------------------------------------------------------------------------------- t3071903 1
----------AAAACTCTAGGTGGAGCAGCT-------------------------------------------------------------------------------------------------------- t0245505 4
-----------AAACTCTAGGTGGAGCAGCT-------------------------------------------------------------------------------------------------------- t4384852 1
------------AACTCTAGGTGGAGCAGCTCTGC---------------------------------------------------------------------------------------------------- t3437064 1
------------------------------TCTGCTCCAGAGTTTAGATTGTT---------------------------------------------------------------------------------- t4662977 1
//
mireap
zma-m0008 chr10:87054690:87054820:+ 131(nt) -52.50(kcal/mol)
TGTCCAATGTACTGACATTCGGCAAAGAAGCTCCTCGTGAGTCCCTTTATCAGGGCCTTTGCCGAGTGCATTTGTAGTCACTCGGTAAATGTTGCTTCTTTGCCGAGTGCTAAGGCCACATCACTTGGCAA zma-m0008 5
((.(((((((.((..((((((((((((((((.......(((.((((.....)))).)))((((((((((.......).)))))))))......))))))))))))))))...))...))))....))))).
**********ACTGACATTCGGCAAAGAAGCTC************************************************************************************************** zma-m0008-5p 5
----------ACTGACATTCGGCAAAGAAGC---------------------------------------------------------------------------------------------------- t4241717 1
----------ACTGACATTCGGCAAAGAAGCT--------------------------------------------------------------------------------------------------- t2712986 1
----------ACTGACATTCGGCAAAGAAGCTC-------------------------------------------------------------------------------------------------- t0941800 2
----------ACTGACATTCGGCAAAGAAGCTCC------------------------------------------------------------------------------------------------- t1280109 1
//
mireap
zma-m0009 chr10:101181167:101181304:+ 138(nt) -39.40(kcal/mol)
ATGTGACGATATAGTAGAGCAGAAGGTGCTATTGGGATCTCAATTGTCTGAAGAGCAGGAGAAAACCCTAATAAGGTTCCTGTTCAACAACAAAGATGTATTCGCATGGTCAGCTAATGATCTCTGTGGTGTCAACAG zma-m0009 19
.(((((((.(((((.(((.((..((.((((((.(.((...((.((((.((..(((((((((.....(((....))))))))))))..))))))...))...)).))))).)).))..)).)))))))).)))).))).
**********ATAGTAGAGCAGAAGGTGCTAT********************************************************************************************************** zma-m0009-5p 18
----------ATAGTAGAGCAGAAGGTGCTA----------------------------------------------------------------------------------------------------------- t3862307 1
----------ATAGTAGAGCAGAAGGTGCTAT---------------------------------------------------------------------------------------------------------- t0108624 8
----------ATAGTAGAGCAGAAGGTGCTATTG-------------------------------------------------------------------------------------------------------- t2024589 1
-----------TAGTAGAGCAGAAGGTGCTATT--------------------------------------------------------------------------------------------------------- t0130414 7
------------AGTAGAGCAGAAGGTGCTATTG-------------------------------------------------------------------------------------------------------- t1288881 1
--------------------------------TGGGATCTCAATTGTCTGA--------------------------------------------------------------------------------------- t4794828 1
//
mireap
zma-m0010 chr10:102762548:102762880:+ 333(nt) -103.51(kcal/mol)
GGTGTAGGCTCTAGACCGTCCGGGGTGGCCAGGGAAGTCCTCTTGGTAGAGTCGGCTGATAACAAAGCCGATGAAACTGACTGGAGGACACCCATAGCTGATTACCTACGAAATCCCAGTGTTAGGACAAGTAAGAATGTTTGGCGTACAACTTTCAAGTATGTTTTAATGAGTAATGAACTCTACCACCGAACGGTTGATGACATCCTGCTTAAATGCTTAGGCCCTAGCGATGCTATATTAGCCATGGCCGAAGTACATGAGGGGATTTGTGGTACCCATCAATCGGCTCCAAAGATAAAATGGTTATTGCGAAGATCTGGGTTCTATTGA zma-m0010 8
...(((((..(((((.(...((.(((((((((((..(((((((...(((.(((((((........)))))))....)))...))))))).)))..(((((((((((.((.(((((((.((((..((.((.........(((((((((((.........))))).......((((.....)))).....))))))((((((((.((((((((((((....))))))...)).))))...)))))))).)).)).....))))...))))))))))))).......)))))))............)))))))).))..).)))))..)))))...
*************************************************************************************************************************************************************************************************************************************************************************************************************AATGGTTATTGCGAAGATCTGG********** zma-m0010-3p 7
---------------------------------------------------------------------------------------------------------------------------------------------------------------------------------------------------------------------------------------------------------------
---------------------------------------------------------------------------------------------------------------------------------------------------------------------------------------------------------------------------------------------------------------
---------------------------------------------------------------------------------------------------------------------------------------------------------------------------------------------------------------------------------------------------------------
---------------------------------------------------------------------------------------------------------------------------------------------------------------------------------------------------------------------------------------------------------------
//
mireap
zma-m0011 chr10:125220020:125220162:+ 143(nt) -77.90(kcal/mol)
TGGGACCCCACTGTGGGCGGCCCGGACCCCATACGGGGGGGGGGGGGTCCGGATCCCATTCCAGGGGTCCGGCTTGCACACGTGGAGGCCCGGGACCAACCTTGGGGGTCCGGACTGTATATCCGGGGGTCCGACGCTCTCCC zma-m0011 6
..(((((((...(((.((((.(((((((((...(((((.(((((((((....))))).))))...((((((((((.((....)).)))))..)))))..)))))))))))))).)))).)))...)))))))...........
**************************************************************************************************************CGGACTGTATATCCGGGGGTCCG********** zma-m0011-3p 6
--------------------------------------------------------------------------------------------------------------CGGACTGTATATCCGGGGGT------------- t1868477 1
--------------------------------------------------------------------------------------------------------------CGGACTGTATATCCGGGGGTCC----------- t1958683 1
--------------------------------------------------------------------------------------------------------------CGGACTGTATATCCGGGGGTCCG---------- t0846741 2
--------------------------------------------------------------------------------------------------------------CGGACTGTATATCCGGGGGTCCGA--------- t1109763 1
---------------------------------------------------------------------------------------------------------------GGACTGTATATCCGGGGGTC------------ t5152073 1
//
mireap
zma-m0012 chr10:130456852:130456951:+ 100(nt) -50.40(kcal/mol)
GTCTTCATTTTAGTCCCTAAATTGCCGGACACAGGGACTAAAAGAGGGATTATCTCTATTTTAGTCCATATGTTTGGCAATTTAGAGACTAAAAGAGATG zma-m0012 6
(((((..((((((((.(((((((((((((((...(((((((((.((((.....)))).)))))))))...))))))))))))))).))))))))))))).
**********TAGTCCCTAAATTGCCGGACA********************************************************************* zma-m0012-5p 6
----------TAGTCCCTAAATTGCCGGACA--------------------------------------------------------------------- t0174119 6
//
mireap
zma-m0013 chr10:142423583:142423663:+ 81(nt) -59.80(kcal/mol)
CAAGGGAAATAGAGGGGATTGGAGGGGCTAAAATCCCTAGCAAGGTGATTTTAGCCGCTCCAATCCCCTCCATTCCCTTGG zma-m0013 6
((((((((...(((((((((((((.(((((((((((((....))).)))))))))).)))))))))))))..)))))))).
**********AGAGGGGATTGGAGGGGCTAA************************************************** zma-m0013-5p 6
----------AGAGGGGATTGGAGGGGCTAA-------------------------------------------------- t0215100 5
-----------GAGGGGATTGGAGGGGCTAA-------------------------------------------------- t1324869 1
//
mireap
zma-m0014 chr10:142438123:142438264:+ 142(nt) -67.00(kcal/mol)
GGGACTAATGTTTAGTCCCTTCATTTTATTCTATTTTAGTCTATAAATTGTCAAATTTAGAAACTAAAATAGAGTTTTAGTTTCTATATTTAGCAATTTTGGAACTAAAATGGAATAAAAAGTAGGGACTAAAAATTAGTCC zma-m0014 147
.((((((((.((((((((((.(.((((((((((((((((((((.((((((..((((.(((((((((((((...))))))))))))).))))..))))))))).))))))))))))))))).).)))))))))).))))))))
*************************************************************************************************************ATGGAATAAAAAGTAGGGACTAA********** zma-m0014-3p 141
-----------------------------------------------------------------AAAATAGAGTTTTAGTTTCTATAT----------------------------------------------------- t3784615 1
-------------------------------------------------------------------------------------------AGCAATTTTGGAACTAAAATGGA---------------------------- t1421259 1
-------------------------------------------------------------------------------------------AGCAATTTTGGAACTAAAATGGAA--------------------------- t4299347 1
---------------------------------------------------------------------------------------------CAATTTTGGAACTAAAATGGAA--------------------------- t4515680 1
-----------------------------------------------------------------------------------------------ATTTTGGAACTAAAATGGAATAAA----------------------- t3756119 1
------------------------------------------------------------------------------------------------TTTTGGAACTAAAATGGAATAAA----------------------- t1415867 1
-----------------------------------------------------------------------------------------------------------AAATGGAATAAAAAGTAGGGACTA----------- t0733814 2
------------------------------------------------------------------------------------------------------------AATGGAATAAAAAGTAGGGACTAA---------- t0047475 17
-------------------------------------------------------------------------------------------------------------ATGGAATAAAAAGTAGGGACT------------ t3995889 1
-------------------------------------------------------------------------------------------------------------ATGGAATAAAAAGTAGGGACTA----------- t0454102 3
-------------------------------------------------------------------------------------------------------------ATGGAATAAAAAGTAGGGACTAA---------- t0006659 82
-------------------------------------------------------------------------------------------------------------ATGGAATAAAAAGTAGGGACTAAA--------- t0056920 14
--------------------------------------------------------------------------------------------------------------TGGAATAAAAAGTAGGGAC------------- t4006671 1
--------------------------------------------------------------------------------------------------------------TGGAATAAAAAGTAGGGACTA----------- t0259990 4
--------------------------------------------------------------------------------------------------------------TGGAATAAAAAGTAGGGACTAA---------- t0073775 11
--------------------------------------------------------------------------------------------------------------TGGAATAAAAAGTAGGGACTAAA--------- t0273381 4
---------------------------------------------------------------------------------------------------------------GGAATAAAAAGTAGGGACTAA---------- t1013696 1
----------------------------------------------------------------------------------------------------------------GAATAAAAAGTAGGGACTAA---------- t1207610 1
//
mireap
zma-m0015 chr10:170455:170536:- 82(nt) -39.60(kcal/mol)
GTAGCTGTCTGGTGAACCACCGGACATCGCACAACAGAAAGTGGATTTGCGCGTGCGCGGCCGGTGCACCAGACAGTGCACA zma-m0015 13
((.(((((((((((...((((((.(..(((((..((((.......))))...)))))..))))))))))))))))))..)).
**********GGTGAACCACCGGACATCGCAC************************************************** zma-m0015-5p 13
----------GGTGAACCACCGGACATCGCAC-------------------------------------------------- t0090277 10
----------GGTGAACCACCGGACATCGCACA------------------------------------------------- t2690726 1
------------TGAACCACCGGACATCGCA--------------------------------------------------- t1210287 1
------------TGAACCACCGGACATCGCACA------------------------------------------------- t1027449 1
//
mireap
zma-m0016 chr10:7112184:7112314:- 131(nt) -55.60(kcal/mol)
CTATGCTAATTTTGACCAAGTTTGTAGAAAAGAATTAACATGTATACATCATGATACGTATTTTCATAATGTACATCTTCGATGGGTACATGTTAATACTTTTCTATAAATTTCGTCAAAATTTGCATAGT zma-m0016 10
((((((.(((((((((.(((((((((((((((.(((((((((((..(((((((.(((((.........))))))))....))))..))))))))))).))))))))))))))).))))))))).)))))).
**********TTTGACCAAGTTTGTAGAAAA**************************************************************************************************** zma-m0016-5p 10
----------TTTGACCAAGTTTGTAGAAAA---------------------------------------------------------------------------------------------------- t0092940 10
//
mireap
zma-m0017 chr10:12306285:12306364:- 80(nt) -34.70(kcal/mol)
ATTGACGCCATCAGTGACGTCTGTTACTAGTCATAACACGGGAAACGACTAGTAACAGACGACAGTAATGGGCGGTCATC zma-m0017 5
..(((((((((.(.((.(((((((((((((((........(....)))))))))))))))).)).).)).))).))))..
**************************************************AGTAACAGACGACAGTAATG********** zma-m0017-3p 5
--------------------------------------------------AGTAACAGACGACAGTAATG---------- t0415316 3
--------------------------------------------------AGTAACAGACGACAGTAATGG--------- t0727036 2
//
mireap
zma-m0018 chr10:22758029:22758128:- 100(nt) -62.90(kcal/mol)
CCTCAAACCTGGAGGGAATTGGAGGGGCTAAAATCCCCTCCTTATTCAATTTTGAATAAAAAGGGGATTTTAGCCCCTTAAATCCCCTTCGGGTTTTGGA zma-m0018 10
((..((((((((((((.(((.((((((((((((((((((..(((((((....)))))))..)))))))))))))))))).))).)))))))))))).)).
**********GGAGGGAATTGGAGGGGCTAA********************************************************************* zma-m0018-5p 9
----------GGAGGGAATTGGAGGGGCTA---------------------------------------------------------------------- t0842874 2
----------GGAGGGAATTGGAGGGGCTAA--------------------------------------------------------------------- t0128318 7
---------------GAATTGGAGGGGCTAAAATCC---------------------------------------------------------------- t1307264 1
//
mireap
zma-m0019 chr10:32494880:32495103:- 224(nt) -62.70(kcal/mol)
GGCTGCAGTGGCAGGCGTGCTGCAAGCCTTTGGTGGCGCCGTTGCGGCCGATTTTCTACCGGGGAGCGCAATTTCGTATATTCAGGCCCTAAATACAAGGAACAAAATAAAAAAAGAAGAAAACACGACAAATGTCATTGTAATCAAATAGAAGATATTGCGATTCCCATTTTTGCGAAGCAAATGATTCGGTTGGCAAAACTGTGAAGCGCGATGTTTCGAGT zma-m0019 16
(..((((((((((.(((((.(((..(((((((((((.((((...)))).......))))))))).))))).((((.(.((((..(..(((.......)))..)..)))).)....))))....)))).)...))))))))))..).....((.(((((((((.(((.((.((((((.((.(.........).)).)))))).)).))).)))))))))))....
*************************************************************************************************************************************************************************************************TGGCAAAACTGTGAAGCGCGA********** zma-m0019-3p 15
--------------------------------------------------------------------------------------------------------------------------------------------------------------------------------------AATGATTCGGTTGGCAAAAC---------------------- t3465018 1
-------------------------------------------------------------------------------------------------------------------------------------------------------------------------------------------------TGGCAAAACTGTGAAGCGCGA---------- t0051614 15
//
mireap
zma-m0020 chr10:39218661:39218757:- 97(nt) -32.52(kcal/mol)
ATCAAATCTATGGAGATTGAGAGGGATTGAATCCCCTACAAGTCAAAATCCTCCTCAATCCACTCCAATCCCCCTCAATCCCCATGGATTAGGGATG zma-m0020 10
(((.(((((((((.(((((((.(((((((....................................))))))).))))))).)))))))))...))).
**********TGGAGATTGAGAGGGATTGAA****************************************************************** zma-m0020-5p 10
----------TGGAGATTGAGAGGGATTGAA------------------------------------------------------------------ t0090040 10
//
mireap
zma-m0021 chr10:54397125:54397204:- 80(nt) -28.00(kcal/mol)
GGTACTGTCCTGTGCGGTTATTATGTATGTGAATGGTGTCGTGTCACCTTCCATTACATGGTCAATCGTGAGGATGTAAG zma-m0021 67
..(((.(((((.(((((((((((((((((.(((.((((......))))))))).)))))))).)))))))))))))))..
**********TGTGCGGTTATTATGTATGTGA************************************************ zma-m0021-5p 67
--------CCTGTGCGGTTATTATGTATGT-------------------------------------------------- t4612090 1
---------CTGTGCGGTTATTATGTATGTG------------------------------------------------- t0123739 8
----------TGTGCGGTTATTATGTATGTG------------------------------------------------- t0932936 2
----------TGTGCGGTTATTATGTATGTGA------------------------------------------------ t0020463 33
----------TGTGCGGTTATTATGTATGTGAA----------------------------------------------- t0611864 2
------------TGCGGTTATTATGTATGT-------------------------------------------------- t0418954 3
------------TGCGGTTATTATGTATGTG------------------------------------------------- t0141264 7
------------TGCGGTTATTATGTATGTGA------------------------------------------------ t5041000 1
------------TGCGGTTATTATGTATGTGAA----------------------------------------------- t0110976 8
------------TGCGGTTATTATGTATGTGAATG--------------------------------------------- t3625625 1
-------------GCGGTTATTATGTATGTG------------------------------------------------- t4311315 1
//
mireap
zma-m0022 chr10:64408262:64408383:- 122(nt) -65.30(kcal/mol)
TTTATGTCCGACGGCTTATCTGACAGCCGTCGGATATAACCTTATGTCCGACTGTATGTCAGACAACCGTCGAACGTAGGATCTTATGTCTGATGGCTGGTTAGGAGGCCATCAGACATAAT zma-m0022 12
(((((((.((((((.((.(((((((((.((((((((((....)))))))))).)).))))))).)))))))).)))))))...(((((((((((((((........))))))))))))))).
**********ACGGCTTATCTGACAGCCGT******************************************************************************************** zma-m0022-5p 12
--------CGACGGCTTATCTGACAG------------------------------------------------------------------------------------------------ t4628476 1
----------ACGGCTTATCTGACAGCC---------------------------------------------------------------------------------------------- t3517579 1
----------ACGGCTTATCTGACAGCCG--------------------------------------------------------------------------------------------- t0875499 2
----------ACGGCTTATCTGACAGCCGT-------------------------------------------------------------------------------------------- t0416623 3
----------ACGGCTTATCTGACAGCCGTC------------------------------------------------------------------------------------------- t0923280 2
-----------CGGCTTATCTGACAGCCG--------------------------------------------------------------------------------------------- t2413601 1
-----------CGGCTTATCTGACAGCCGT-------------------------------------------------------------------------------------------- t1859402 1
------------GGCTTATCTGACAGCCGT-------------------------------------------------------------------------------------------- t3485348 1
//
mireap
zma-m0023 chr10:68760735:68760818:- 84(nt) -39.20(kcal/mol)
AGCGGGCTTAATGGGCTTAGAGGTAAACGGGCCGTGCCAGGCTAGCCCACCGTGCCTAGTTTCCTGTCCGAGCCCAGCCCGCTT zma-m0023 8
((((((((....(((((((.(((.((((((((((((...((....)))).)).)))).))))))).)..)))))))))))))).
**********ATGGGCTTAGAGGTAAACGG****************************************************** zma-m0023-5p 8
-------TTAATGGGCTTAGAGGTAAAC-------------------------------------------------------- t4208315 1
----------ATGGGCTTAGAGGTAAAC-------------------------------------------------------- t1967152 1
----------ATGGGCTTAGAGGTAAACGG------------------------------------------------------ t0430621 3
----------ATGGGCTTAGAGGTAAACGGGCCG-------------------------------------------------- t1676925 1
-----------TGGGCTTAGAGGTAAACGG------------------------------------------------------ t2523642 1
-----------TGGGCTTAGAGGTAAACGGGCCGT------------------------------------------------- t1524443 1
//
mireap
zma-m0024 chr10:75137073:75137343:- 271(nt) -77.74(kcal/mol)
GACGGGTCCGAAGAGGTCTATGTGAAGAAGCTCCAGTGGTCTTGATGTAGTCATCACATTCTTGCTGTGATGAGTGCTTCCCACCTATTTCCCTGTCTGACAAGCTGCACAAGGTCTGTCTTTCTCGAAGCAGACATTGGTTAGTCCTAACACATGTTCTCCCTTTAGAAGTTTATGAAGGTTCTTCATCCCAACATGTGCTAGACGGCGATGCCACAACCAGCCCATGCTAGTCTTAGCTATTAAGCATGCATCTAGATCGGCCTCCTCT zma-m0024 11
((.(((.((((..((((.(((((..((.((((...(((((...((.(((.((((((((.......)))))))).))).)).........((.(((((((....((((..(((.(((((.((((...))))))))).)))..)))).....((((((((...((((((........))))))...........)))))))).))))))).)).))))).((.(((....))).))...)))).))..))))).))))...)))).))).)).
**********AAGAGGTCTATGTGAAGAAGCT*********************************************************************************************************************************************************************************************************************************************** zma-m0024-5p 10
------TCCGAAGAGGTCTATGTGAAG------------------------------------------------------------------------------------------------------------------------------------------------------------------------------------------------------------------------------------
----------AAGAGGTCTATGTGAAGAAGC--------------------------------------------------------------------------------------------------------------------------------------------------------------------------------------------------------------------------------
----------AAGAGGTCTATGTGAAGAAGCT-------------------------------------------------------------------------------------------------------------------------------------------------------------------------------------------------------------------------------
----------AAGAGGTCTATGTGAAGAAGCTCCA----------------------------------------------------------------------------------------------------------------------------------------------------------------------------------------------------------------------------
-----------AGAGGTCTATGTGAAGAAGCT-------------------------------------------------------------------------------------------------------------------------------------------------------------------------------------------------------------------------------
------------GAGGTCTATGTGAAGAAGC--------------------------------------------------------------------------------------------------------------------------------------------------------------------------------------------------------------------------------
------------GAGGTCTATGTGAAGAAGCT-------------------------------------------------------------------------------------------------------------------------------------------------------------------------------------------------------------------------------
//
mireap
zma-m0025 chr10:75813817:75813903:- 87(nt) -29.10(kcal/mol)
TTTGTGCGTATCCGGCTGCACAATTAGGCGACTTTTTCTCGGATAGATACTGTCTTAGCACGTTTTTTGTGTGTCCGGTCGCACCCT zma-m0025 27
...(((((...((((.(((((((..(((((.......((.((((((...)))))).))..))))).))))))).)))).)))))...
**********TCCGGCTGCACAATTAGGCGAC******************************************************* zma-m0025-5p 27
----------TCCGGCTGCACAATTAGGCGA-------------------------------------------------------- t2316179 1
----------TCCGGCTGCACAATTAGGCGAC------------------------------------------------------- t0054621 15
----------TCCGGCTGCACAATTAGGCGACT------------------------------------------------------ t1157380 1
-----------CCGGCTGCACAATTAGGCGACT------------------------------------------------------ t0160373 6
------------CGGCTGCACAATTAGGCGAC------------------------------------------------------- t0878271 2
------------CGGCTGCACAATTAGGCGACTT----------------------------------------------------- t0593768 2
//
mireap
zma-m0026 chr10:91748395:91748512:- 118(nt) -38.10(kcal/mol)
ACTAAACATGATATCGGACCTAGATGCGGTAAGATACAATAAACTACCAATCATAGAACGGTAGAGAGTTTGATCAATCGGTTTACCTCCCTCATCTAGGTCGAGATGTCCATTAGTA zma-m0026 92
(((((....((((((.((((((((((.((...(((.(((....(((((...........))))).....))))))....((....))..)).))))))))))..))))))..))))).
**********ATATCGGACCTAGATGCGGTAA************************************************************************************** zma-m0026-5p 92
----------ATATCGGACCTAGATGCGGTA--------------------------------------------------------------------------------------- t0235969 4
----------ATATCGGACCTAGATGCGGTAA-------------------------------------------------------------------------------------- t0012950 48
-----------TATCGGACCTAGATGCGG----------------------------------------------------------------------------------------- t4573265 1
-----------TATCGGACCTAGATGCGGT---------------------------------------------------------------------------------------- t3661887 1
-----------TATCGGACCTAGATGCGGTAA-------------------------------------------------------------------------------------- t0837056 2
-----------TATCGGACCTAGATGCGGTAAG------------------------------------------------------------------------------------- t0020512 33
------------ATCGGACCTAGATGCGGTAAG------------------------------------------------------------------------------------- t5152014 1
-------------TCGGACCTAGATGCGGTA--------------------------------------------------------------------------------------- t4831233 1
-------------TCGGACCTAGATGCGGTAA-------------------------------------------------------------------------------------- t1530787 1
//
mireap
zma-m0027 chr10:100087375:100087457:- 83(nt) -30.90(kcal/mol)
GCCTGAGACTTGTTTAGTGGCAAAATCCGACAAGGGTTGGCTATGGCATCGTCGGCTAGCCCATGTCGGTATGAGGAATTTGG zma-m0027 7
(((..(((....)))...))).....((((((.((((((((((((....))).))))))))).))))))..............
***************************************************TCGGCTAGCCCATGTCGGTATG********** zma-m0027-3p 7
-------------------------------------------------CGTCGGCTAGCCCATGTCGGTA------------ t0818154 2
---------------------------------------------------TCGGCTAGCCCATGTCGGTATG---------- t0230584 5
//
mireap
zma-m0028 chr10:114313255:114313357:- 103(nt) -31.20(kcal/mol)
TTCTTTGGCTGCCTCGTATGGTCTCCTTGTTCATCAGATGGATGTAAAGACAACTTTTCTTAATGGAGAGCTGGACGAGGAAATATATATGGAACGGCCTGAT zma-m0028 23
.((...(((((..(((((((...((((((((((.........(((....))).((((((.....)))))).))))))))))....)))))))..))))).)).
***********************************************************************TGGACGAGGAAATATATATGGA********** zma-m0028-3p 23
---------------------------------------------------------------------GCTGGACGAGGAAATATATATGGA---------- t5015616 1
-----------------------------------------------------------------------TGGACGAGGAAATATATATGGA---------- t0049886 16
-----------------------------------------------------------------------TGGACGAGGAAATATATATGGAA--------- t0305057 4
-----------------------------------------------------------------------TGGACGAGGAAATATATATGGAAC-------- t0964220 2
//
mireap
zma-m0029 chr10:122317993:122318152:- 160(nt) -65.80(kcal/mol)
ATTAGCTCACCGGACAATCCGGTGCACACCAGACAGTCCGGTGAATTATAGCCAGTGCGCCTGACCAATTTACCGAGAGTGACATGTTCGGCCAGCTGATGGCCTAAGCACCAAACACTGTCCGGTGCACACCCGATAGTCCGGTGCGCCCAGGCTGGTG zma-m0029 13
(((((((((((((((.(((.((((..((((.((((((.(((((((((...(.(((.....))).).))))))))).........((((.(((((.....)))))..))))......)))))).))))..)))).))).))))))))......))))))).
**********CGGACAATCCGGTGCACACCAG******************************************************************************************************************************** zma-m0029-5p 12
---------CCGGACAATCCGGTGCACACCAGA------------------------------------------------------------------------------------------------------------------------------- t0777832 2
----------CGGACAATCCGGTGCACACCAG-------------------------------------------------------------------------------------------------------------------------------- t0112101 8
----------CGGACAATCCGGTGCACACCAGA------------------------------------------------------------------------------------------------------------------------------- t3405031 1
-----------GGACAATCCGGTGCACACCAGACA----------------------------------------------------------------------------------------------------------------------------- t1276660 1
----------------ATCCGGTGCACACCAGACAGTC-------------------------------------------------------------------------------------------------------------------------- t2615368 1
//
mireap
zma-m0030 chr10:122852400:122852576:- 177(nt) -56.20(kcal/mol)
ACCTCCCAGAAAGTTTGTCGGCAGTGCACAATGTGTTCCACGTGTCGCAATTGAAGAAGTGTCTGCGAGTACCAGAAGAACAGTTGCTAGTGGAGGACTTGGAAGTCCAAGAGGATCTGACCTACATAGAGAAGCCAACGCAGATTTTGGAGTTTGCAGACAGAGTCACCCGGAGGA zma-m0030 6
.(((((........(((.((((((((.((.....))..))).)))))))).....((..((((((((((..((((((......((((...(((.(((((....)))))...(((......)))...........)))..)))).))))))..))))))))))...))....))))).
*************************************************************************************************************************************************TTTGGAGTTTGCAGACAGAGTC********** zma-m0030-3p 6
------------------------------------------------------------------------------------------------------------------------------------------------TTTTGGAGTTTGCAGACAGAGTC---------- t3660993 1
-------------------------------------------------------------------------------------------------------------------------------------------------TTTGGAGTTTGCAGACAGAGTC---------- t0238722 4
-------------------------------------------------------------------------------------------------------------------------------------------------TTTGGAGTTTGCAGACAGAGTCA--------- t2707105 1
//
mireap
zma-m0031 chr10:138908931:138909086:- 156(nt) -72.70(kcal/mol)
GCCGCCACCGCCGTGGGATCTTCAGCACTCGGCACAGCAGCTGCGGGGGCATCAGGGGCGCCTTCAGCCACCTTCGGGGGCAGGTCTTCGCCGGCCGCAGCGGATGTGGAGGCAGCCGTCGCGATCGCTGCGGTCTCCGGGGTTGGCTCCAGGGCG zma-m0031 9
........((((.((((....(((((.(((((..........((((((((...(((....)))...(((.((....)))))..)))))))).(((((((((((.((((..((...))..)))).))))))))))).)))))))))).)))).))))
**********CCGTGGGATCTTCAGCACTCGG**************************************************************************************************************************** zma-m0031-5p 9
-------CCGCCGTGGGATCTTCAGCA--------------------------------------------------------------------------------------------------------------------------------- t2344366 1
----------CCGTGGGATCTTCAGCAC-------------------------------------------------------------------------------------------------------------------------------- t4895185 1
----------CCGTGGGATCTTCAGCACT------------------------------------------------------------------------------------------------------------------------------- t0491948 2
----------CCGTGGGATCTTCAGCACTCGG---------------------------------------------------------------------------------------------------------------------------- t0688437 2
-----------CGTGGGATCTTCAGCACTCGGC--------------------------------------------------------------------------------------------------------------------------- t1568001 1
-------------TGGGATCTTCAGCACTCGG---------------------------------------------------------------------------------------------------------------------------- t3382335 1
-------------TGGGATCTTCAGCACTCGGC--------------------------------------------------------------------------------------------------------------------------- t1086422 1
//
mireap
zma-m0032 chr10:140401501:140401631:- 131(nt) -38.72(kcal/mol)
CACCCCGTGCTATACACTGTGGTTGTGGATGTTGACTTTTGCCGTTTTGCAAGTGTGTAGTGATGTGTCGTCTGCGATTGACCTAAGTTCTAGTTAAATTTCTAGCTCTAGTGTTGCTTGGTAATGGGGTC zma-m0032 64
.(((((((((((.((((((.(((((.(((..((((((...((.......(((...((((((((....))).))))).)))......))...))))))..)))))))).))))))....)))).))))))).
**********TATACACTGTGGTTGTGGATGT*************************************************************************************************** zma-m0032-5p 64
---------CTATACACTGTGGTTGTGGAT----------------------------------------------------------------------------------------------------- t0297495 4
----------TATACACTGTGGTTGTGGATG---------------------------------------------------------------------------------------------------- t0182380 5
----------TATACACTGTGGTTGTGGATGT--------------------------------------------------------------------------------------------------- t0018025 37
----------TATACACTGTGGTTGTGGATGTT-------------------------------------------------------------------------------------------------- t4205239 1
-----------ATACACTGTGGTTGTGGA------------------------------------------------------------------------------------------------------ t4985920 1
-----------ATACACTGTGGTTGTGGATGT--------------------------------------------------------------------------------------------------- t0066190 13
------------TACACTGTGGTTGTGGATG---------------------------------------------------------------------------------------------------- t0502453 2
------------TACACTGTGGTTGTGGATGT--------------------------------------------------------------------------------------------------- t2188483 1
//
mireap
zma-m0033 chr1:6388507:6388647:+ 141(nt) -71.04(kcal/mol)
GCAGCAGCGGTGGAAGGGGCATGCAGAGGAGGAGCACGAGCGAGGTGTGGCTGGAAGAAGCAGCCGGGGCCTGTGTGCTATATACCCCTCGCAAGCTCTCCTCACTCCTCTCCTGTGCCTGCCTCTTCCATTCCTTCTGCT zma-m0033 93
((((.((..((((((((((((.(((.(((((.((...(((.((((...(((((.......))))).((((.((((..............)))).)))).)))).)))))))))).))).))))))))))))..)).)))).
**********TGGAAGGGGCATGCAGAGGAG************************************************************************************************************** zma-m0033-5p 93
----------TGGAAGGGGCATGCAGAGG---------------------------------------------------------------------------------------------------------------- t3369245 1
----------TGGAAGGGGCATGCAGAGGAG-------------------------------------------------------------------------------------------------------------- t0005846 91
-----------GGAAGGGGCATGCAGAGGAG-------------------------------------------------------------------------------------------------------------- t3302769 1
//
mireap
zma-m0034 chr1:18969190:18969360:+ 171(nt) -44.66(kcal/mol)
GAGTTCATGAGATGAACTTGGAATTAGTTACCCTCTCATCGGAGTGCAGTGGAAGTCTTTCATGGTCCAAGTCCACCTTTTTCCTTTCAATTCTCCTTCGAGACTAGACCAAGCAAACTCAAGCATATGGTTAGTCTCAAAGGGTCAAGTTGTAAGACATCTCCCCCTAAA zma-m0034 9
........((((((..((((.((((.(..(((((......((((.....((((((.......(((.......)))........))))))...))))...((((((.(((((.((........))...)))))))))))..)))))).)))).)))).))))))........
*******************************************************************************************************************************************AAGGGTCAAGTTGTAAGACATC********** zma-m0034-3p 8
---------------------------------------------------------------------------------------------------------AGACCAAGCAAACTCAAGCATA-------------------------------------------- t2526262 1
----------------------------------------------------------------------------------------------------------------------------------------TCAAAGGGTCAAGTTGTAAGAC------------- t0967034 2
-------------------------------------------------------------------------------------------------------------------------------------------AAGGGTCAAGTTGTAAGACATC---------- t0220664 5
---------------------------------------------------------------------------------------------------------------------------------------------GGGTCAAGTTGTAAGACATCTC-------- t4592050 1
//
mireap
zma-m0035 chr1:28093592:28093762:+ 171(nt) -44.66(kcal/mol)
GAGTTCATGAGATGAACTTGGAATTAGTTACCCTCTCATCGGAGTGCAGTGGAAGTCTTTCATGGTCCAAGTCCACCTTTTTCCTTTCAATTCTCCTTCGAGACTAGACCAAGCAAACTCAAGCATATGGTTAGTCTCAAAGGGTCAAGTTGTAAGACATCTCCCCCTAAA zma-m0035 9
........((((((..((((.((((.(..(((((......((((.....((((((.......(((.......)))........))))))...))))...((((((.(((((.((........))...)))))))))))..)))))).)))).)))).))))))........
*******************************************************************************************************************************************AAGGGTCAAGTTGTAAGACATC********** zma-m0035-3p 8
---------------------------------------------------------------------------------------------------------AGACCAAGCAAACTCAAGCATA-------------------------------------------- t2526262 1
----------------------------------------------------------------------------------------------------------------------------------------TCAAAGGGTCAAGTTGTAAGAC------------- t0967034 2
-------------------------------------------------------------------------------------------------------------------------------------------AAGGGTCAAGTTGTAAGACATC---------- t0220664 5
---------------------------------------------------------------------------------------------------------------------------------------------GGGTCAAGTTGTAAGACATCTC-------- t4592050 1
//
mireap
zma-m0036 chr1:31644758:31644861:+ 104(nt) -69.40(kcal/mol)
CGAGAAAACCGGAGGGAATTGGAGGGGCTAAATTTCCCATCTTATTCAAAATTGAATAAGAAGGGAAATCTAGCCCCTCCAACCCCCTCCGGTTTTATGGCTCC zma-m0036 12
.(((((((((((((((..((((((((((((.(((((((.(((((((((....))))))))).))))))).))))))))))))..))))))))))))....))).
**********GGAGGGAATTGGAGGGGCTAA************************************************************************* zma-m0036-5p 12
-------ACCGGAGGGAATTGGAGGGGCTAA------------------------------------------------------------------------- t3292461 1
--------CCGGAGGGAATTGGAGGGGCT--------------------------------------------------------------------------- t4009275 1
---------CGGAGGGAATTGGAGGGGCTA-------------------------------------------------------------------------- t4314059 1
----------GGAGGGAATTGGAGGGGCTA-------------------------------------------------------------------------- t0842874 2
----------GGAGGGAATTGGAGGGGCTAA------------------------------------------------------------------------- t0128318 7
//
mireap
zma-m0037 chr1:46979595:46979726:+ 132(nt) -83.90(kcal/mol)
TTGTGCAGGGTGGAGAAGCAGGACACGTGAGCGACCATCCAGTTCCACTCCCGCTGGCTCGCTGCTGGAGCTCCCGGCGGCTTGGTGAGTTTGGGTGGTCGTTCATGTGTCCGCCCTCTCCACCGAGCACCG zma-m0037 18
..((((..((((((((.((.((((((((((((((((((((((...((((.(((((((...(((.....)))..)))))))...))))...))))))))))))))))))))))))..))))))))..))))..
**********TGGAGAAGCAGGACACGTGAG***************************************************************************************************** zma-m0037-5p 18
----------TGGAGAAGCAGGACACGTGAG----------------------------------------------------------------------------------------------------- t0047116 17
-----------GGAGAAGCAGGACACGTGAG----------------------------------------------------------------------------------------------------- t4575127 1
//
mireap
zma-m0038 chr1:56131542:56131700:+ 159(nt) -55.00(kcal/mol)
CTATTTTAAGTTTGACCAAGTTTGTAGAAAAGTTTGTCGACATTTATGAAACCTAATAAGTATACTATGAAAATATGTTACATGTTGAATCTAATGATACTTATTTGGTAATATAAATATCAGTACTTTTTGTATAAACTTGGTCAAACATAAGATAGT zma-m0038 10
((((((((.((((((((((((((((((((((((.....((.(((((((..(((.(((((((((.....((.((((((...))))))...)).....))))))))).)))..))))))).))...))))))).))))))))))))))))).)))))))).
**********TTTGACCAAGTTTGTAGAAAA******************************************************************************************************************************** zma-m0038-5p 10
----------TTTGACCAAGTTTGTAGAAAA-------------------------------------------------------------------------------------------------------------------------------- t0092940 10
//
mireap
zma-m0039 chr1:70441403:70441558:+ 156(nt) -34.11(kcal/mol)
ACGGGAAACGCTGTCCTTTGACTTCTTCTCCATCACCTTCCTCTGGTATGCCCTCTTCTCTTGATGTTTTAGCCTCTCCTGGTAATTCATCTTCTTCAGTTGGGAATGGGCCACCTTCTTTTAGTGATAGTTGAACTTAAAGATGGAAATAAATCG zma-m0039 8
.(((......(((((.(((((.(((..((..(((((........(((..((((..(((((..((((..(((.((......)))))..))))..........))))).)))).)))........)))))))..))).)))))))))).......)))
****************************************************************************************************************************TGATAGTTGAACTTAAAGATGG********** zma-m0039-3p 8
----------------------------------------------------------------------------------------------------------------------------TGATAGTTGAACTTAAAGATGG---------- t0155708 6
-----------------------------------------------------------------------------------------------------------------------------GATAGTTGAACTTAAAGATGGA--------- t3416629 1
------------------------------------------------------------------------------------------------------------------------------ATAGTTGAACTTAAAGATGG---------- t4807477 1
//
mireap
zma-m0040 chr1:102487322:102487482:+ 161(nt) -71.32(kcal/mol)
TGTGGATCTTGCCCGGAGAGGTGCACCGGACTGTCCAATCGTGCACTAGACAAGCCACATATACTAGTCGTTAGGGGTAGCCGTCGGAGCTTCTAAAGATGGCGCACTGGGCCATCTAGACTTGGTGCACTGGACTGTCCGGTGAGCCACCGGTGCGCCAC zma-m0040 8
.((((....(((((((...(((.((((((((.(((((...((((((((.................((((..(((((((..((...)).))))))).(((((((.(...).))))))).))))))))))))))))).)))))))).))).)))).)))))))
****************AGAGGTGCACCGGACTGTCCAAT************************************************************************************************************************** zma-m0040-5p 2
**********************************************************************************************************************************TGGACTGTCCGGTGAGCCACC********** zma-m0040-3p 6
------------------AGGTGCACCGGACTGTCC----------------------------------------------------------------------------------------------------------------------------- t4098829 1
-------------------GGTGCACCGGACTGTCCA---------------------------------------------------------------------------------------------------------------------------- t4287415 1
---------------------------------------------------------------------------------------------------------------------------------CTGGACTGTCCGGTGAGCCACC---------- t2310179 1
----------------------------------------------------------------------------------------------------------------------------------TGGACTGTCCGGTGAGCCACC---------- t0219142 5
//
mireap
zma-m0041 chr1:126028400:126028565:+ 166(nt) -45.04(kcal/mol)
GGCCAGAACATAGTGGGCACAGGCTACACCACGCCATTGTCTAGGTCCACGTGTAAGCCCTAATACAGGGTAGATTTTGTAGTATGTTTAGGCTATTGTACTTCACCTCAATATAATAACCCTAATGAGGGGAATATTCTGGGAATGTAGCAGGTAACCATGGGTA zma-m0041 8
((((.(((((((((((((..((((..............))))..))))))......(((((.....)))))...........))))))).)))).(((((((((.((..(((((.....((((....))))..)))))..))))).)).))))...(((...))).
*************************************************************************************************************************************ATATTCTGGGAATGTAGCAGGTA********** zma-m0041-3p 8
----------------------------------------------------------------------------------------------------------------------------------GGAATATTCTGGGAATGTAGCAG------------- t1583124 1
------------------------------------------------------------------------------------------------------------------------------------AATATTCTGGGAATGTAGCAGGTA---------- t3144998 1
-------------------------------------------------------------------------------------------------------------------------------------ATATTCTGGGAATGTAGCAGGT----------- t4809133 1
-------------------------------------------------------------------------------------------------------------------------------------ATATTCTGGGAATGTAGCAGGTA---------- t0467637 3
-------------------------------------------------------------------------------------------------------------------------------------ATATTCTGGGAATGTAGCAGGTAA--------- t0630769 2
//
mireap
zma-m0042 chr1:140132808:140132921:+ 114(nt) -37.60(kcal/mol)
TGGTGTTGGACGGGTCAGTCTCGTTGAGTACATTTTAGTACTTAGGGTGCTATTCCCAATGATTGTTGCAGATGGCCTGATGTACTACGGGTACTGCGAGCACTGCTTATACCC zma-m0042 5
.(((((.....(((.(((((((((..(((((....((((((((((...((((((..((((....))))..)))))))))).))))))...)))))))))).)))))))))))).
*********************************************************************************GTACTACGGGTACTGCGAGCACT********** zma-m0042-3p 5
---------------------------------------------------------------------------------GTACTACGGGTACTGCGAGC------------- t2941087 1
---------------------------------------------------------------------------------GTACTACGGGTACTGCGAGCACT---------- t0264804 4
//
mireap
zma-m0043 chr1:162989250:162989363:+ 114(nt) -30.80(kcal/mol)
CCACCTAGATCATAGGATTGTACATATGGTCGATGATAATTTTGCTAGCCAATGAAATCACTCAAGATGACACGCGTCAATGACCATCAATGTCTTATCCTGTAGAGAGGAGGA zma-m0043 9
((.(((...(((((((((...((((((((((..((((....(((.....)))....)))).......((((....))))..))))))..))))...))))))).)).))).)).
**********CATAGGATTGTACATATGGTC*********************************************************************************** zma-m0043-5p 9
----------CATAGGATTGTACATATGGTC----------------------------------------------------------------------------------- t0118294 8
-------------AGGATTGTACATATGGTCGATGAT----------------------------------------------------------------------------- t1260613 1
//
mireap
zma-m0044 chr1:175166113:175166213:+ 101(nt) -50.20(kcal/mol)
TCCAAATACCGGAGGGAATTGGAGGGGCTAAAATCCCTTCCTTATTCAAAATTGTATATGGAGGGGAATTTAGACCCTCCAATCCTCTCCAGTTTTTTGTC zma-m0044 13
..((((.((.((((((.(((((((((.(((((.((((((((.(((.((....)).))).)))))))).))))).))))))))).)))))).))..))))..
**********GGAGGGAATTGGAGGGGCTAA********************************************************************** zma-m0044-5p 12
-------ACCGGAGGGAATTGGAGGGGCTAA---------------------------------------------------------------------- t3292461 1
--------CCGGAGGGAATTGGAGGGGCT------------------------------------------------------------------------ t4009275 1
---------CGGAGGGAATTGGAGGGGCTA----------------------------------------------------------------------- t4314059 1
----------GGAGGGAATTGGAGGGGCTA----------------------------------------------------------------------- t0842874 2
----------GGAGGGAATTGGAGGGGCTAA---------------------------------------------------------------------- t0128318 7
---------------GAATTGGAGGGGCTAAAATCC----------------------------------------------------------------- t1307264 1
//
mireap
zma-m0045 chr1:176594393:176594490:+ 98(nt) -50.60(kcal/mol)
TCGACAAAGAGTTTCTTTGCCGAGTGTTTTTTACACTCGGCAAAATAGCTCCTTGCCGAGTGTCACAAATACAACACTCGACAAAGAGCTCTTTGTCG zma-m0045 7
.((((((((((((.(((((.((((((((.((((((((((((((.........)))))))))))...)))...)))))))).)))))))))))))))))
*******************************************************************AATACAACACTCGACAAAGAG********** zma-m0045-3p 7
------------------------------------------------------------------AAATACAACACTCGACAAAG------------ t2060747 1
-------------------------------------------------------------------AATACAACACTCGACAAAG------------ t0918269 2
-------------------------------------------------------------------AATACAACACTCGACAAAGAG---------- t0275369 4
//
mireap
zma-m0046 chr1:195573477:195573615:+ 139(nt) -70.70(kcal/mol)
AGTGTCCACCGAGTGACACTCGGCAAAGGCTCATTCTTTGCCGAGTGTCCATTGTACTGACACTCGGCAAAGATAACGGTCGTCGACTATATACGGCTGCTGACGGTACTTTGCCGAGCGTCGCCGTTCGGTGAGTGTC zma-m0046 6
......(((((((((((.((((((((((..((..(((((((((((((((.........)))))))))))))))...((((.((((........)))).))))..))..)))))))))).)))))...))))))......
**********GAGTGACACTCGGCAAAGGCTCA********************************************************************************************************** zma-m0046-5p 5
----------GAGTGACACTCGGCAAAGGC------------------------------------------------------------------------------------------------------------- t2587979 1
----------GAGTGACACTCGGCAAAGGCT------------------------------------------------------------------------------------------------------------ t3056305 1
----------GAGTGACACTCGGCAAAGGCTCA---------------------------------------------------------------------------------------------------------- t0464697 3
----------------------------------------------------------GACACTCGGCAAAGATAACG------------------------------------------------------------- t4970189 1
//
mireap
zma-m0047 chr1:201996418:201996499:+ 82(nt) -47.90(kcal/mol)
AACGGGCCGGCCCGAAGCACGGCCCGTTTAATAGTACCGGGCCCGGCTCGGTACGAGAACCGTGCCGTGCTTGGGCTGCTGT zma-m0047 12
.((((..((((((.((((((((((.((((....(((((((((...)))))))))..)))).).)))))))))))))))))))
****************GCACGGCCCGTTTAATAGTAC********************************************* zma-m0047-5p 2
****************************************************ACGAGAACCGTGCCGTGCTT********** zma-m0047-3p 9
---------GCCCGAAGCACGGCCCGTTTAATA------------------------------------------------- t1510017 1
-------------GAAGCACGGCCCGTTTAATAGT----------------------------------------------- t0783872 2
---------------------------------------------------TACGAGAACCGTGCCGTGCTTG--------- t3153804 1
---------------------------------------------------TACGAGAACCGTGCCGTGCTTGG-------- t1279351 1
---------------------------------------------------TACGAGAACCGTGCCGTGCTTGGG------- t4342025 1
----------------------------------------------------ACGAGAACCGTGCCGTGCTT---------- t0643443 2
----------------------------------------------------ACGAGAACCGTGCCGTGCTTGGG------- t0931946 2
----------------------------------------------------ACGAGAACCGTGCCGTGCTTGGGC------ t0685471 2
//
mireap
zma-m0048 chr1:222812168:222812320:+ 153(nt) -59.90(kcal/mol)
GAAGCTACTTGCTTTTGAGTGAAATGTTGTCTGGTTCAAGGTCTTGCTTTGCGATTTGAGGATGATCCATGCTTGCATGTGTTGTTTTTTATTCCTCGGATATGCAAGATCTCGGACCAGGCTTCATTCCCCTCAGGAATAGCTTCAAAATAA zma-m0048 40
(((((((.....(((((((.(.((((..(((((((((.(((((((((......((((((((((((..((((....))))..)))........)))))))))..))))))))).)))))))))..)))).).))))))).))))))).......
********************GAAATGTTGTCTGGTTCAAGG**************************************************************************************************************** zma-m0048-5p 7
***************************************************************************************************************TCGGACCAGGCTTCATTCCCCT******************** zma-m0048-3p 32
--------------------GAAATGTTGTCTGGTTCAAG----------------------------------------------------------------------------------------------------------------- t3318928 1
--------------------GAAATGTTGTCTGGTTCAAGG---------------------------------------------------------------------------------------------------------------- t0158305 6
---------------------------------------------------------------------------------------------------ATATGCAAGATCTCGGACCAGGCT------------------------------ t2454493 1
---------------------------------------------------------------------------------------------------------------TCGGACCAGGCTTCATTCCCCT-------------------- t0022941 30
----------------------------------------------------------------------------------------------------------------CGGACCAGGCTTCATTCCCCT-------------------- t1645491 1
-----------------------------------------------------------------------------------------------------------------GGACCAGGCTTCATTCCCCT-------------------- t4135329 1
//
mireap
zma-m0049 chr1:230209739:230209830:+ 92(nt) -33.90(kcal/mol)
AATAAATTGAGGGGATTGGAGGAGATTAAATTATTTTTTATTTAAAATTGAACAGAAGGAATTTTAATTTCCTCTAATCCCCACCCGAACAT zma-m0049 10
..........((((((((((((((((((((...((((((.((((....)))).))))))...))))))))))))))))))))..........
**********GGGGATTGGAGGAGATTAAA************************************************************** zma-m0049-5p 10
----------GGGGATTGGAGGAGATTAAA-------------------------------------------------------------- t0244104 4
-----------GGGATTGGAGGAGATTAAA-------------------------------------------------------------- t0317998 4
-----------GGGATTGGAGGAGATTAAAT------------------------------------------------------------- t0602494 2
//
mireap
zma-m0050 chr1:231701261:231701400:+ 140(nt) -68.00(kcal/mol)
ATTATATAAGTTAGATTATAGTAGAAGAGTAGGAAGATAAAATATCACTTTGGTACAACAAATAAGCTAGCAGCTTATTTGTGATACCAAAATGATATTTTAACATATTACTCTTCTATTATAATCCAACTTATATAATC zma-m0050 21
((((((((((((.(((((((((((((((((((...(.((((((((((.(((((((..((((((((((.....))))))))))..))))))).)))))))))).)...))))))))))))))))))).)))))))))))).
**********TTAGATTATAGTAGAAGAGTA************************************************************************************************************* zma-m0050-5p 21
----------TTAGATTATAGTAGAAGAGTA------------------------------------------------------------------------------------------------------------- t0038105 20
-----------TAGATTATAGTAGAAGAGTAG------------------------------------------------------------------------------------------------------------ t4265775 1
//
mireap
zma-m0051 chr1:232558390:232558487:+ 98(nt) -52.71(kcal/mol)
GCCACAAAACCGGAGGGGATTGGAGAGGCTAAAATCTCCTCATTTAATCTTGAATAAGAAGAGGATTTTAGCCCCTCCAATTCCCTTTGGTTTTTGGA zma-m0051 109
.(((.((((((((((((((((((((.((((((((((..((.......((((....))))))..)))))))))).))))))))))))))))))))))).
**********CGGAGGGGATTGGAGAGGCTAA****************************************************************** zma-m0051-5p 108
-------AACCGGAGGGGATTGGAGAGGCTA------------------------------------------------------------------- t3803111 1
--------ACCGGAGGGGATTGGAGAGG---------------------------------------------------------------------- t2429419 1
--------ACCGGAGGGGATTGGAGAGGC--------------------------------------------------------------------- t4119021 1
---------CCGGAGGGGATTGGAGAG----------------------------------------------------------------------- t3798612 1
----------CGGAGGGGATTGGAGAGGCT-------------------------------------------------------------------- t0326151 3
----------CGGAGGGGATTGGAGAGGCTA------------------------------------------------------------------- t0026314 27
----------CGGAGGGGATTGGAGAGGCTAA------------------------------------------------------------------ t0014845 43
----------CGGAGGGGATTGGAGAGGCTAAAA---------------------------------------------------------------- t4960332 1
-----------GGAGGGGATTGGAGAGGCTA------------------------------------------------------------------- t0622829 2
-----------GGAGGGGATTGGAGAGGCTAA------------------------------------------------------------------ t0034303 22
------------GAGGGGATTGGAGAGGCTAA------------------------------------------------------------------ t4634362 1
------------GAGGGGATTGGAGAGGCTAAA----------------------------------------------------------------- t0268599 4
-------------AGGGGATTGGAGAGGCTA------------------------------------------------------------------- t3244167 1
----------------GGATTGGAGAGGCTAAAATC-------------------------------------------------------------- t1220874 1
//
mireap
zma-m0052 chr1:237059173:237059327:+ 155(nt) -65.70(kcal/mol)
CGTGTTGCCACTGGCAGACCGTTCGGCTAAGAGCACCGAACTGTCCGGTGCACCAGGGAACAGTAGCCCAACAGCTAGTTCCTGGTGGCATTGTGGAGGAGAGCCCGGACTGTCCGATATGACACCGGACTGTCTGGTGCAAGGCTGATAGCACC zma-m0052 17
.((((((((...))))......((((((....((((((.((.(((((((((((((((((....((((......)))).)))))))))...(..((..(((.((......)).)))..))..))))))))).)).))))))..))))))..)))).
**************************************************************************************************************************CACCGGACTGTCTGGTGCAAGGC********** zma-m0052-3p 17
------------------------------------------------------------------------------------------------------------------------GACACCGGACTGTCTGGTGCA-------------- t4151809 1
--------------------------------------------------------------------------------------------------------------------------CACCGGACTGTCTGGTGCAA------------- t3022912 1
--------------------------------------------------------------------------------------------------------------------------CACCGGACTGTCTGGTGCAAG------------ t0653852 2
--------------------------------------------------------------------------------------------------------------------------CACCGGACTGTCTGGTGCAAGG----------- t4828832 1
--------------------------------------------------------------------------------------------------------------------------CACCGGACTGTCTGGTGCAAGGC---------- t0234616 4
--------------------------------------------------------------------------------------------------------------------------CACCGGACTGTCTGGTGCAAGGCT--------- t0471198 3
---------------------------------------------------------------------------------------------------------------------------ACCGGACTGTCTGGTGCAAGGC---------- t0954700 2
---------------------------------------------------------------------------------------------------------------------------ACCGGACTGTCTGGTGCAAGGCTG-------- t0835115 2
----------------------------------------------------------------------------------------------------------------------------CCGGACTGTCTGGTGCAA------------- t3708845 1
//
mireap
zma-m0053 chr1:248684885:248685014:+ 130(nt) -66.20(kcal/mol)
CGTGGACGATCCGCGGCTCTGGGTCGGACGGTCCGCAACTTGGCGGCAGAAGCGGCGCCTTCACTGCGCGCAGTCCGGACGGTCGCGAGCTCTGGGCCGGACGGTCCATGATGGCGCAGGGTCGTCTTCT zma-m0053 10
.(.((((((((((((.((((((..((..((((((.......((((.(......).))))......((.(((.(.((....)).)))).))...))))))..))..))).)).).))).))))))))).).
**********CCGCGGCTCTGGGTCGGACGGTC************************************************************************************************* zma-m0053-5p 8
************************************************************************************************CCGGACGGTCCATGATGGCGCAGGGT******** zma-m0053-3p 1
---------TCCGCGGCTCTGGGTCGGACGGTC------------------------------------------------------------------------------------------------- t0779153 2
----------CCGCGGCTCTGGGTCGGACGGTC------------------------------------------------------------------------------------------------- t0248637 4
----------CCGCGGCTCTGGGTCGGACGGTCC------------------------------------------------------------------------------------------------ t2143381 1
-----------CGCGGCTCTGGGTCGGACGGT-------------------------------------------------------------------------------------------------- t1356725 1
-------------------------------------------------------------------------------CGGTCGCGAGCTCTGGGCCGGA----------------------------- t4193073 1
-------------------------------------------------------------------------------------------------CGGACGGTCCATGATGGCGCA------------ t4958756 1
//
mireap
zma-m0054 chr1:260275376:260275508:+ 133(nt) -36.40(kcal/mol)
CCAAACTGCTTTATGTAGTTCTGTATCAGATGTTTGAAGCACTCCCTTTTCTCGGCATATGGGAAGACATTGTTCATAGCATTTTTAAGACCTTTGCAAACATCTGAACACAAAGCTAACAAAGGCAGATCCC zma-m0054 14
.....(((((((...(((((.(((.(((((((((((..........((((((((.....))))))))...(((.....)))...............)))))))))))..))).)))))...))))))).....
*****************************************************************************************************ATCTGAACACAAAGCTAACAAA********** zma-m0054-3p 14
----------------------------------------------------------------------------------------------------CATCTGAACACAAAGCTAACAA----------- t4232494 1
-----------------------------------------------------------------------------------------------------ATCTGAACACAAAGCTAACAAA---------- t0200887 5
-----------------------------------------------------------------------------------------------------ATCTGAACACAAAGCTAACAAAGG-------- t0914916 2
------------------------------------------------------------------------------------------------------TCTGAACACAAAGCTAACAAAG--------- t0714750 2
------------------------------------------------------------------------------------------------------TCTGAACACAAAGCTAACAAAGG-------- t1505898 1
------------------------------------------------------------------------------------------------------TCTGAACACAAAGCTAACAAAGGC------- t0452502 3
//
mireap
zma-m0055 chr1:261979860:261980116:+ 257(nt) -56.04(kcal/mol)
TAGCACTGTATGTAAGTGTGATTGTGCACCAACACTACACTAGAACTCTCTTGGTCAAACTACTCATCAACAACCCCTCTTTATAGTACGACTAAAAGAGAATAAAAGACCTAACTAAATCGCGAGTGTCCACATCTCCTTGACACTCGGACTCCGTAGACCTTCACCTTTTGTTTCATCGTTTTAGCCGTCGCTTCGAGTTCTTATCTCCGGGATTGTTTTCACGTTGTAGTACTCCTACTTGTCATGCGACCTAA zma-m0055 12
(((...((((((((((((.((..((((..((((.....((((((....)).)))).............(((((.(((.......((((((.(((((((((((((((((......(((..((.((((((((...........)))))))))).....)))........)))))))))..)).)))))).))).)))..(((.......))).))).))))).....))))..)))))).)))))).))))))..))).
**********TGTAAGTGTGATTGTGCACCAA********************************************************************************************************************************************************************************************************************************* zma-m0055-5p 11
---------ATGTAAGTGTGATTGTGCACCA--------------------------------------------------------------------------------------------------------------------------------------------------------------------------------------------------------------------------------
----------TGTAAGTGTGATTGTGCACCAA-------------------------------------------------------------------------------------------------------------------------------------------------------------------------------------------------------------------------------
----------TGTAAGTGTGATTGTGCACCAACA-----------------------------------------------------------------------------------------------------------------------------------------------------------------------------------------------------------------------------
------------TAAGTGTGATTGTGCACCAAC------------------------------------------------------------------------------------------------------------------------------------------------------------------------------------------------------------------------------
------------TAAGTGTGATTGTGCACCAACA-----------------------------------------------------------------------------------------------------------------------------------------------------------------------------------------------------------------------------
--------------------------------------ACTAGAACTCTCTTGGTCAAACTA-------------------------------------------------------------------------------------------------------------------------------------------------------------------------------------------------
//
mireap
zma-m0056 chr1:264886169:264886248:+ 80(nt) -28.00(kcal/mol)
GGTACTGTCCTGTGCGGTTATTATGTATGTGAATGGTGTCGTGTCACCTTCCATTACATGGTCAATCGTGAGGATGTAAG zma-m0056 68
..(((.(((((.(((((((((((((((((.(((.((((......))))))))).)))))))).)))))))))))))))..
**********TGTGCGGTTATTATGTATGTGA************************************************ zma-m0056-5p 67
***************************************************CATTACATGGTCAATCGTGAGG******* zma-m0056-3p 1
--------CCTGTGCGGTTATTATGTATGT-------------------------------------------------- t4612090 1
---------CTGTGCGGTTATTATGTATGTG------------------------------------------------- t0123739 8
----------TGTGCGGTTATTATGTATGTG------------------------------------------------- t0932936 2
----------TGTGCGGTTATTATGTATGTGA------------------------------------------------ t0020463 33
----------TGTGCGGTTATTATGTATGTGAA----------------------------------------------- t0611864 2
------------TGCGGTTATTATGTATGT-------------------------------------------------- t0418954 3
------------TGCGGTTATTATGTATGTG------------------------------------------------- t0141264 7
------------TGCGGTTATTATGTATGTGA------------------------------------------------ t5041000 1
------------TGCGGTTATTATGTATGTGAA----------------------------------------------- t0110976 8
------------TGCGGTTATTATGTATGTGAATG--------------------------------------------- t3625625 1
-------------GCGGTTATTATGTATGTG------------------------------------------------- t4311315 1
-------------------------------------------------TCCATTACATGGTCAATCGTGAGG------- t1020149 1
//
mireap
zma-m0057 chr1:276748827:276748999:+ 173(nt) -35.30(kcal/mol)
TGAACATCTTCATTGATTTAGTTTCGTCTGCGCTGGACATCTTTTATTATTGAGAAATTCTTCATATTTGTTGTTGAATTCTTGTTGCTAAATAGTCATTTATATGTTGGCGGAGGTATTATGCTGAGCTGTGCATGATTCTGGATGATGAAGAAAAATCAATCGGATTCCCA zma-m0057 8
.....((((..((((((((..(((((((....(..((.(((((........(((((.(((..((.......))..))))))))...((((((((........))).))))).))))).((((((........)))))).))..)..)))))))..)))))))).)))).....
********************************************************************************************************************************************CTGGATGATGAAGAAAAATCAAT********** zma-m0057-3p 8
-------------------------------------------------------------------------------------------------------------------------------------------TCTGGATGATGAAGAAAAATCAAT---------- t0986474 1
-------------------------------------------------------------------------------------------------------------------------------------------TCTGGATGATGAAGAAAAATCAATC--------- t1850941 1
--------------------------------------------------------------------------------------------------------------------------------------------CTGGATGATGAAGAAAAAT-------------- t4347565 1
--------------------------------------------------------------------------------------------------------------------------------------------CTGGATGATGAAGAAAAATCAA----------- t1234939 1
--------------------------------------------------------------------------------------------------------------------------------------------CTGGATGATGAAGAAAAATCAAT---------- t0844075 2
--------------------------------------------------------------------------------------------------------------------------------------------CTGGATGATGAAGAAAAATCAATC--------- t2043358 1
--------------------------------------------------------------------------------------------------------------------------------------------CTGGATGATGAAGAAAAATCAATCG-------- t1159470 1
//
mireap
zma-m0058 chr1:291520839:291521057:+ 219(nt) -110.70(kcal/mol)
AGGGTATGGAACAACCCTTGAAGCTCAGGAGGGATAGCGCCTAGGAAAACACATAGATCGGAGCCGGCCGCGAGGAGAAAGAAAGAGCCAAGAGATATGTGTGATGAATAATCTACATGGATCTTGGCTAGCTTTTGTGTTCTCCTCTGGAGGCGTGGTTCTGTCTATCAATCTGAAGCGCTATCTATCCTGAGCTCCACGGCTTGTTCTTACCACACG zma-m0058 285
..((((.(((((((.((.((.(((((((((.(((((((((...(((......(((((.(((((((((((..((((((((.(((((((((((((..((((((.(((.....)))))))))..))))))))..)))))...))))))))....))).)))))))))))))...)))...))))))))).))))))))).)).)).))))))))))).....
********************AAGCTCAGGAGGGATAGCGCC********************************************************************************************************************************************************************************** zma-m0058-5p 253
**********************************************************************************************************************************************************************************CGCTATCTATCCTGAGCTCCA******************** zma-m0058-3p 24
------------------TGAAGCTCAGGAGGGATAGCGC----------------------------------------------------------------------------------------------------------------------------------------------------------------------------------- t4984471 1
--------------------AAGCTCAGGAGGGATAGC------------------------------------------------------------------------------------------------------------------------------------------------------------------------------------- t5015740 1
--------------------AAGCTCAGGAGGGATAGCG------------------------------------------------------------------------------------------------------------------------------------------------------------------------------------ t0690727 2
--------------------AAGCTCAGGAGGGATAGCGC----------------------------------------------------------------------------------------------------------------------------------------------------------------------------------- t0042915 18
--------------------AAGCTCAGGAGGGATAGCGCC---------------------------------------------------------------------------------------------------------------------------------------------------------------------------------- t0001748 218
--------------------AAGCTCAGGAGGGATAGCGCCT--------------------------------------------------------------------------------------------------------------------------------------------------------------------------------- t0833182 2
---------------------AGCTCAGGAGGGATAGCGC----------------------------------------------------------------------------------------------------------------------------------------------------------------------------------- t2582327 1
---------------------AGCTCAGGAGGGATAGCGCC---------------------------------------------------------------------------------------------------------------------------------------------------------------------------------- t0308594 4
---------------------AGCTCAGGAGGGATAGCGCCT--------------------------------------------------------------------------------------------------------------------------------------------------------------------------------- t0152905 6
------------------------TCAGGAGGGATAGCGCCTAGG------------------------------------------------------------------------------------------------------------------------------------------------------------------------------ t0149520 6
------------------------TCAGGAGGGATAGCGCCTAGGA----------------------------------------------------------------------------------------------------------------------------------------------------------------------------- t0812508 2
----------------------------------------------------------------------------------------------------------------------------------------------------------------------------------CGCTATCTATCCTGAGCT----------------------- t2015739 1
----------------------------------------------------------------------------------------------------------------------------------------------------------------------------------CGCTATCTATCCTGAGCTCC--------------------- t0105348 9
----------------------------------------------------------------------------------------------------------------------------------------------------------------------------------CGCTATCTATCCTGAGCTCCA-------------------- t0080540 11
-----------------------------------------------------------------------------------------------------------------------------------------------------------------------------------GCTATCTATCCTGAGCTCC--------------------- t0917201 2
-----------------------------------------------------------------------------------------------------------------------------------------------------------------------------------GCTATCTATCCTGAGCTCCA-------------------- t4056553 1
//
mireap
zma-m0059 chr1:297173995:297174083:+ 89(nt) -44.40(kcal/mol)
CCATCTCTGATAGCCAAGCATGATTTGCCCGTAGTCTGACTCTGAGTGTGCTCCTGCTACGGGCAAATCATCTTGGCCATCTGAGTACC zma-m0059 7
....(((.(((.((((((.((((((((((((((((..(((.(.....).).))..)))))))))))))))))))))).))).)))....
**********TAGCCAAGCATGATTTGCCCGT********************************************************* zma-m0059-5p 7
----------TAGCCAAGCATGATTTGCCCGT--------------------------------------------------------- t0135952 7
//
mireap
zma-m0060 chr1:4589316:4589535:- 220(nt) -59.60(kcal/mol)
AGTGAAGAGAAAGAGTAGCGTTGATACACCGTCGAATCGAATCGAGACCCTCCCTCCGCCCCACCGCACCCCCCATATCGCATCGGAATCCAGCATCGCCATCGCCACCCCTCCATCGCACCACCGCTTTCCACTCTCCACTCCCTTCCCACCCTCGCCCCGCCCCGCCCCGCGCTTGCGTGATTCGTACGGTTTATCACCGCCTCTTTCTCTTCCACTC zma-m0060 39
(((((((((((((((..(((.(((((.(((((((((((.....((((..........((......)).................((((.........((....))............((......)).))))..)))).................(((..(((........)))...))).)))))).))))).))))).)))))))))))))).)))).
**********AAGAGTAGCGTTGATACACCGT******************************************************************************************************************************************************************************************** zma-m0060-5p 39
---------AAAGAGTAGCGTTGATACACCGT-------------------------------------------------------------------------------------------------------------------------------------------------------------------------------------------- t0040772 19
----------AAGAGTAGCGTTGATACACCG--------------------------------------------------------------------------------------------------------------------------------------------------------------------------------------------- t2920882 1
----------AAGAGTAGCGTTGATACACCGT-------------------------------------------------------------------------------------------------------------------------------------------------------------------------------------------- t0039215 19
//
mireap
zma-m0061 chr1:16908651:16908718:- 68(nt) -25.40(kcal/mol)
ATAGGTTTGCTGATGCCATTCATTAATCTCTGGCGGAGGAGGATGGAGGGCACGTCAGGCGAGCGGGG zma-m0061 16
....(((((((((((((.((((((..((((.....))))..)))))).))))..))).))))))....
**********TGATGCCATTCATTAATCTC************************************** zma-m0061-5p 16
----------TGATGCCATTCATTAATCT--------------------------------------- t0288491 4
----------TGATGCCATTCATTAATCTC-------------------------------------- t0214561 5
----------TGATGCCATTCATTAATCTCT------------------------------------- t0301109 4
-----------GATGCCATTCATTAATCTCT------------------------------------- t2115692 1
------------ATGCCATTCATTAATCTC-------------------------------------- t2870228 1
------------ATGCCATTCATTAATCTCTGGC---------------------------------- t1755073 1
//
mireap
zma-m0062 chr1:20948272:20948460:- 189(nt) -32.30(kcal/mol)
GGGTAACTTATTCCAAGTTCATCTCTATGATCTTAGATGCCGTTTGGTTCACATATTTGTAACGTAATGGGTAAGTGATACCGTTAAATCATGTTTGTTTTAGTCCAACCGTAATCAGATACCACACTAAAAATTGATACCAGCCTATTTAAATTCGTTACCACTAGTAATCGATCGTAAACTGTTACC zma-m0062 9
.((((((....((.(((.((((....)))).))).))...((.((((((.((.((...((((((.(((((((..(((((........))))).....(((((((......(((......)))...)))))))..........)))))))......))))))...)))))))))).))......))))))
************************************************************************************************************************************************************GTTACCACTAGTAATCGATCGTA********** zma-m0062-3p 8
--------------------------------------------------------------------------------------------------------------------------------AAAAATTGATACCAGCCTATTTAA------------------------------------- t1398624 1
------------------------------------------------------------------------------------------------------------------------------------------------------------GTTACCACTAGTAATCGATCGT----------- t3532095 1
------------------------------------------------------------------------------------------------------------------------------------------------------------GTTACCACTAGTAATCGATCGTA---------- t0160030 6
---------------------------------------------------------------------------------------------------------------------------------------------------------------ACCACTAGTAATCGATCGTA---------- t3834593 1
//
mireap
zma-m0063 chr1:35224559:35224656:- 98(nt) -19.00(kcal/mol)
CAACAAAACGAGTGAAAAAGCTTAACTCAGATCAAACTTGACAAGTCTTAGTTTTAAGCTTTTAGCACTTAAATTCTTACTTCTTATGCAATTGTTGG zma-m0063 7
((((((...(((((.((((((((((((.((((............)))).)))..)))))))))..))))).........(.......)...)))))).
**********AGTGAAAAAGCTTAACTCAGAT****************************************************************** zma-m0063-5p 7
--------CGAGTGAAAAAGCTTAACTCAGAT------------------------------------------------------------------ t3116161 1
----------AGTGAAAAAGCTTAACTCAGAT------------------------------------------------------------------ t0205910 5
-----------GTGAAAAAGCTTAACTCAGA------------------------------------------------------------------- t3634014 1
//
mireap
zma-m0064 chr1:37547644:37547797:- 154(nt) -57.20(kcal/mol)
TTTCTCTAACTTTGACCAAGTTTGTAGAAAAAATGTTTTCCCATATAACCAATTAAATACACTATCAAGGCATTTCATGTTGGACTTGATGAAATTAATTTGATGTTGTATATGTTGGTACATTTTTCTATAAACTTGGTCAGTTTAGAGAAGT zma-m0064 10
(((((((((..(((((((((((((((((((((.(((...........((((((...(((((.(((((((..(((((((..........)))))))...))))))).)))))..)))))))))))))))))))))))))))))).))))))))).
**********TTTGACCAAGTTTGTAGAAAA*************************************************************************************************************************** zma-m0064-5p 10
----------TTTGACCAAGTTTGTAGAAAA--------------------------------------------------------------------------------------------------------------------------- t0092940 10
//
mireap
zma-m0065 chr1:44537061:44537154:- 94(nt) -32.70(kcal/mol)
CCCCTTGATCTGCCCATGTGGTGGGGACGAGCGTTGTTCACCGTATGGCTAAGGAACGGCGTACGAGCACCGCGTCTTCATACTGTAGTAAGGG zma-m0065 9
.((((((..((((....(((.(((((((..(((.(((((...(((((.(........).)))))))))).))))))))))))).))))))))))
****************************************************************GAGCACCGCGTCTTCATACT********** zma-m0065-3p 8
--------------------------------------CACCGTATGGCTAAGGAACGGCGT-------------------------------- t2486362 1
--------------------------------------------------------------ACGAGCACCGCGTCTTCATACTGT-------- t1318014 1
----------------------------------------------------------------GAGCACCGCGTCTTCATACT---------- t0265327 4
----------------------------------------------------------------GAGCACCGCGTCTTCATACTG--------- t0890000 2
-----------------------------------------------------------------AGCACCGCGTCTTCATACT---------- t4327822 1
//
mireap
zma-m0066 chr1:53262873:53263032:- 160(nt) -40.40(kcal/mol)
AAACTTTTACTTTGACCAAGTTTGTAGAAAAAGATATTAATATCTCCAGTACCTAATAAATGTATTATCAAGAGATTTCATGGTGGATCTAATGAAACTAATTTGACGATGTAGATATTGATACACTTTTCTATAAACTTTGTTAAAGTTAGATAAGTCT zma-m0066 10
..((((..((((((((.((((((((((((((...(((((((((((.((.....(((((....)))))((((.((.((((((((.....)).))))))))...))))...)).)))))))))))...)))))))))))))).)))))))).....))))..
**********TTTGACCAAGTTTGTAGAAAA********************************************************************************************************************************* zma-m0066-5p 10
----------TTTGACCAAGTTTGTAGAAAA--------------------------------------------------------------------------------------------------------------------------------- t0092940 10
//
mireap
zma-m0067 chr1:60433900:60434115:- 216(nt) -59.40(kcal/mol)
CAACGCAGATTTTGGAGTTTGCAGACAGAGTCACCCGGAGAAATACCATCAGAATGTGCAAAGTCAGATGGGGTCACCACTCGGAGGAAGAAGCAACCTGGGAACGAGAAGATGACCTGAAGGCCAAATACCCTGAACTCTTTGCTGACCAACCTTGAATCTCGGGGCGAGATTCTTTTAAGGGGGATAGGTTTGTAACACCCTGAATTTGGGGGT zma-m0067 6
...(.(((((((.((.((((((((((...(((.(((..(((................((((((((((...(((((((..((((.....((.......)).....))))..).))))))...((.......))))))...))))))...........((((((((...)))))))).)))..))).)))..)))))))).)))).))))))).)...
**********TTTGGAGTTTGCAGACAGAGTC**************************************************************************************************************************************************************************************** zma-m0067-5p 6
---------TTTTGGAGTTTGCAGACAGAGTC---------------------------------------------------------------------------------------------------------------------------------------------------------------------------------------- t3660993 1
----------TTTGGAGTTTGCAGACAGAGTC---------------------------------------------------------------------------------------------------------------------------------------------------------------------------------------- t0238722 4
----------TTTGGAGTTTGCAGACAGAGTCA--------------------------------------------------------------------------------------------------------------------------------------------------------------------------------------- t2707105 1
//
mireap
zma-m0068 chr1:60440907:60441122:- 216(nt) -57.50(kcal/mol)
CAATGCAGATTTTGGAGTTTGCAGACAGAGTCACCCGGAGAAATACCATCAGAATGTGCAAAGTCAGATGGGGTCACCACTCGGAGGAAGAAGCAACCTGGGAACGAGAAGATGACCTGAAGGCCAAATACCCTGAACTCTTTGCTGACCAACCTTGAATCTCGGGGCGAGATTCTTTTAAGGGGGATAGGTTTGTAACACCCTGAATTTGGGGGT zma-m0068 6
...(.(((((((.((.((((((((((...(((.(((..(((................((((((((((...(((((((..((((.....((.......)).....))))..).))))))...((.......))))))...))))))...........((((((((...)))))))).)))..))).)))..)))))))).)))).))))))).)...
**********TTTGGAGTTTGCAGACAGAGTC**************************************************************************************************************************************************************************************** zma-m0068-5p 6
---------TTTTGGAGTTTGCAGACAGAGTC---------------------------------------------------------------------------------------------------------------------------------------------------------------------------------------- t3660993 1
----------TTTGGAGTTTGCAGACAGAGTC---------------------------------------------------------------------------------------------------------------------------------------------------------------------------------------- t0238722 4
----------TTTGGAGTTTGCAGACAGAGTCA--------------------------------------------------------------------------------------------------------------------------------------------------------------------------------------- t2707105 1
//
mireap
zma-m0069 chr1:60888424:60888506:- 83(nt) -28.40(kcal/mol)
GCCTGAGACTTGTTTAGTGGCAAAATCCGACAAGGGTTGGTTATGGCATCGTCGGCTAGCCCATGTCGGTATGAGGAATTTGG zma-m0069 7
(((..(((....)))...))).....((((((.((((((((((((....))).))))))))).))))))..............
***************************************************TCGGCTAGCCCATGTCGGTATG********** zma-m0069-3p 7
-------------------------------------------------CGTCGGCTAGCCCATGTCGGTA------------ t0818154 2
---------------------------------------------------TCGGCTAGCCCATGTCGGTATG---------- t0230584 5
//
mireap
zma-m0070 chr1:66052430:66052608:- 179(nt) -86.00(kcal/mol)
GCTGGGTGTGTGGACCGGTGACTTCGAGGTGCCGAACCGAGAGCCCGGGCTTCGCTGTCTGGAATGGATGCAGGAGGAGCTGCAGGAACTCCCCGCTGTCGTGGGGGGTTTATGTCGTACGCCTCCCTGGTCACCTGCGAGGGGGCGGTGAACGCACTCTCCCGCGAAGGGTGCCGGCA zma-m0070 6
(((((((((((..((((.(..(((((((((((((..(((.....((((((......))))))..))).....(((((.((.(((.(((((((((((....))))))))))).))).))...))))).))).))))).))))).).))))..))))))...(((.....)))..))))).
**********TGGACCGGTGACTTCGAGGTGC*************************************************************************************************************************************************** zma-m0070-5p 6
---------GTGGACCGGTGACTTCGAGGTG---------------------------------------------------------------------------------------------------------------------------------------------------- t3030609 1
----------TGGACCGGTGACTTCGAGGTG---------------------------------------------------------------------------------------------------------------------------------------------------- t1473327 1
----------TGGACCGGTGACTTCGAGGTGC--------------------------------------------------------------------------------------------------------------------------------------------------- t0424445 3
----------TGGACCGGTGACTTCGAGGTGCC-------------------------------------------------------------------------------------------------------------------------------------------------- t3098664 1
//
mireap
zma-m0071 chr1:69429125:69429314:- 190(nt) -89.81(kcal/mol)
AAGGGGGGTGTTTGGATGCACTAGAGCTAATAGTTAGCTGCTAAAATTAGCTGAAGGCATCCAAACAGTCTAGCTAATAGTTCAACTATTAGCTACTTTTAGCAAATTAACTAATAATTAGCTGGCTAATTCCACTAGTAATTTTTTAGCCAACTAAATATTAGCTCTAGTGCATTCAAACACCCCCTAA zma-m0071 7
..((((((((((((((((((((((((((((((.((((..(((((((...((((((((.............((((((((((.....)))))))))))))))))).............(((((.(((......))))))))....)))))))...)))).))))))))))))))))))))))))))))))..
**********TTTGGATGCACTAGAGCTAAT*************************************************************************************************************************************************************** zma-m0071-5p 7
--------TGTTTGGATGCACTAGAGCTA----------------------------------------------------------------------------------------------------------------------------------------------------------------- t2291986 1
----------TTTGGATGCACTAGAGCTAAT--------------------------------------------------------------------------------------------------------------------------------------------------------------- t0212075 5
------------TGGATGCACTAGAGCTAATAG------------------------------------------------------------------------------------------------------------------------------------------------------------- t2523834 1
//
mireap
zma-m0072 chr1:77936802:77936899:- 98(nt) -65.20(kcal/mol)
CTAAAATACTGGAGGGAATTGGAGGGGCTAAAATCCCCTTCTTACTCAAAATTGAATAAGAAGGGGATTTTAGACCCTCCAATTCCCTCCGATTTTGT zma-m0072 10
.((((((...((((((((((((((((.(((((((((((((((((.(((....))).))))))))))))))))).)))))))))))))))).)))))).
**********GGAGGGAATTGGAGGGGCTAA******************************************************************* zma-m0072-5p 9
----------GGAGGGAATTGGAGGGGCTA-------------------------------------------------------------------- t0842874 2
----------GGAGGGAATTGGAGGGGCTAA------------------------------------------------------------------- t0128318 7
---------------GAATTGGAGGGGCTAAAATCC-------------------------------------------------------------- t1307264 1
//
mireap
zma-m0073 chr1:80084060:80084205:- 146(nt) -50.40(kcal/mol)
GATCTAAGACACATGATGTTGATCCAAGGGAACGCACGGGAGTGGATAATTTTGCACTTAACCGCCCACTCCTAATCACACTTTTGAAAATATCCCCTCTCACTCCTCCGCGCGTCCTCTTAGATCAACATCATGTGGCCCAGTTT zma-m0073 5
.........(((((((((((((((.(((((.((((..((((((((........((........))))))))))..(((......)))........................)))).))))).))))))))))))))).........
**********ACATGATGTTGATCCAAGGGAA****************************************************************************************************************** zma-m0073-5p 5
----------ACATGATGTTGATCCAAGGGAA------------------------------------------------------------------------------------------------------------------ t0481037 3
----------ACATGATGTTGATCCAAGGGAACG---------------------------------------------------------------------------------------------------------------- t0912005 2
//
mireap
zma-m0074 chr1:92545132:92545198:- 67(nt) -20.90(kcal/mol)
AGACTTGTCGTAAAGGGATTCTCTCAAGTTGAAGGCTTAGATTTTGGAGAGACCTTTGCACCGGTTG zma-m0074 14
.((((.((.(((((((..((((((.(((((.........))))).)))))).))))))))).)))).
**********TAAAGGGATTCTCTCAAGTTGA*********************************** zma-m0074-5p 14
---------GTAAAGGGATTCTCTCAAGTTGAA---------------------------------- t3184569 1
----------TAAAGGGATTCTCTCAAGTTGA----------------------------------- t0073718 11
----------TAAAGGGATTCTCTCAAGTTGAAG--------------------------------- t0953383 2
//
mireap
zma-m0075 chr1:96893114:96893329:- 216(nt) -60.42(kcal/mol)
CAACGCAGATTTTGGAGTTTGCAGACAGAGTCACCCGGAGGAACACCATCAGGATGTGCAAAGTCAGATGGGGCCACCACTCTGAGGACGAAGCAACCTAGGAACGAGAAGATGATCTGAAAGCCAAATACCCTGAACTCTTTGCTGACCAACCCTGAATCTCGGGGCGAGATTCTCTTAAGGGGGATAGGTTTGTAACACCCTGAATTTGGGGGT zma-m0075 7
...(.(((((((.((.((((((((((...(((.(((((((((.(....(((((.(((......((((((.((....))..(((.(((.........))).)))...........)))))).......))).)))))................(((((.....)))))...).))))))...))).)))..)))))))).)))).))))))).)...
**********TTTGGAGTTTGCAGACAGAGTC**************************************************************************************************************************************************************************************** zma-m0075-5p 6
---------TTTTGGAGTTTGCAGACAGAGTC---------------------------------------------------------------------------------------------------------------------------------------------------------------------------------------- t3660993 1
----------TTTGGAGTTTGCAGACAGAGTC---------------------------------------------------------------------------------------------------------------------------------------------------------------------------------------- t0238722 4
----------TTTGGAGTTTGCAGACAGAGTCA--------------------------------------------------------------------------------------------------------------------------------------------------------------------------------------- t2707105 1
-----------------------------------------------------------------------------------------GAAGCAACCTAGGAACGAG------------------------------------------------------------------------------------------------------------ t1977217 1
//
mireap
zma-m0076 chr1:105796206:105796283:- 78(nt) -35.00(kcal/mol)
AGAAGACACTCGGCCAAGAGTCCTTCGCCGAGTGTCCAATCCTCGGCGCTCGGCAAAGACTGACGGCCGTCAGCTTTA zma-m0076 18
.((((.....(((((...((((.((.((((((((((........)))))))))).))))))...)))))....)))).
***********************************************GCTCGGCAAAGACTGACGGCC********** zma-m0076-3p 18
--------------------------------------------GGCGCTCGGCAAAGACTGA--------------- t2714013 1
--------------------------------------------GGCGCTCGGCAAAGACTGACG------------- t2529325 1
--------------------------------------------GGCGCTCGGCAAAGACTGACGGC----------- t5097746 1
--------------------------------------------GGCGCTCGGCAAAGACTGACGGCC---------- t5032523 1
----------------------------------------------CGCTCGGCAAAGACTGACGGC----------- t0550616 2
----------------------------------------------CGCTCGGCAAAGACTGACGGCC---------- t1021857 1
----------------------------------------------CGCTCGGCAAAGACTGACGGCCGT-------- t1221246 1
-----------------------------------------------GCTCGGCAAAGACTGACGGC----------- t2748657 1
-----------------------------------------------GCTCGGCAAAGACTGACGGCC---------- t0223485 5
-----------------------------------------------GCTCGGCAAAGACTGACGGCCGTC------- t0270828 4
//
mireap
zma-m0077 chr1:107808251:107808394:- 144(nt) -38.80(kcal/mol)
TGTTCCACGTGTCGCAATTGAAGAAATGTCTGCGAGTACCAGAAGAACAGTTGCCAGTGGAGGGTTTGGAAGTCCAGGAGGATCTGACATACATAGAGAAGCCAACGCAGATTTTGGAGTTTGCAGACAGAGTCACCCGGAGAA zma-m0077 6
..((((.....(((....))).((..((((((((((..((((((......((((...(((...((.((..(((((....))).))..)).)).........)))..)))).))))))..))))))))))...))....))))..
****************************************************************************************************************TTTGGAGTTTGCAGACAGAGTC********** zma-m0077-3p 6
---------------------------------------------------------------------------------------------------------------TTTTGGAGTTTGCAGACAGAGTC---------- t3660993 1
----------------------------------------------------------------------------------------------------------------TTTGGAGTTTGCAGACAGAGTC---------- t0238722 4
----------------------------------------------------------------------------------------------------------------TTTGGAGTTTGCAGACAGAGTCA--------- t2707105 1
//
mireap
zma-m0078 chr1:109349566:109349672:- 107(nt) -59.10(kcal/mol)
GCGGACGGTTCGCGGCTCTGGGCCGGACGGTCCGCGACCTGGGCGCAGGAGCGACGCCTTCCCTGCATTGCACCGGACGGTCCGCGCACAGGGCCAGACGGTTCGCG zma-m0078 10
((((((.((.(..(((((((.(((((((.(((((...((((....)))).((((.((.......)).))))..))))).))))).)).))))))).))).)))))).
**********CGCGGCTCTGGGCCGGACGGTC*************************************************************************** zma-m0078-5p 9
*****************************************************************************CGGTCCGCGCACAGGGCCAGAC******** zma-m0078-3p 1
-------GTTCGCGGCTCTGGGCCGGA-------------------------------------------------------------------------------- t3355394 1
----------CGCGGCTCTGGGCCGGACGGTC--------------------------------------------------------------------------- t0237619 4
----------CGCGGCTCTGGGCCGGACGGTCCG------------------------------------------------------------------------- t4603936 1
-----------GCGGCTCTGGGCCGGACGGTC--------------------------------------------------------------------------- t3671738 1
-----------GCGGCTCTGGGCCGGACGGTCC-------------------------------------------------------------------------- t1248010 1
-----------GCGGCTCTGGGCCGGACGGTCCGC------------------------------------------------------------------------ t2510504 1
-----------------------------------------------------------------------------CGGTCCGCGCACAGGGCCAGACGG------ t3035574 1
//
mireap
zma-m0079 chr1:109587784:109588048:- 265(nt) -63.90(kcal/mol)
TCTTCCACCCACGAAACATCTTGGCCATAGCAGAGAGCATCGACTTCCTTACTGCATCCTCTGTGCCTTTTGGGACCTTGAATGGCTCAGAAAACTTAGCCCATAGCTTATTGTGGGTGTCTTCATCTAAATCCTTCCATTTTTGAAGTGTGATTGGCACTATATCTCTAACAGTAGACCCGCAGGAATTTCGAAACTTTGTAACCACGTCAAGTGGTTCTTCAGGAAACCCCTCTGCATTGAGTTTTGTTACGTACATAACTGC zma-m0079 6
..........(((.((((....(((((..((((((....((((.(((((....((.......(((((.((((((.((......)))))))).......((((((((....))))))))..(((((...((((......)))).))))).......)))))......((((....))))...)))))))..))))...((((.((((((.....))))))...))))......))))))..)).))).)))).)))..........
*****************************************************************************************************************************************************************************************************************************************TCTGCATTGAGTTTTGTTACGT********** zma-m0079-3p 6
----------------------------------------------------------------------------------------------------------------------------------------------------------------------------------------------------------------------------------------CTCTGCATTGAGTTTTGTTACGT
-----------------------------------------------------------------------------------------------------------------------------------------------------------------------------------------------------------------------------------------TCTGCATTGAGTTTTGTTACGT
//
mireap
zma-m0080 chr1:111888895:111889027:- 133(nt) -46.00(kcal/mol)
GTTAGTCTCAAAGGGTCAAGTTGTAAGACATCTCCCCCTAAAACTCTGCATCACTTTGCAACGGACTTGTGAGGTCCAGGGAGTGTTTGTACAACTTGAGCACCACAATAAGCAACAAAATGCAGAATTAACA zma-m0080 8
((((((.((...((((((((((((((((((.(((((..........((((......))))..(((((.....))))).)))))))))).)))))))))).).)).......(((......))).)))))))).
**********AAGGGTCAAGTTGTAAGACATC***************************************************************************************************** zma-m0080-5p 8
-------TCAAAGGGTCAAGTTGTAAGAC-------------------------------------------------------------------------------------------------------- t0967034 2
----------AAGGGTCAAGTTGTAAGACATC----------------------------------------------------------------------------------------------------- t0220664 5
------------GGGTCAAGTTGTAAGACATCTC--------------------------------------------------------------------------------------------------- t4592050 1
//
mireap
zma-m0081 chr1:122613803:122613900:- 98(nt) -49.50(kcal/mol)
TCTAAAAACTAGAGGGGATTGGAGGGGCTAAAATCTCCTCATTCAAAATTGAATAAGAAGGGAATTTTAGCCCGTCCAATCTCCTTTGGATTTATGGC zma-m0081 5
.(((.((((((((((((((((((.((((((((((..(((((((((....)))))..).)))..)))))))))).))))))))))))))).))).))).
**********AGAGGGGATTGGAGGGGCTAA******************************************************************* zma-m0081-5p 5
----------AGAGGGGATTGGAGGGGCTAA------------------------------------------------------------------- t0215100 5
//
mireap
zma-m0082 chr1:142271776:142271876:- 101(nt) -48.82(kcal/mol)
AATAACCGCCAGTGAAAACGGACTATTTACACTGGCAGTTGGTATAAAAGAATTACCTATCAACAGCCAGTGGAAAGAGCCCATTTTCACTGGCGGTTCTC zma-m0082 11
...(((((((((((((((.((.((.(((.(((((((.(((((((.............))))))).))))))).))).)).)).)))))))))))))))...
**********AGTGAAAACGGACTATTTACAC********************************************************************* zma-m0082-5p 10
----------AGTGAAAACGGACTATTTACA---------------------------------------------------------------------- t2500918 1
----------AGTGAAAACGGACTATTTACAC--------------------------------------------------------------------- t0174885 6
----------AGTGAAAACGGACTATTTACACT-------------------------------------------------------------------- t0525556 2
-----------GTGAAAACGGACTATTTACACT-------------------------------------------------------------------- t4408215 1
------------------------------ACTGGCAGTTGGTATAAAAGAATT----------------------------------------------- t1755720 1
//
mireap
zma-m0083 chr1:145766064:145766151:- 88(nt) -31.40(kcal/mol)
TGCCACCCTCTGGGTCAAGAAAGTAGATGAAGAAGCTGAAGGGTATGATTACCCAGTCATGTATTTCTTTATCCCGGGGAAATGGCAC zma-m0083 4669
(((((..(((((((..((((((.((.((((..........(((((....)))))..)))).))))))))...)))))))...))))).
**********TGGGTCAAGAAAGTAGATGAAG******************************************************** zma-m0083-5p 4439
----ACCCTCTGGGTCAAGAAAGT---------------------------------------------------------------- t0934080 2
----ACCCTCTGGGTCAAGAAAGTAGA------------------------------------------------------------- t0331972 3
----ACCCTCTGGGTCAAGAAAGTAGAT------------------------------------------------------------ t2044038 1
------CCTCTGGGTCAAGAAAGT---------------------------------------------------------------- t0026652 27
------CCTCTGGGTCAAGAAAGTA--------------------------------------------------------------- t0280508 4
------CCTCTGGGTCAAGAAAGTAGATG----------------------------------------------------------- t0082395 10
------CCTCTGGGTCAAGAAAGTAGATGA---------------------------------------------------------- t0429909 3
-------CTCTGGGTCAAGAAAGTAGAT------------------------------------------------------------ t4794494 1
-------CTCTGGGTCAAGAAAGTAGATG----------------------------------------------------------- t0003140 145
-------CTCTGGGTCAAGAAAGTAGATGA---------------------------------------------------------- t0024978 28
-------CTCTGGGTCAAGAAAGTAGATGAA--------------------------------------------------------- t0064504 13
--------TCTGGGTCAAGAAAGTAG-------------------------------------------------------------- t4108729 1
--------TCTGGGTCAAGAAAGTAGA------------------------------------------------------------- t0113681 8
--------TCTGGGTCAAGAAAGTAGAT------------------------------------------------------------ t0369312 3
--------TCTGGGTCAAGAAAGTAGATG----------------------------------------------------------- t0002970 150
--------TCTGGGTCAAGAAAGTAGATGAA--------------------------------------------------------- t0073847 11
--------TCTGGGTCAAGAAAGTAGATGAAG-------------------------------------------------------- t0009715 61
--------TCTGGGTCAAGAAAGTAGATGAAGA------------------------------------------------------- t0284317 4
---------CTGGGTCAAGAAAGTAGAT------------------------------------------------------------ t4804258 1
---------CTGGGTCAAGAAAGTAGATGA---------------------------------------------------------- t0011952 51
---------CTGGGTCAAGAAAGTAGATGAAG-------------------------------------------------------- t0162620 6
----------TGGGTCAAGAAAGTAGATG----------------------------------------------------------- t0963008 2
----------TGGGTCAAGAAAGTAGATGA---------------------------------------------------------- t0014366 44
----------TGGGTCAAGAAAGTAGATGAA--------------------------------------------------------- t0002036 197
----------TGGGTCAAGAAAGTAGATGAAG-------------------------------------------------------- t0000040 3588
----------TGGGTCAAGAAAGTAGATGAAGA------------------------------------------------------- t0018120 37
----------TGGGTCAAGAAAGTAGATGAAGAA------------------------------------------------------ t0013130 48
-----------GGGTCAAGAAAGTAGATGAAG-------------------------------------------------------- t0797280 2
-----------GGGTCAAGAAAGTAGATGAAGAAG----------------------------------------------------- t0973275 2
------------GGTCAAGAAAGTAGATGAAG-------------------------------------------------------- t1105551 1
------------GGTCAAGAAAGTAGATGAAGA------------------------------------------------------- t0692694 2
------------GGTCAAGAAAGTAGATGAAGAA------------------------------------------------------ t0036117 21
-------------GTCAAGAAAGTAGATGAAGA------------------------------------------------------- t2766241 1
-------------GTCAAGAAAGTAGATGAAGAA------------------------------------------------------ t0078853 11
--------------TCAAGAAAGTAGATGAAG-------------------------------------------------------- t0763876 2
--------------TCAAGAAAGTAGATGAAGA------------------------------------------------------- t0689220 2
--------------TCAAGAAAGTAGATGAAGAA------------------------------------------------------ t0100436 9
--------------TCAAGAAAGTAGATGAAGAAG----------------------------------------------------- t0008044 71
--------------TCAAGAAAGTAGATGAAGAAGC---------------------------------------------------- t0224021 5
--------------TCAAGAAAGTAGATGAAGAAGCTG-------------------------------------------------- t2218020 1
---------------CAAGAAAGTAGATGAAGAA------------------------------------------------------ t0352575 3
---------------CAAGAAAGTAGATGAAGAAGC---------------------------------------------------- t1506928 1
---------------CAAGAAAGTAGATGAAGAAGCT--------------------------------------------------- t0081212 11
----------------AAGAAAGTAGATGAAGAAG----------------------------------------------------- t0806973 2
----------------AAGAAAGTAGATGAAGAAGCT--------------------------------------------------- t0173561 6
----------------AAGAAAGTAGATGAAGAAGCTG-------------------------------------------------- t0026885 27
----------------AAGAAAGTAGATGAAGAAGCTGA------------------------------------------------- t0123063 8
-----------------AGAAAGTAGATGAAGAAG----------------------------------------------------- t1459997 1
-----------------AGAAAGTAGATGAAGAAGCT--------------------------------------------------- t0903482 2
-----------------AGAAAGTAGATGAAGAAGCTG-------------------------------------------------- t0064290 13
-----------------AGAAAGTAGATGAAGAAGCTGA------------------------------------------------- t0061427 13
------------------GAAAGTAGATGAAGAAGCTGA------------------------------------------------- t0816473 2
--------------------AAGTAGATGAAGAAGCTGA------------------------------------------------- t4228226 1
//
mireap
zma-m0084 chr1:183455371:183455470:- 100(nt) -41.90(kcal/mol)
TAGAGGTAAATCTTGTAGATAGAGGTTGTCCTTTGCGTTAATGCCTAGCTCAGGGGTTATCCTGAGGAAGGATGGCTTCTGCCTGCAAGAATATTTTCAT zma-m0084 10
..((((....((((((((.(((((((..(((((.(((....)))....(((((((....))))))).)))))..))))))).))))))))....))))..
**********TCTTGTAGATAGAGGTTGTCCT******************************************************************** zma-m0084-5p 10
----------TCTTGTAGATAGAGGTTGTCC--------------------------------------------------------------------- t2905813 1
----------TCTTGTAGATAGAGGTTGTCCT-------------------------------------------------------------------- t0127879 7
-----------CTTGTAGATAGAGGTTGTCCT-------------------------------------------------------------------- t3587447 1
-----------CTTGTAGATAGAGGTTGTCCTT------------------------------------------------------------------- t2883590 1
//
mireap
zma-m0085 chr1:192161025:192161166:- 142(nt) -24.80(kcal/mol)
AATGGCCATCTTGGTTGAAGCGGGTGAGTAGCAGTAGTCCATTCTAAAAAGATAATCTGACAAAAACATCAATTCTCTTTGTTTCTGAATTGGTCACGAGCTTAGTAAACTTTGTATTCATTGATCTCAGAAGAAGGCAAAC zma-m0085 11
....(((.((((..((((.(..((((((((.(((.............(((((.(((.(((........)))))).)))))((((((((.(((....)))..)))).)))).)))))))))))..).)))))))).)))....
**************************************************************************************************************TTTGTATTCATTGATCTCAGAA********** zma-m0085-3p 10
--------TCTTGGTTGAAGCGGGTGAGTA---------------------------------------------------------------------------------------------------------------- t1914605 1
-------------------------------------------------------------------------------------------------------------CTTTGTATTCATTGATCTCAGAA---------- t3097016 1
--------------------------------------------------------------------------------------------------------------TTTGTATTCATTGATCTCAGA----------- t2077389 1
--------------------------------------------------------------------------------------------------------------TTTGTATTCATTGATCTCAGAA---------- t0266852 4
---------------------------------------------------------------------------------------------------------------TTGTATTCATTGATCTCAGA----------- t2892980 1
---------------------------------------------------------------------------------------------------------------TTGTATTCATTGATCTCAGAA---------- t4831506 1
---------------------------------------------------------------------------------------------------------------TTGTATTCATTGATCTCAGAAGA-------- t1971514 1
---------------------------------------------------------------------------------------------------------------TTGTATTCATTGATCTCAGAAGAA------- t4837387 1
//
mireap
zma-m0086 chr1:197127827:197128069:- 243(nt) -70.90(kcal/mol)
TATGTGAGGAGGCAGCGCCTTTTCGGAATCCGCGCCTGCGACGTGTTGGAGACATGAATAGTGCCGGAGGATCTCTTTTTCCGCATGTGGGATGTGTTAGGGGCACTCCTGGACTCAGCCTTATTGATGGTGATGCTTGCAAGTGTTTTATTCTTTGTACTCTCTGTACCATTAAAAAATGAATGAGGCCCTGTTCGTTTTTATCAAATCCATGGAGATTGAGAGGGATTGAATCCCTACAAG zma-m0086 10
..((((.(((..(((..(((((((((..((((....((.((..((.(((((((..((((((..((((((..(((((..(((((....)))))......)))))..)))).)).....((((((((.((..(((((..((((((.((............)).)).)))).)))))....)).)))))))).))))))))))))).))..))))))))..))))))))).)))..))).))))..
********************************************************************************************************************************************************************************************************************TGGAGATTGAGAGGGATTGAA********** zma-m0086-3p 10
--------------------------------------------------------------------------------------------------------------------------------------------------------------------------------------------------------------------TGGAGATTGAGAGGGATTGAA---------- t0090040 10
//
mireap
zma-m0087 chr1:202573235:202573545:- 311(nt) -68.50(kcal/mol)
CTTCTGTTCTTGGTCAGTTCATCAACTAGATGTAAATAATGCCTTTCTCCATGGGACCCTTATTGATACGGTCTATTATAGTCAGCCTACCGGTTATGTTGATCCTGCTCACCCCGACATGGTATGCAAGCTTAACAAGTCTCTCTATGGTATGAAGTAAGCCCCCGCGCTTAGTCAATATGTTTTCCACATATCTATTCTCCCATGGATTTATTGAGGATAAGTCTGACACATATTTATTCATCTATTGGTTTGGCAATGACACTGTGTACCTCCTTCTCTATGTTGATGACATTGTGCTACTGCCTCTT zma-m0087 8
.....((...((((((((((((((((((((....(((((..(((........)))....))))).(((((((........(((((((.((((((..((((((.(.(((..(((.......)))..))).).))))))......(((((((..(((..(((((......))))).))).(((((.....))))).........)))))))........((((((((.((...)).))))))))....))))))..)))..))))))))))).........)))).)))))))).)))).))))..)).....
***************************************************************************************************************************************************************************************************************************************************************************************TCTATGTTGATGACATTGTGCT********** zma-m0087-3p 8
---------------------------------------------------------------------------------------------------------------------------------------------------------------------------------------------------------------------------------------------------------------
---------------------------------------------------------------------------------------------------------------------------------------------------------------------------------------------------------------------------------------------------------------
---------------------------------------------------------------------------------------------------------------------------------------------------------------------------------------------------------------------------------------------------------------
---------------------------------------------------------------------------------------------------------------------------------------------------------------------------------------------------------------------------------------------------------------
---------------------------------------------------------------------------------------------------------------------------------------------------------------------------------------------------------------------------------------------------------------
---------------------------------------------------------------------------------------------------------------------------------------------------------------------------------------------------------------------------------------------------------------
//
mireap
zma-m0088 chr1:205450054:205450138:- 85(nt) -36.30(kcal/mol)
CCTCGTGCCCCTCTCCTGGTCGTGGATCTCCCACACCACGTGGTCGTGGTCGAGGTCGTGGTCACGGGATGGGTGCTCGTCTGGC zma-m0088 8
((.((.(((((((((.((..((((.((((((((((((....))).))))..)))))))))..)).)))).))).)).))...)).
**********CTCTCCTGGTCGTGGATCTCCC***************************************************** zma-m0088-5p 8
----------CTCTCCTGGTCGTGGATC--------------------------------------------------------- t3552322 1
----------CTCTCCTGGTCGTGGATCTCCC----------------------------------------------------- t0290104 4
-----------TCTCCTGGTCGTGGATCTCCC----------------------------------------------------- t2189849 1
-----------TCTCCTGGTCGTGGATCTCCCACA-------------------------------------------------- t1198344 1
------------CTCCTGGTCGTGGATCTCCC----------------------------------------------------- t2799665 1
//
mireap
zma-m0089 chr1:207412789:207412868:- 80(nt) -28.00(kcal/mol)
GGTACTGTCCTGTGCGGTTATTATGTATGTGAATGGTGTCGTGTCACCTTCCATTACATGGTCAATCGTGAGGATGTAAG zma-m0089 67
..(((.(((((.(((((((((((((((((.(((.((((......))))))))).)))))))).)))))))))))))))..
**********TGTGCGGTTATTATGTATGTGA************************************************ zma-m0089-5p 67
--------CCTGTGCGGTTATTATGTATGT-------------------------------------------------- t4612090 1
---------CTGTGCGGTTATTATGTATGTG------------------------------------------------- t0123739 8
----------TGTGCGGTTATTATGTATGTG------------------------------------------------- t0932936 2
----------TGTGCGGTTATTATGTATGTGA------------------------------------------------ t0020463 33
----------TGTGCGGTTATTATGTATGTGAA----------------------------------------------- t0611864 2
------------TGCGGTTATTATGTATGT-------------------------------------------------- t0418954 3
------------TGCGGTTATTATGTATGTG------------------------------------------------- t0141264 7
------------TGCGGTTATTATGTATGTGA------------------------------------------------ t5041000 1
------------TGCGGTTATTATGTATGTGAA----------------------------------------------- t0110976 8
------------TGCGGTTATTATGTATGTGAATG--------------------------------------------- t3625625 1
-------------GCGGTTATTATGTATGTG------------------------------------------------- t4311315 1
//
mireap
zma-m0090 chr1:207768972:207769154:- 183(nt) -31.60(kcal/mol)
TATCTTAAAAACAACTTTAAACGCCTTGGGAAGCTTGTGAAAAAATTATGTCTAACAAATTATTAGAAAAAACATATAAAAACAAAAAGTGACGAAGCTTGTTGTGCGAAGTAAGTCTTTCAAAAAATAATATCTTTCCTTTTTTTGCCACGCCTAAGGGTTTGTTCGGTTATTTTTAATCCA zma-m0090 10
....(((((((.((((.(((((.(((((((......(..((((((.....(((((.......)))))..............((((.((((......)))).))))..((((......))))..................))))))..)....))))))))))))...)))).)))))))....
********************************************************************************************************************************************************CCTAAGGGTTTGTTCGGTTAT********** zma-m0090-3p 10
--------------------------------------------------------------------------------------------------------------------------------------------------------CCTAAGGGTTTGTTCGGTTAT---------- t0124338 7
---------------------------------------------------------------------------------------------------------------------------------------------------------CTAAGGGTTTGTTCGGTTA----------- t2691577 1
----------------------------------------------------------------------------------------------------------------------------------------------------------TAAGGGTTTGTTCGGTTATT--------- t2171564 1
----------------------------------------------------------------------------------------------------------------------------------------------------------TAAGGGTTTGTTCGGTTATTT-------- t1259865 1
//
mireap
zma-m0091 chr1:215128602:215128683:- 82(nt) -28.10(kcal/mol)
CCTAAATTACCAAAAATAGGACTAAAGAGAGGGATGAAATATGATTTATTCACTTTTAGTCCTCATATTTAGTAATTTAGGA zma-m0091 6
((((((((((.(((.((((((((((.(((..(((((((......))))))).))))))))))).)).))).)))))))))).
**********CAAAAATAGGACTAAAGAGAGGG************************************************* zma-m0091-5p 6
----------CAAAAATAGGACTAAAGAGAGGG------------------------------------------------- t0309536 4
----------CAAAAATAGGACTAAAGAGAGGGA------------------------------------------------ t1282914 1
-------------AAATAGGACTAAAGAGAGGG------------------------------------------------- t4280282 1
//
mireap
zma-m0092 chr1:233559114:233559257:- 144(nt) -69.50(kcal/mol)
CTTTGTTAATTTTGTTAATGTTTGGAGTAGCGCCATCAAAGGTTTAAATTCTGCAGTAATCCTGGTAGCCTGGTGGCTTTGGAAACACGGGAACTGGTGTGTCTTTGATGGGGCTACTCCAAACATTAACAAAATTATCCAGAA zma-m0092 9
.((((.(((((((((((((((((((((((((.((((((((((..((.......((((..(((((..((((....)))).((....))))))))))).))..)))))))))).)))))))))))))))))))))))))..)))).
**********TTTGTTAATGTTTGGAGTAGC***************************************************************************************************************** zma-m0092-5p 9
---------TTTTGTTAATGTTTGGAGTA------------------------------------------------------------------------------------------------------------------- t0569252 2
----------TTTGTTAATGTTTGGAGTA------------------------------------------------------------------------------------------------------------------- t0666770 2
----------TTTGTTAATGTTTGGAGTAGC----------------------------------------------------------------------------------------------------------------- t0200431 5
//
mireap
zma-m0093 chr1:240283459:240283600:- 142(nt) -53.40(kcal/mol)
CTGGTGGAATCAAGTGATCCGGTGCATCCAATCAAAATCTAACAATTACTGCTATTTTAGGTGGAAGAGGTTAAATGTAAAATAGACATTAAGTTTCTGGTGCAGTCACCGTTGGATTTTGATTGGATGCACACTGCACCAA zma-m0093 166
.(((((..(((....)))...((((((((((((((((((((((..(((.((((((((((.((..((....))..)).)))))))).)).)))......((((....))))))))))))))))))))))))))....))))).
***********************GCATCCAATCAAAATCTAACA************************************************************************************************** zma-m0093-5p 2
***************************************************************************************************************TTGGATTTTGATTGGATGCAC********** zma-m0093-3p 164
--------------------GGTGCATCCAATCAAAATCTAACA-------------------------------------------------------------------------------------------------- t3833866 1
----------------------TGCATCCAATCAAAATCTAAC--------------------------------------------------------------------------------------------------- t2065334 1
---------------------------------------------------------------------------------------------------------------TTGGATTTTGATTGGATGC------------ t0900451 2
---------------------------------------------------------------------------------------------------------------TTGGATTTTGATTGGATGCA----------- t0187577 5
---------------------------------------------------------------------------------------------------------------TTGGATTTTGATTGGATGCAC---------- t0002840 155
----------------------------------------------------------------------------------------------------------------TGGATTTTGATTGGATGCA----------- t3958755 1
-----------------------------------------------------------------------------------------------------------------GGATTTTGATTGGATGCAC---------- t1023201 1
//
mireap
zma-m0094 chr1:241271861:241271992:- 132(nt) -45.32(kcal/mol)
GCCCTACTGGATTGTTTGGGTCAATCTAGAAAGGGGTATATGAGATATGTCTTGTGCCCTTCTCATAACGAAATTGGGTCACCACTTCAATCATTTTCATGATGAAGGGGGCATGTAGACATCCCTTGAGGG zma-m0094 86
(((((.((((((((.......))))))))...))))).........((((((((((((((..((((...((((.(((.............))).))))...))))..)))))))).))))))(((....)))
****************************************************************************************************GATGAAGGGGGCATGTAGACAT********** zma-m0094-3p 86
----------------------------------------------------------------------------------------------------GATGAAGGGGGCATGTAGACA----------- t4078095 1
----------------------------------------------------------------------------------------------------GATGAAGGGGGCATGTAGACAT---------- t0007825 72
-----------------------------------------------------------------------------------------------------ATGAAGGGGGCATGTAGACA----------- t3876638 1
-----------------------------------------------------------------------------------------------------ATGAAGGGGGCATGTAGACAT---------- t0131301 7
------------------------------------------------------------------------------------------------------TGAAGGGGGCATGTAGACA----------- t0737282 2
------------------------------------------------------------------------------------------------------TGAAGGGGGCATGTAGACAT---------- t0386223 3
//
mireap
zma-m0095 chr1:242550647:242550734:- 88(nt) -35.90(kcal/mol)
TGCCACCCTCTGGGTCAAGAAAGTAGATGAAGAAGCCGATGGGTATGATTACCCTGTCATGTATTTCTTCATCCAGGGGAACTGGCAC zma-m0095 4597
(((((.(((((((((.((((((.((.((((..........(((((....)))))..)))).)))))))).)))))))))...))))).
**********TGGGTCAAGAAAGTAGATGAAG******************************************************** zma-m0095-5p 4439
----ACCCTCTGGGTCAAGAAAGT---------------------------------------------------------------- t0934080 2
----ACCCTCTGGGTCAAGAAAGTAGA------------------------------------------------------------- t0331972 3
----ACCCTCTGGGTCAAGAAAGTAGAT------------------------------------------------------------ t2044038 1
------CCTCTGGGTCAAGAAAGT---------------------------------------------------------------- t0026652 27
------CCTCTGGGTCAAGAAAGTA--------------------------------------------------------------- t0280508 4
------CCTCTGGGTCAAGAAAGTAGATG----------------------------------------------------------- t0082395 10
------CCTCTGGGTCAAGAAAGTAGATGA---------------------------------------------------------- t0429909 3
-------CTCTGGGTCAAGAAAGTAGAT------------------------------------------------------------ t4794494 1
-------CTCTGGGTCAAGAAAGTAGATG----------------------------------------------------------- t0003140 145
-------CTCTGGGTCAAGAAAGTAGATGA---------------------------------------------------------- t0024978 28
-------CTCTGGGTCAAGAAAGTAGATGAA--------------------------------------------------------- t0064504 13
--------TCTGGGTCAAGAAAGTAG-------------------------------------------------------------- t4108729 1
--------TCTGGGTCAAGAAAGTAGA------------------------------------------------------------- t0113681 8
--------TCTGGGTCAAGAAAGTAGAT------------------------------------------------------------ t0369312 3
--------TCTGGGTCAAGAAAGTAGATG----------------------------------------------------------- t0002970 150
--------TCTGGGTCAAGAAAGTAGATGAA--------------------------------------------------------- t0073847 11
--------TCTGGGTCAAGAAAGTAGATGAAG-------------------------------------------------------- t0009715 61
--------TCTGGGTCAAGAAAGTAGATGAAGA------------------------------------------------------- t0284317 4
---------CTGGGTCAAGAAAGTAGAT------------------------------------------------------------ t4804258 1
---------CTGGGTCAAGAAAGTAGATGA---------------------------------------------------------- t0011952 51
---------CTGGGTCAAGAAAGTAGATGAAG-------------------------------------------------------- t0162620 6
----------TGGGTCAAGAAAGTAGATG----------------------------------------------------------- t0963008 2
----------TGGGTCAAGAAAGTAGATGA---------------------------------------------------------- t0014366 44
----------TGGGTCAAGAAAGTAGATGAA--------------------------------------------------------- t0002036 197
----------TGGGTCAAGAAAGTAGATGAAG-------------------------------------------------------- t0000040 3588
----------TGGGTCAAGAAAGTAGATGAAGA------------------------------------------------------- t0018120 37
----------TGGGTCAAGAAAGTAGATGAAGAA------------------------------------------------------ t0013130 48
-----------GGGTCAAGAAAGTAGATGAAG-------------------------------------------------------- t0797280 2
-----------GGGTCAAGAAAGTAGATGAAGAAG----------------------------------------------------- t0973275 2
------------GGTCAAGAAAGTAGATGAAG-------------------------------------------------------- t1105551 1
------------GGTCAAGAAAGTAGATGAAGA------------------------------------------------------- t0692694 2
------------GGTCAAGAAAGTAGATGAAGAA------------------------------------------------------ t0036117 21
-------------GTCAAGAAAGTAGATGAAGA------------------------------------------------------- t2766241 1
-------------GTCAAGAAAGTAGATGAAGAA------------------------------------------------------ t0078853 11
--------------TCAAGAAAGTAGATGAAG-------------------------------------------------------- t0763876 2
--------------TCAAGAAAGTAGATGAAGA------------------------------------------------------- t0689220 2
--------------TCAAGAAAGTAGATGAAGAA------------------------------------------------------ t0100436 9
--------------TCAAGAAAGTAGATGAAGAAG----------------------------------------------------- t0008044 71
--------------TCAAGAAAGTAGATGAAGAAGC---------------------------------------------------- t0224021 5
---------------CAAGAAAGTAGATGAAGAA------------------------------------------------------ t0352575 3
---------------CAAGAAAGTAGATGAAGAAGC---------------------------------------------------- t1506928 1
---------------CAAGAAAGTAGATGAAGAAGCC--------------------------------------------------- t5049115 1
----------------AAGAAAGTAGATGAAGAAG----------------------------------------------------- t0806973 2
-----------------AGAAAGTAGATGAAGAAG----------------------------------------------------- t1459997 1
-----------------AGAAAGTAGATGAAGAAGCCG-------------------------------------------------- t3514088 1
------------------GAAAGTAGATGAAGAAGCCGA------------------------------------------------- t3883587 1
-------------------------GATGAAGAAGCCGATGGGTAT------------------------------------------ t2171029 1
-------------------------------------------TATGATTACCCTGTCATGTATT----------------------- t3462351 1
--------------------------------------------ATGATTACCCTGTCATGTATTTCT-------------------- t1900105 1
------------------------------------------------TTACCCTGTCATGTATTTCTTCA----------------- t1230128 1
-------------------------------------------------TACCCTGTCATGTATTTCTTCA----------------- t0293796 4
----------------------------------------------------CCTGTCATGTATTTCTTCA----------------- t2462882 1
//
mireap
zma-m0096 chr1:243635255:243635555:- 301(nt) -74.30(kcal/mol)
AGTGAGCTTTAGCATCACTGCTAGAAGACAAGGTAGATCGGTAAGCAACTTCTTGCTAATCATATCATATCATATATATGACTTTTGTTGTTGGGTGACATATCTATGTCTCGGCTCCCAATCTTATGGCCCAAAGTCCATAACCATTAAGCTCACTTTGTTTAAGTTAACCAACCCTTTCTGTAGTTCGTATCCGATACAAACATACCTAGTCAAGGAAAACTGGTGGCACCCTAATTTTATAGACCCACCATCCATTGTACAAGGCTTATGATAGTGCAAGGTTTGGATGTGGCATTTA zma-m0096 7
((((((((((((((....)))))...(((((((..(((..(((((......)))))..)))...((((((.....)))))).)))))))((((((.(((((....)))))......)))))).(((((((.....).)))))).....)))))))))........((((.((((.(((...((((.((((((.((..(((((.....(((.....))).....((((((....(((......)))..))))))....)))))...))..))))).).))))))).))))...)))).....
*****************************************************************************************************************************************************************************************************************************************************************************TATGATAGTGCAAGGTTTGGAT********** zma-m0096-3p 6
------------------------------AGGTAGATCGGTAAGCAACTT------------------------------------------------------------------------------------------------------------------------------------------------------------------------------------------------------------
---------------------------------------------------------------------------------------------------------------------------------------------------------------------------------------------------------------------------------------------------------------
---------------------------------------------------------------------------------------------------------------------------------------------------------------------------------------------------------------------------------------------------------------
//
mireap
zma-m0097 chr1:248821483:248821620:- 138(nt) -40.60(kcal/mol)
ATGTGACGATATAGTAGAGCAGAAGGTGCTATTGGGATCTCAATTGTCTGAAGAGCAGGAGAAAACCCTAATAAGGTTCCTGTTCAACAACAAAGATGTCTTCACATGGTCAGCTAATGATCTCTGTGGTGTCAACAG zma-m0097 18
.(((((((.(((((.(((.((..((.((((((((((((.((..((((.((..(((((((((.....(((....))))))))))))..)))))).)).))).))).)))).)).))..)).)))))))).)))).))).
**********ATAGTAGAGCAGAAGGTGCTAT********************************************************************************************************** zma-m0097-5p 18
----------ATAGTAGAGCAGAAGGTGCTA----------------------------------------------------------------------------------------------------------- t3862307 1
----------ATAGTAGAGCAGAAGGTGCTAT---------------------------------------------------------------------------------------------------------- t0108624 8
----------ATAGTAGAGCAGAAGGTGCTATTG-------------------------------------------------------------------------------------------------------- t2024589 1
-----------TAGTAGAGCAGAAGGTGCTATT--------------------------------------------------------------------------------------------------------- t0130414 7
------------AGTAGAGCAGAAGGTGCTATTG-------------------------------------------------------------------------------------------------------- t1288881 1
//
mireap
zma-m0098 chr1:249499294:249499454:- 161(nt) -49.00(kcal/mol)
AAAACTCCATTTAGACCTTGTTCGGTTAGCTCTCAATCCATGTGAATTGAGTGAGATTGAGTGGATTTAAATACCGAGCAAGTCAAACTTTTTCTTAATTTTTTCCAATCCCATTTAATCCATGAATAACGGGATTAACCGAACAAGGCTTTACAGAGTTT zma-m0098 13
.((((((.....((.((((((((((((((.((((.((.((((.((.(((((((.(((....((((...((((...(((.(((.....))).)))...))))..))))))).))))))))))))).))...)))))))))))))))))))).....))))))
********************************************************************************************************************************ACGGGATTAACCGAACAAGGCTT********** zma-m0098-3p 12
--------------------------TAGCTCTCAATCCATGTGAATTGA--------------------------------------------------------------------------------------------------------------- t2609771 1
-----------------------------------------------------------------------------------------------------------------------------ATAACGGGATTAACCGAACAAGGC------------ t1337995 1
------------------------------------------------------------------------------------------------------------------------------TAACGGGATTAACCGAACAAGGCT----------- t1612458 1
-------------------------------------------------------------------------------------------------------------------------------AACGGGATTAACCGAACAAGGCTT---------- t0740769 2
--------------------------------------------------------------------------------------------------------------------------------ACGGGATTAACCGAACAAGGCTT---------- t0111999 8
//
mireap
zma-m0099 chr1:257417310:257417477:- 168(nt) -54.70(kcal/mol)
TTTTCTTTTTATTGATTGTAAAAGGACCAGGCCAGTAGGGGTTTCCCCCTCCTGATCCTTCAAAAAAAAGGGTCAGAATTTCATACAAGAACTCAAGTGGTTCGTCTACTGTGTCCGTTATGTTCTCAGTGTAACGGCATCAATGGATGCCAAACTCCGCAAGGGGAC zma-m0099 13
.........((((((.(((((..(((((((....(((((((....))))..(((((((((.......))))))))).......)))..(((((.....))))).....))).)))).)))))...))))))....((((((....))))))...((((....))))..
**********ATTGATTGTAAAAGGACCAG****************************************************************************************************************************************** zma-m0099-5p 12
-----TTTTTATTGATTGTAAAAGGACCA------------------------------------------------------------------------------------------------------------------------------------------- t4557381 1
-------TTTATTGATTGTAAAAGGACCAGG----------------------------------------------------------------------------------------------------------------------------------------- t0956609 2
---------TATTGATTGTAAAAGGACCAG------------------------------------------------------------------------------------------------------------------------------------------ t0735031 2
----------ATTGATTGTAAAAGGACCAG------------------------------------------------------------------------------------------------------------------------------------------ t0108589 8
//
mireap
zma-m0100 chr1:260225913:260226065:- 153(nt) -38.90(kcal/mol)
ACAGCTCAGGAATTTAGGGATGTCAGGATGGAGGATTTTGTCGACAAGTACTACTCGGTAGCTATGTTCACCACAACGTACTCAAGGGTGGTCCAGCCAATCGGTGACAAATCGTTTTGGCCAGAAGTTCCTTTTTCAAAAGAAGTGGGTGCT zma-m0100 10
...((((.(((((((..((...(((((((((.....((((((.....(.(((((((...((.((((((......))))))))...))))))).).(((....))))))))))))))))))))..)))))))..((((....)))).))))...
**********AATTTAGGGATGTCAGGATGGA************************************************************************************************************************* zma-m0100-5p 9
---------GAATTTAGGGATGTCAGGATGG-------------------------------------------------------------------------------------------------------------------------- t3371750 1
---------GAATTTAGGGATGTCAGGATGGAG------------------------------------------------------------------------------------------------------------------------ t2350782 1
----------AATTTAGGGATGTCAGGATGG-------------------------------------------------------------------------------------------------------------------------- t1665012 1
----------AATTTAGGGATGTCAGGATGGA------------------------------------------------------------------------------------------------------------------------- t0196402 5
-----------ATTTAGGGATGTCAGGATGGA------------------------------------------------------------------------------------------------------------------------- t4631259 1
-----------------GGATGTCAGGATGGAGGATT-------------------------------------------------------------------------------------------------------------------- t2245521 1
//
mireap
zma-m0101 chr1:261835708:261835791:- 84(nt) -50.10(kcal/mol)
ACAGTCTACAGTGCCTGTCCGGTGCACACCGGACAATGCACAGTAGCTGTCCGGTGAACCACCGGACATCGCACAGTAGAGTGG zma-m0101 21
.((.(((((.((((.(((((((((..(((((((((..((......)))))))))))...)))))))))..)))).))))).)).
****************************************************GGTGAACCACCGGACATCGCAC********** zma-m0101-3p 21
---------------------------------------------------CGGTGAACCACCGGACATCGC------------ t4925455 1
---------------------------------------------------CGGTGAACCACCGGACATCGCAC---------- t0771293 2
---------------------------------------------------CGGTGAACCACCGGACATCGCACA--------- t0188039 5
----------------------------------------------------GGTGAACCACCGGACATCGCAC---------- t0090277 10
----------------------------------------------------GGTGAACCACCGGACATCGCACA--------- t2690726 1
------------------------------------------------------TGAACCACCGGACATCGCA----------- t1210287 1
------------------------------------------------------TGAACCACCGGACATCGCACA--------- t1027449 1
//
mireap
zma-m0102 chr1:268579885:268580240:- 356(nt) -141.84(kcal/mol)
CATGTCATAGACGGAGTGGTAGTGGAGGGTATGCGCGAGGGTGAGGTCGAATGTTCGATTACTAACAACCGCGTAGCGCGTGAAAAATGCCGCGACTTGCGACGGGTGGGTGGGTGGCCCCCTAATAAAAATAAATTTTTTACTATTTTTAAAATATGTTTTATGTTTCCTGGAAACGATTTGCACTGGCGGTTTTATTATGTCGACTGCCAGTGAAAATCGATTTTCACTGGCGGTTTTATTACGCCGACCGCCAGTGAAAATCGATTTTCACTGGTTCATCCTAGTCACCGCATGCAGTATCTTTTACTGCCACCACGATATTTCTCACTAGGATTGTGAGTATCCAAGACATT zma-m0102 113
.(((((.....((..(((((((((((((((((..(((.((((((((..((....(((((.......((((((.(((.(((((((((((..(((.....)))..(((.((((.....)))))))...........)))))))))....................((((((...))))))....)).))))))))).......)))))..((((((((((((((((((((((((((((((..........))))))))))))))))))))))))))))))))..))...))))).).))).)))))))))))))))))..))......(((((.......))))).......))))).
**********ACGGAGTGGTAGTGGAGGGTAT************************************************************************************************************************************************************************************************************************************************************************************************************************************ zma-m0102-5p 110
--------AGACGGAGTGGTAGTGGAGGGTAT-------------------------------------------------------------------------------------------------------------------------------------------------------------------------------------------------------------------------------
---------GACGGAGTGGTAGTGGAGGGTAT-------------------------------------------------------------------------------------------------------------------------------------------------------------------------------------------------------------------------------
---------GACGGAGTGGTAGTGGAGGGTATG------------------------------------------------------------------------------------------------------------------------------------------------------------------------------------------------------------------------------
----------ACGGAGTGGTAGTGGAGGGTAT-------------------------------------------------------------------------------------------------------------------------------------------------------------------------------------------------------------------------------
----------ACGGAGTGGTAGTGGAGGGTATG------------------------------------------------------------------------------------------------------------------------------------------------------------------------------------------------------------------------------
-----------CGGAGTGGTAGTGGAGGGTAT-------------------------------------------------------------------------------------------------------------------------------------------------------------------------------------------------------------------------------
-----------CGGAGTGGTAGTGGAGGGTATG------------------------------------------------------------------------------------------------------------------------------------------------------------------------------------------------------------------------------
----------------TGGTAGTGGAGGGTATGCGCGAGG-----------------------------------------------------------------------------------------------------------------------------------------------------------------------------------------------------------------------
-----------------------------------CGAGGGTGAGGTCGAATGTTCGAT----------------------------------------------------------------------------------------------------------------------------------------------------------------------------------------------------
-----------------------------------------------------------------------------------------------------------------------------------------------------------------------------------------------------------------------AAAATCGATTTTCACTGGCGGTT-----------------
//
mireap
zma-m0103 chr1:274590718:274590782:- 65(nt) -33.90(kcal/mol)
CCGAGTGTCTTTTTTTGACACTCGGTAAAGGGCTCTTTGCCGAGTGTCACAAATACAACACTCAG zma-m0103 7
..((((((...(((.(((((((((((((((....))))))))))))))).)))....))))))..
**********TTTTTTGACACTCGGTAAAG*********************************** zma-m0103-5p 7
----------TTTTTTGACACTCGGTAAAG----------------------------------- t0330379 3
----------TTTTTTGACACTCGGTAAAGG---------------------------------- t3513919 1
----------TTTTTTGACACTCGGTAAAGGGC-------------------------------- t2825683 1
-----------TTTTTGACACTCGGTAAAG----------------------------------- t4588091 1
------------TTTTGACACTCGGTAAAG----------------------------------- t1732175 1
//
mireap
zma-m0104 chr1:283537264:283537334:- 71(nt) -23.70(kcal/mol)
CGGTCGTGTACCGTTCGTGCCGGTTGCTTGGGGACGCGGGACTCAAGACTTGGACGACGTACCTAGGGCCT zma-m0104 47
.((((.(((((.((.(((.((((...((((((..(...)..))))))..)))))))))))))..).)))).
****************************************ACTCAAGACTTGGACGACGTA********** zma-m0104-3p 47
----------------------------------------ACTCAAGACTTGGACGACGTA---------- t0013307 47
//
mireap
zma-m0105 chr1:285211273:285211488:- 216(nt) -56.90(kcal/mol)
CAACGCAGATTTTGGAGTTTGCAGACAGAGTCACCCGGAGAAACACCATCAGAATGTGCAAAGTCAGATGGGGTCACCACTCGGAGGAAGAAGCAACCTGGGAACGAGAAGATGATCTGAAGGCCAAATACCCTGAACTCTTTGCTGACCAACCTTGAATCTCGGGGCGAGATTCTTTTAAGGGGGATAGGTTTGTAACACCCTGAATTTGGGGGT zma-m0105 6
...(.(((((((.((.((((((((((...(((.(((..(((................((((((((((((..((((....(((((.(..........))))))....(((......)))...))))..))...))))...))))))...........((((((((...)))))))).)))..))).)))..)))))))).)))).))))))).)...
**********TTTGGAGTTTGCAGACAGAGTC**************************************************************************************************************************************************************************************** zma-m0105-5p 6
---------TTTTGGAGTTTGCAGACAGAGTC---------------------------------------------------------------------------------------------------------------------------------------------------------------------------------------- t3660993 1
----------TTTGGAGTTTGCAGACAGAGTC---------------------------------------------------------------------------------------------------------------------------------------------------------------------------------------- t0238722 4
----------TTTGGAGTTTGCAGACAGAGTCA--------------------------------------------------------------------------------------------------------------------------------------------------------------------------------------- t2707105 1
//
mireap
zma-m0106 chr1:290263929:290264008:- 80(nt) -25.30(kcal/mol)
GGTACTGTCTTGTGCGGTTATTATGTATGTGAATGGTGTCGTGTCACCTTCCATTACATGGTCAATCGTGAGGATGTAAG zma-m0106 58
..(((.(((((.(((((((((((((((((.(((.((((......))))))))).)))))))).)))))))))))))))..
**********TGTGCGGTTATTATGTATGTGA************************************************ zma-m0106-5p 58
----------TGTGCGGTTATTATGTATGTG------------------------------------------------- t0932936 2
----------TGTGCGGTTATTATGTATGTGA------------------------------------------------ t0020463 33
----------TGTGCGGTTATTATGTATGTGAA----------------------------------------------- t0611864 2
------------TGCGGTTATTATGTATGT-------------------------------------------------- t0418954 3
------------TGCGGTTATTATGTATGTG------------------------------------------------- t0141264 7
------------TGCGGTTATTATGTATGTGA------------------------------------------------ t5041000 1
------------TGCGGTTATTATGTATGTGAA----------------------------------------------- t0110976 8
------------TGCGGTTATTATGTATGTGAATG--------------------------------------------- t3625625 1
-------------GCGGTTATTATGTATGTG------------------------------------------------- t4311315 1
//
mireap
zma-m0107 chr1:292463163:292463262:- 100(nt) -52.00(kcal/mol)
GCCACAAAATCGGAGGGGATTGGAGAGGCTAAAATCTCATCCTCATTCAATTTTGACTATGGAGGGGATTTTAACTCTCCAAACCCCTTCGGTTTTTGGA zma-m0107 109
.(((.(((((((((((((.((((((((..(((((((((.(((....(((....)))....))).))))))))).)))))))).)))))))))))))))).
**********CGGAGGGGATTGGAGAGGCTAA******************************************************************** zma-m0107-5p 105
GCCACAAAATCGGAGGGGATTGGA---------------------------------------------------------------------------- t3954309 1
-CCACAAAATCGGAGGGGATT------------------------------------------------------------------------------- t1570250 1
-----AAAATCGGAGGGGATTGGAGAGGC----------------------------------------------------------------------- t3927852 1
--------ATCGGAGGGGATTGGAGAGGCTAA-------------------------------------------------------------------- t1185012 1
----------CGGAGGGGATTGGAGAGGCT---------------------------------------------------------------------- t0326151 3
----------CGGAGGGGATTGGAGAGGCTA--------------------------------------------------------------------- t0026314 27
----------CGGAGGGGATTGGAGAGGCTAA-------------------------------------------------------------------- t0014845 43
----------CGGAGGGGATTGGAGAGGCTAAAA------------------------------------------------------------------ t4960332 1
-----------GGAGGGGATTGGAGAGGCTA--------------------------------------------------------------------- t0622829 2
-----------GGAGGGGATTGGAGAGGCTAA-------------------------------------------------------------------- t0034303 22
------------GAGGGGATTGGAGAGGCTAA-------------------------------------------------------------------- t4634362 1
------------GAGGGGATTGGAGAGGCTAAA------------------------------------------------------------------- t0268599 4
-------------AGGGGATTGGAGAGGCTA--------------------------------------------------------------------- t3244167 1
----------------GGATTGGAGAGGCTAAAATC---------------------------------------------------------------- t1220874 1
//
mireap
zma-m0108 chr1:293877592:293877660:- 69(nt) -33.80(kcal/mol)
CGTGGTCGGGCTCGGGCGAGGCGGAGTTTGTCCCGAGGGCGAGCTCTGCGTCGGGCGAGACAGAGTTTG zma-m0108 12
.....((...((((..(((.(((((((((((((...))))))))))))).)))..))))...)).....
**************************************GCGAGCTCTGCGTCGGGCGAG********** zma-m0108-3p 12
-----------------------------------AGGGCGAGCTCTGCGTCGGGC------------- t0273207 4
-----------------------------------AGGGCGAGCTCTGCGTCGGGCG------------ t0880925 2
------------------------------------GGGCGAGCTCTGCGTCGGGCGAGA--------- t3693478 1
-------------------------------------GGCGAGCTCTGCGTCGGGCGA----------- t3893306 1
--------------------------------------GCGAGCTCTGCGTCGGGCGAG---------- t0261367 4
//
mireap
zma-m0109 chr1:296204798:296204899:- 102(nt) -21.80(kcal/mol)
GACAGAGGATAGACTTTAGTGAGATGGCTGTAAAGCAATTCTTGGCAACTGCAGAAATTGATATTGATGAGCAGTCACTTACCTGGATGACTGGTTTCAAGA zma-m0109 14
....((((.(((.((((((((((.(((((((....((((((...((....)).......)).))))....))))))))))).))))).).))).))))....
**********AGACTTTAGTGAGATGGCTGT*********************************************************************** zma-m0109-5p 14
----------AGACTTTAGTGAGATGGCT------------------------------------------------------------------------- t2942272 1
----------AGACTTTAGTGAGATGGCTG------------------------------------------------------------------------ t0457373 3
----------AGACTTTAGTGAGATGGCTGT----------------------------------------------------------------------- t0097225 9
-----------GACTTTAGTGAGATGGCTGT----------------------------------------------------------------------- t3189743 1
//
mireap
zma-m0110 chr2:13761131:13761411:+ 281(nt) -81.80(kcal/mol)
AGGTGTGAGAAGATGATGGACTAGCTTATTCACTAAACCAAACACCCTATTAGACTATCTCCAACAATATCCTCTATATCCCTCATTTATAGTATCAACTTGGCCGATAGGGGCAAGACCGCCCCACGACATTATATTAAGAGAAATGTCACGAAAGCTGGTCCCCCGTGCAATATGAGGGTCCGCCTCCTATAGGCCGGATCTTTACTCGTGCTTTGAGCCCTCCCAGCCGTACACGAGGATCCACCCCCAATAGGCCAGTCCATCTCGTGTGCACACAA zma-m0110 7
..(((((....((.((((((((.(((((((.................................................(((((((.....((((......(((((...(((((......)))))..((((((...........))))))........)))))....))))...)))))))...((((.....)))).(((((....((((((...((.((.......))))..)))))))))))......))))))).)))))))))).....)))))..
**********AGATGATGGACTAGCTTATTCA********************************************************************************************************************************************************************************************************************************************************* zma-m0110-5p 6
***********************************************************************************************************************************************************************************************************************************************************AATAGGCCAGTCCATCTCGTG********* zma-m0110-3p 1
----------AGATGATGGACTAGCTTATTC--------------------------------------------------------------------------------------------------------------------------------------------------------------------------------------------------------------------------------
----------AGATGATGGACTAGCTTATTCA-------------------------------------------------------------------------------------------------------------------------------------------------------------------------------------------------------------------------------
-------------------------------------------------------------------------------------------------------------------------------------------------------------------------------------------------------------------------------------------------------------TA
//
mireap
zma-m0111 chr2:23229834:23229956:+ 123(nt) -36.60(kcal/mol)
CTGAAACATGATATCGGACCTAGATGCGGTAAGATACAATAAACTACCAATCATAGAACGGTAGAGAGTTTGATTGACCGGGTTACCTCCCTCATCTAGGTCGAGATGTCCATTTGTTGGCAT zma-m0111 92
.((.((((.((((((.((((((((((.((.......(((((((((..(.(((.......))).)..))))).))))...((....))..)).))))))))))..))))))....))))..)).
**********ATATCGGACCTAGATGCGGTAA******************************************************************************************* zma-m0111-5p 92
----------ATATCGGACCTAGATGCGGTA-------------------------------------------------------------------------------------------- t0235969 4
----------ATATCGGACCTAGATGCGGTAA------------------------------------------------------------------------------------------- t0012950 48
-----------TATCGGACCTAGATGCGG---------------------------------------------------------------------------------------------- t4573265 1
-----------TATCGGACCTAGATGCGGT--------------------------------------------------------------------------------------------- t3661887 1
-----------TATCGGACCTAGATGCGGTAA------------------------------------------------------------------------------------------- t0837056 2
-----------TATCGGACCTAGATGCGGTAAG------------------------------------------------------------------------------------------ t0020512 33
------------ATCGGACCTAGATGCGGTAAG------------------------------------------------------------------------------------------ t5152014 1
-------------TCGGACCTAGATGCGGTA-------------------------------------------------------------------------------------------- t4831233 1
-------------TCGGACCTAGATGCGGTAA------------------------------------------------------------------------------------------- t1530787 1
//
mireap
zma-m0112 chr2:51348494:51348621:+ 128(nt) -35.70(kcal/mol)
ACTAAACATGATATCGGACCTAGATGCGGTAAGATACAATAAACTACCAATCATAGAACGGTAGAGAGTTTGATTAACCGGGTTACCTCCCTCATCTAGGTCGAGATGTCCATTTGTTGGCATGGGTG zma-m0112 92
(((.((((.((((((.((((((((((.((.......(((....(((((...........))))).....))).......((....))..)).))))))))))..))))))....))))......))).
**********ATATCGGACCTAGATGCGGTAA************************************************************************************************ zma-m0112-5p 92
----------ATATCGGACCTAGATGCGGTA------------------------------------------------------------------------------------------------- t0235969 4
----------ATATCGGACCTAGATGCGGTAA------------------------------------------------------------------------------------------------ t0012950 48
-----------TATCGGACCTAGATGCGG--------------------------------------------------------------------------------------------------- t4573265 1
-----------TATCGGACCTAGATGCGGT-------------------------------------------------------------------------------------------------- t3661887 1
-----------TATCGGACCTAGATGCGGTAA------------------------------------------------------------------------------------------------ t0837056 2
-----------TATCGGACCTAGATGCGGTAAG----------------------------------------------------------------------------------------------- t0020512 33
------------ATCGGACCTAGATGCGGTAAG----------------------------------------------------------------------------------------------- t5152014 1
-------------TCGGACCTAGATGCGGTA------------------------------------------------------------------------------------------------- t4831233 1
-------------TCGGACCTAGATGCGGTAA------------------------------------------------------------------------------------------------ t1530787 1
//
mireap
zma-m0113 chr2:54801573:54801649:+ 77(nt) -50.40(kcal/mol)
CCGGCCGACGAAAATACAGCAGTTATTTTCGTCGGCTTCTGTGGCCGACGAAAATAGAGGTTATTTTCGTCGGCCGC zma-m0113 15
.(((((((((((((((..((..(((((((((((((((.....)))))))))))))))..))))))))))))))))).
**********AAAATACAGCAGTTATTTTCGT********************************************* zma-m0113-5p 14
----------AAAATACAGCAGTTATTTTCG---------------------------------------------- t0413684 3
----------AAAATACAGCAGTTATTTTCGT--------------------------------------------- t0294245 4
-----------AAATACAGCAGTTATTTTCGTCG------------------------------------------- t2681786 1
-----------AAATACAGCAGTTATTTTCGTCGG------------------------------------------ t0456443 3
------------AATACAGCAGTTATTTTCGTCGGC----------------------------------------- t0392868 3
---------------ACAGCAGTTATTTTCGTCGGCTTC-------------------------------------- t2316510 1
//
mireap
zma-m0114 chr2:58790646:58790794:+ 149(nt) -38.33(kcal/mol)
CGGCGCGCTCTGCTGTTTTCCCTTCCTCTCCTTAGTCCCTCCCCATACTCTTCCCCAGTCCCCTCCCTCTCCTAGGTGCCCCTTCATTCTCAGGCTCAGCAGCAATCTGTCTGTGACATGGGAGAAGCGAGTGGGAAAGCCTAGACGCC zma-m0114 7
.((((...((((..((((((((((((((((((..(((........................(((.........(((....)))........)))..((((((....))).))).)))..))))).)).))).)))))))).))))))))
**********************************************************************************************************************TGGGAGAAGCGAGTGGGAAAG********** zma-m0114-3p 7
--------------------------------------------------------------------------------------------------------------------CATGGGAGAAGCGAGTGGGAAA----------- t4225508 1
----------------------------------------------------------------------------------------------------------------------TGGGAGAAGCGAGTGGGAAAG---------- t0194128 5
----------------------------------------------------------------------------------------------------------------------TGGGAGAAGCGAGTGGGAAAGC--------- t1042113 1
//
mireap
zma-m0115 chr2:109475212:109475278:+ 67(nt) -20.90(kcal/mol)
AGACTTGTTGTAAAGGGATTCTCTCAAGTTGAAGGCTTAGATTTTGGAGAGACCTTTGCACCGGTTG zma-m0115 14
.((((.((.(((((((..((((((.(((((.........))))).)))))).))))))))).)))).
**********TAAAGGGATTCTCTCAAGTTGA*********************************** zma-m0115-5p 14
---------GTAAAGGGATTCTCTCAAGTTGAA---------------------------------- t3184569 1
----------TAAAGGGATTCTCTCAAGTTGA----------------------------------- t0073718 11
----------TAAAGGGATTCTCTCAAGTTGAAG--------------------------------- t0953383 2
//
mireap
zma-m0116 chr2:130965915:130966267:+ 353(nt) -126.73(kcal/mol)
CTGGCTGCCGTGTTTGCCGATCCGCAGGAGGTCGAGGCGCGCCAGAGAGAGAATAGAGGAGGGGGTCATGTCATGCAGGGGGCAGTGCTCGCCGGGGGCTTCACTACACCGCACGGCTTCGACCAGGTAGCGCTCAGCATTGGCTAGGGGTTGCTCGGCCGGGGGAAGAGAGGGAGGGCGCAGGGGAGGGGAGAGAGGGAAAGGACTCACTTGTGCCATGCAACCGCCGAGATGGGATGCCTTCTCCTACGCGATTTGGATCTGGGGAAGGAGACGAGGGGTTATGCAACGGTGGCGAAAGAAACGGTTGTGCTGCAGATTGCGCGAGACAGTGTAAGACAGAGACAGAGTTA zma-m0116 19
(((.((..((((((((((((((.((((...(((......(.(((((....((((.((((((((((.(((.((.(((.....)))...((((.(((..((.........((.(.(..(((((.((..(((((.(..(((....)))..).)))))..)).)))))...).).))...((((((((.(((.................))).))))))))..))..))).))))..)).)))))))))))).)...))))...))))).).....)))..........(((((.((..(....)..)).))))).)))).))))).)).))))).))..)).)))...........
********************************************************************************************************************************************************************************************************************************************************************************************************************************TGCGCGAGACAGTGTAAGACAGA********** zma-m0116-3p 19
---------------------------------------------------------------------------------------------------------------------------------------------------------------------------------------------------------------------------------------------------------------
---------------------------------------------------------------------------------------------------------------------------------------------------------------------------------------------------------------------------------------------------------------
---------------------------------------------------------------------------------------------------------------------------------------------------------------------------------------------------------------------------------------------------------------
---------------------------------------------------------------------------------------------------------------------------------------------------------------------------------------------------------------------------------------------------------------
---------------------------------------------------------------------------------------------------------------------------------------------------------------------------------------------------------------------------------------------------------------
---------------------------------------------------------------------------------------------------------------------------------------------------------------------------------------------------------------------------------------------------------------
//
mireap
zma-m0117 chr2:136788452:136788707:+ 256(nt) -103.70(kcal/mol)
TCTTTGCTGATGGTGACCGTCTGCTTGGGTGTTGCCTTGTCGAGGGGGACAATCTTGGTCCCGTCGTTGCTCTGCAGCTGTGCTTTGTCATGTTCTTTGGCGGTTGGGCTGGCAGATTCGGGGGCCTCGCACTGGGCCGTGAGGCAGTGTACGTTCCTTTGCCCGGGAACGAAGTCTCTTTCTATGTTACGCGCAGCCTGCTGGTTGCCGTAGACTATGATGGCACCTTGCGGACCTGGGATCTTCATGCACAGGT zma-m0117 19
(((.((((((.(((..((((((((..(((((((..(..((((((((((((......((((((..((....(((((((((..(((..((((.......)))))))..)))).)))))..))))))))..(((((..(((....)))))))).(((((((......)))))))..))))))))).....((((.((((((....)))))))))))))...)..))))))).))))))..)).))).))).))).))).
**********TGGTGACCGTCTGCTTGGGTGT******************************************************************************************************************************************************************************************************************************** zma-m0117-5p 18
--------GATGGTGACCGTCTGCTTGGGTG--------------------------------------------------------------------------------------------------------------------------------------------------------------------------------------------------------------------------------
----------TGGTGACCGTCTGCTTGGGTG--------------------------------------------------------------------------------------------------------------------------------------------------------------------------------------------------------------------------------
----------TGGTGACCGTCTGCTTGGGTGT-------------------------------------------------------------------------------------------------------------------------------------------------------------------------------------------------------------------------------
----------TGGTGACCGTCTGCTTGGGTGTT------------------------------------------------------------------------------------------------------------------------------------------------------------------------------------------------------------------------------
---------------------------------------------------------------------------------------------------------------------------------------------------------------------------------------------------------TGGTTGCCGTAGACTATGATGG--------------------------------
//
mireap
zma-m0118 chr2:172400927:172401011:+ 85(nt) -31.00(kcal/mol)
GTCTTTGGCGTGCAGCGTTTATCTAGGCGCCTACGTGGAGCTGCTGCTCGCTGTGGCTGCAGGACCAATGTTGCACATTACGTTC zma-m0118 8
.........((((((((((..(((..(((((.(((..((((....))))..)))))).)).)))..)))))))))).........
*****************************************************TGGCTGCAGGACCAATGTTGCA********** zma-m0118-3p 8
-----------------------------------------------------TGGCTGCAGGACCAATGTTGCA---------- t0125262 7
--------------------------------------------------------CTGCAGGACCAATGTTGCACAT------- t4744696 1
//
mireap
zma-m0119 chr2:177875486:177875554:+ 69(nt) -25.30(kcal/mol)
ATAGGTTTGCTGATGCCATTCATTAATCTCTTGTGGAGGAGGATGGAGGGGCACGTCAGGCGAGCGGGG zma-m0119 15
....(((((((((((((.((((((..((((.....))))..))))))..))))..))).))))))....
**********TGATGCCATTCATTAATCTC*************************************** zma-m0119-5p 15
----------TGATGCCATTCATTAATCT---------------------------------------- t0288491 4
----------TGATGCCATTCATTAATCTC--------------------------------------- t0214561 5
----------TGATGCCATTCATTAATCTCT-------------------------------------- t0301109 4
-----------GATGCCATTCATTAATCTCT-------------------------------------- t2115692 1
------------ATGCCATTCATTAATCTC--------------------------------------- t2870228 1
//
mireap
zma-m0120 chr2:177875854:177875949:+ 96(nt) -33.50(kcal/mol)
TATATGAGAGATGTCTTGTGCCCTTTTCATATCAAAATTGGGTCACCACTTCAATCATTTTCATGATGAAGGGGGCATGTAGACATCCCTTGAGAG zma-m0120 89
.....(((.(((((((((((((((((((((...((((((((....)))........)))))....)))))))))))))).))))))).))).....
****************************************************************GATGAAGGGGGCATGTAGACAT********** zma-m0120-3p 86
TATATGAGAGATGTCTTGTGCC-------------------------------------------------------------------------- t2585193 1
--TATGAGAGATGTCTTGTGCCCT------------------------------------------------------------------------ t2804226 1
--------AGATGTCTTGTGCCCTTTTCAT------------------------------------------------------------------ t4060477 1
----------------------------------------------------------------GATGAAGGGGGCATGTAGACA----------- t4078095 1
----------------------------------------------------------------GATGAAGGGGGCATGTAGACAT---------- t0007825 72
-----------------------------------------------------------------ATGAAGGGGGCATGTAGACA----------- t3876638 1
-----------------------------------------------------------------ATGAAGGGGGCATGTAGACAT---------- t0131301 7
------------------------------------------------------------------TGAAGGGGGCATGTAGACA----------- t0737282 2
------------------------------------------------------------------TGAAGGGGGCATGTAGACAT---------- t0386223 3
//
mireap
zma-m0121 chr2:181982553:181982853:+ 301(nt) -89.50(kcal/mol)
TGTTTAGGCAGCGGCATTTTCCGTTGAGAGATTCATTTGTTGGATTTTGTCTAATTCTTGGCTTTCAATTTCTTTGTGAAAAATGTGAGACAAATGGGAGAAAAGAAAAACTTGGGACCGATCGAGCGTGCAAAAGGACTGCTGCCATCTTTTCCTTCACCACTTGAAGGATTTATGTTGGTGCAGCATAATCTGGTCCCAAGTTAAAATACAAGAGGAGGGATTGCGTGGCGAGCCAGCTACAAAAATTTAGCAACTCAAAATAGAGATGAAACCCAATAGAAAATCGTTGGGCGTAAAC zma-m0121 10
.(((((.((..((((((((((..(((.(.(.((((..(((((((((((((((..((((((.((..((.((((((............)))).)).))..))........((((((((((((...((..((((........(((.((((.(...(((((((.....))))))).....).)))))))))))..))))))))))))))......))))))...))))...(((((......))))).))))))))))).(((......))).)))).)))))..)))))).)))).)).)))))
*****************************************************************************************************************************************************************************************************************************************************************************TGAAACCCAATAGAAAATCGTT********** zma-m0121-3p 9
---------------------------------------------------------------------------------------------------------------------------------------------------------------------------------------------------------------------------------------------------------------
---------------------------------------------------------------------------------------------------------------------------------------------------------------------------------------------------------------------------------------------------------------
---------------------------------------------------------------------------------------------------------------------------------------------------------------------------------------------------------------------------------------------------------------
---------------------------------------------------------------------------------------------------------------------------------------------------------------------------------------------------------------------------------------------------------------
---------------------------------------------------------------------------------------------------------------------------------------------------------------------------------------------------------------------------------------------------------------
---------------------------------------------------------------------------------------------------------------------------------------------------------------------------------------------------------------------------------------------------------------
//
mireap
zma-m0122 chr2:182530475:182530554:+ 80(nt) -28.00(kcal/mol)
GGTACTGTCCTGTGCGGTTATTATGTATGTGAATGGTGTCGTGTCACCTTCCATTACATGGTCAATCGTGAGGATGTAAG zma-m0122 67
..(((.(((((.(((((((((((((((((.(((.((((......))))))))).)))))))).)))))))))))))))..
**********TGTGCGGTTATTATGTATGTGA************************************************ zma-m0122-5p 67
--------CCTGTGCGGTTATTATGTATGT-------------------------------------------------- t4612090 1
---------CTGTGCGGTTATTATGTATGTG------------------------------------------------- t0123739 8
----------TGTGCGGTTATTATGTATGTG------------------------------------------------- t0932936 2
----------TGTGCGGTTATTATGTATGTGA------------------------------------------------ t0020463 33
----------TGTGCGGTTATTATGTATGTGAA----------------------------------------------- t0611864 2
------------TGCGGTTATTATGTATGT-------------------------------------------------- t0418954 3
------------TGCGGTTATTATGTATGTG------------------------------------------------- t0141264 7
------------TGCGGTTATTATGTATGTGA------------------------------------------------ t5041000 1
------------TGCGGTTATTATGTATGTGAA----------------------------------------------- t0110976 8
------------TGCGGTTATTATGTATGTGAATG--------------------------------------------- t3625625 1
-------------GCGGTTATTATGTATGTG------------------------------------------------- t4311315 1
//
mireap
zma-m0123 chr2:185323005:185323304:+ 300(nt) -83.26(kcal/mol)
ACCAATGCCAGGGGCTCCTTTATTGTTATATGTGGGCAGCTTCGCACTCAGCAGTAAGTGCAGCACTTGTCCAGGAGAAGCTTGATGGCCAAGTCAAGAAACAGGTTCCAGTGCATTTTGTATCTGAAGTTCTTAGTGTATCAAAGAAAAACTATACAGAATTGGAGAAGGTATTGTATGCTGTTTTGATGGCATCCAGGAAAGCTTCGGCATTATTTTCAAGCATACAATATTATTGTTCCTTCTTCGCAGCCGTTGAAGGATATTATGAGAAATAGAGAAGCTACTGAACGGATTGGG zma-m0123 261
.(((((.((((..(((.(((((((.(((((..(((((((((..(((((........))))))))...))))))(((((((((((((......)))))).(((((.(((((((....(((((((......(((((.(.....).))))).....))))))))))))))..(((((((((((((....(((((.(...............).)))))......))))))))))))).))))).)))))))....((......))....)))))..))))))).)))..)))...).))))).
****************************************************************************************************************************************************************************************************************************************************************************TGAGAAATAGAGAAGCTACTGA********** zma-m0123-3p 252
------------------------------------------------CAGCAGTAAGTGCAGCACTTGT-----------------------------------------------------------------------------------------------------------------------------------------------------------------------------------------
------------------------------------------------------------------------AGGAGAAGCTTGATGGCCAAGTCA---------------------------------------------------------------------------------------------------------------------------------------------------------------
--------------------------------------------------------------------------------------------------------------------------------------------------AAAAACTATACAGAATTGGAGA---------------------------------------------------------------------------------------
------------------------------------------------------------------------------------------------------------------------------------------------------ACTATACAGAATTGGAGAAGGT-----------------------------------------------------------------------------------
---------------------------------------------------------------------------------------------------------------------------------------------------------------AATTGGAGAAGGTATTGTATGCTG------------------------------------------------------------------------
----------------------------------------------------------------------------------------------------------------------------------------------------------------ATTGGAGAAGGTATTGTATGCTGT-----------------------------------------------------------------------
---------------------------------------------------------------------------------------------------------------------------------------------------------------------------------ATGCTGTTTTGATGGCATCCAGGA------------------------------------------------------
--------------------------------------------------------------------------------------------------------------------------------------------------------------------------------------------------------------------TTATTTTCAAGCATACAATAT----------------------
--------------------------------------------------------------------------------------------------------------------------------------------------------------------------------------------------------------------------------------------------------GCAGCCG
---------------------------------------------------------------------------------------------------------------------------------------------------------------------------------------------------------------------------------------------------------------
---------------------------------------------------------------------------------------------------------------------------------------------------------------------------------------------------------------------------------------------------------------
---------------------------------------------------------------------------------------------------------------------------------------------------------------------------------------------------------------------------------------------------------------
---------------------------------------------------------------------------------------------------------------------------------------------------------------------------------------------------------------------------------------------------------------
---------------------------------------------------------------------------------------------------------------------------------------------------------------------------------------------------------------------------------------------------------------
---------------------------------------------------------------------------------------------------------------------------------------------------------------------------------------------------------------------------------------------------------------
---------------------------------------------------------------------------------------------------------------------------------------------------------------------------------------------------------------------------------------------------------------
---------------------------------------------------------------------------------------------------------------------------------------------------------------------------------------------------------------------------------------------------------------
---------------------------------------------------------------------------------------------------------------------------------------------------------------------------------------------------------------------------------------------------------------
---------------------------------------------------------------------------------------------------------------------------------------------------------------------------------------------------------------------------------------------------------------
---------------------------------------------------------------------------------------------------------------------------------------------------------------------------------------------------------------------------------------------------------------
---------------------------------------------------------------------------------------------------------------------------------------------------------------------------------------------------------------------------------------------------------------
---------------------------------------------------------------------------------------------------------------------------------------------------------------------------------------------------------------------------------------------------------------
//
mireap
zma-m0124 chr2:196666638:196666791:+ 154(nt) -99.40(kcal/mol)
AAATGGGTCGTGGTTGACATATGGACCCCACATGTTAGCCTGTGTATCACTTTTCTCTCTTTTCCACGTGTCCGATGAGAGAACCGAGAAAAGACAGAGAAAATAGATACACAGACTGATATGTGGGGTCCATATGTCAACCACGACTCGTTTG zma-m0124 5
((((((((((((((((((((((((((((((((((((((.(((((((((..((((((((((((((..((..(((.....).))..)).)))))))..)))))))..))))))))).)))))))))))))))))))))))))))))))))))))).
**********TGGTTGACATATGGACCCCAC*************************************************************************************************************************** zma-m0124-5p 5
----------TGGTTGACATATGGACCCCAC--------------------------------------------------------------------------------------------------------------------------- t0192920 5
//
mireap
zma-m0125 chr2:219343205:219343337:+ 133(nt) -46.10(kcal/mol)
GTTAGTCTCAAAGGGTCAAGTTGTAAGACATCTCCCCCTAAAACTGTGCATCACTTTGCAACGGACTTGTGAGGTCCAGGGAGTGTTTGTACAACTTGAGCACCACAATAAGCAACAAAATGCAGAATTAACA zma-m0125 8
((((((.((...((((((((((((((((((.(((((..........((((......))))..(((((.....))))).)))))))))).)))))))))).).)).......(((......))).)))))))).
**********AAGGGTCAAGTTGTAAGACATC***************************************************************************************************** zma-m0125-5p 8
-------TCAAAGGGTCAAGTTGTAAGAC-------------------------------------------------------------------------------------------------------- t0967034 2
----------AAGGGTCAAGTTGTAAGACATC----------------------------------------------------------------------------------------------------- t0220664 5
------------GGGTCAAGTTGTAAGACATCTC--------------------------------------------------------------------------------------------------- t4592050 1
//
mireap
zma-m0126 chr2:221113654:221113775:+ 122(nt) -70.90(kcal/mol)
GCTCTCTTGGTCCCTCTCTCCCTTGAAGGCTCTCTCTGGTAAATATGGTTGCCTTTCACAATGAACTTCCATCAGATCTTTGTGAGAGAGCCTTCAGGAGGGGGGGGGGATCCAGGTGAGCC zma-m0126 5
((((.(((((((((((((((((((((((((((((((.(((((......)))))....((((.((.((......)).)).))))))))))))))))))).))))))))))).))))).)))).
**********TCCCTCTCTCCCTTGAAGGCTC****************************************************************************************** zma-m0126-5p 5
----------TCCCTCTCTCCCTTGAAGGC-------------------------------------------------------------------------------------------- t1407150 1
----------TCCCTCTCTCCCTTGAAGGCTC------------------------------------------------------------------------------------------ t0293954 4
//
mireap
zma-m0127 chr2:228876258:228876386:+ 129(nt) -67.00(kcal/mol)
GAGTGTCACGGAGTGACACTCGGCAAAGGCTCACTCTTTGTCGTGTGTCCACTATACGGACACTCGGTAAAGAAGCCCCCTGTGGGCCCCTTTACCAGGGCCTTTGCAGAGCGTATTAGGTGGCACTCG zma-m0127 8
(((((((((..((((.(.(((.((((((((((............((((((.......))))))..(((((((..((((.....))))..))))))).)))))))))).))).)))))..))))))))).
**********GAGTGACACTCGGCAAAGGCTCA************************************************************************************************ zma-m0127-5p 7
--------CGGAGTGACACTCGGCAAAGGCTC------------------------------------------------------------------------------------------------- t5088612 1
----------GAGTGACACTCGGCAAAGGC--------------------------------------------------------------------------------------------------- t2587979 1
----------GAGTGACACTCGGCAAAGGCT-------------------------------------------------------------------------------------------------- t3056305 1
----------GAGTGACACTCGGCAAAGGCTCA------------------------------------------------------------------------------------------------ t0464697 3
----------GAGTGACACTCGGCAAAGGCTCAC----------------------------------------------------------------------------------------------- t3543712 1
-------------------------------------------------------ACGGACACTCGGTAAAGA-------------------------------------------------------- t5002358 1
//
mireap
zma-m0128 chr2:2734494:2734626:- 133(nt) -43.70(kcal/mol)
GTTAGTCTCAAAGGGTCAAGTTGTAAGACATCTCCCCCTAAACATGTGCATTACTTTGCAACGGACTTGTGAGGTCCAGGGAGTGTTTGTACAACTTGAGCACCAAAATAAGCAACAAAATGCAGAATGAACA zma-m0128 8
(((..((.....((((((((((((((((((.(((((..........((((......))))..(((((.....))))).)))))))))).)))))))))).).)).......(((......))).))...))).
**********AAGGGTCAAGTTGTAAGACATC***************************************************************************************************** zma-m0128-5p 8
-------TCAAAGGGTCAAGTTGTAAGAC-------------------------------------------------------------------------------------------------------- t0967034 2
----------AAGGGTCAAGTTGTAAGACATC----------------------------------------------------------------------------------------------------- t0220664 5
------------GGGTCAAGTTGTAAGACATCTC--------------------------------------------------------------------------------------------------- t4592050 1
//
mireap
zma-m0129 chr2:4860653:4860906:- 254(nt) -143.30(kcal/mol)
CACCGGACAGTCCGGTGCACACCGGACAGTCCGGTGCCCGATTTGTTTCCTTAAACAGCGCATCCGACCGTTGCTGTTTGAGTCAGATCTGCGCACCGTTGGCGCACCGGACATGTCCAGTGCACACCGGACAGTCCGGTGCCTCCTTCCGACCGTTGGCTCGGCCACGTGTCGCGCGCCGATCACGCGGCCGACCGTTGGCCCGGCCGACCGTTGGCTCACCGGACAATCCGGTGCACACCAGACAGTCCGGT zma-m0129 13
((((((((.(((((((....))))))).))))))))...((((((....((((((((((((........).))))))))))).)))))).((((.......)))).((((((.((((..(((..(((((((..((((((((.......(((((.(((((((.(((((((.((((...((((......)))))))))).))))).))))))).)))))..))))))))..)))))))..)))..)))))))))).
******************************************************************************************************************************************************************************************************************************CGGACAATCCGGTGCACACCAG********** zma-m0129-3p 12
-----------------------------------------------------------------------------------------------------------------------------------------------------------------------------------------------------------------------------CCGGACAATCCGGTGCACACCAGA---------
------------------------------------------------------------------------------------------------------------------------------------------------------------------------------------------------------------------------------CGGACAATCCGGTGCACACCAG----------
------------------------------------------------------------------------------------------------------------------------------------------------------------------------------------------------------------------------------CGGACAATCCGGTGCACACCAGA---------
-------------------------------------------------------------------------------------------------------------------------------------------------------------------------------------------------------------------------------GGACAATCCGGTGCACACCAGACA-------
------------------------------------------------------------------------------------------------------------------------------------------------------------------------------------------------------------------------------------ATCCGGTGCACACCAGACAGTC----
//
mireap
zma-m0130 chr2:6845586:6845725:- 140(nt) -40.00(kcal/mol)
ACAGCTCAGGAATTTAGGGATGTCAGGATGGAGGATTTTGTCCACGAGTACTACTCTGTAGCTATGTTCACCACAGCGTACTCAAGGGTGGTCCAGGCAATCGGTGACAAATCATTTTGGCCACGAGTTCCTTTTGCAAA zma-m0130 10
...((..((((((((..((...(((((((((.....((((((..(((((((((((((..((.((((((......))))))))..))))))))....))..)))..)))))))))))))))))..))))))))...))...
**********AATTTAGGGATGTCAGGATGGA************************************************************************************************************ zma-m0130-5p 9
---------GAATTTAGGGATGTCAGGATGG------------------------------------------------------------------------------------------------------------- t3371750 1
---------GAATTTAGGGATGTCAGGATGGAG----------------------------------------------------------------------------------------------------------- t2350782 1
----------AATTTAGGGATGTCAGGATGG------------------------------------------------------------------------------------------------------------- t1665012 1
----------AATTTAGGGATGTCAGGATGGA------------------------------------------------------------------------------------------------------------ t0196402 5
-----------ATTTAGGGATGTCAGGATGGA------------------------------------------------------------------------------------------------------------ t4631259 1
-----------------GGATGTCAGGATGGAGGATT------------------------------------------------------------------------------------------------------- t2245521 1
//
mireap
zma-m0131 chr2:11301987:11302091:- 105(nt) -79.60(kcal/mol)
AGCACGGGGATTGGAGGGGATTGAGGGGGCTAAAATATCCCCTTTGCTAAATTTTGAATAGAAAGGGGATTTTAGCCCAATCAATCCCCTCCAATCCCCGTGCTC zma-m0131 13
((((((((((((((((((((((((..((((((((..(((((((((.(((.........))))))))))))))))))))..)))))))))))))))))))))))).
**********TTGGAGGGGATTGAGGGGGCTA************************************************************************* zma-m0131-5p 13
----------TTGGAGGGGATTGAGGGGGCTA------------------------------------------------------------------------- t0103256 9
-----------TGGAGGGGATTGAGGGGGCTA------------------------------------------------------------------------- t0308314 4
//
mireap
zma-m0132 chr2:11307492:11307596:- 105(nt) -88.10(kcal/mol)
AGCACGGGGATTGGAGGGGATTGAGGGGGCTAAAATATCCCCTTTGCTAAATTTTGAATAGAAAGGGGATTTTAGCCCCCTCAATCCCCTCCAATCCCCGTGCTC zma-m0132 13
((((((((((((((((((((((((((((((((((..(((((((((.(((.........)))))))))))))))))))))))))))))))))))))))))))))).
**********TTGGAGGGGATTGAGGGGGCTA************************************************************************* zma-m0132-5p 13
----------TTGGAGGGGATTGAGGGGGCTA------------------------------------------------------------------------- t0103256 9
-----------TGGAGGGGATTGAGGGGGCTA------------------------------------------------------------------------- t0308314 4
//
mireap
zma-m0133 chr2:27298905:27299151:- 247(nt) -125.60(kcal/mol)
TCTCCGCACTCGCTTCCTCCTCGTCGTCAACCGCCGCCGCCCCCACGCCTTCTTCCAACCCTTTGCACGAGCCGAGGCCTCTCCACCTCTCGCTCAAGCCCGTCTTACCCCTCCCCAAACCGCATGCGCTCTCCTGCTCCGCGCCGCACATCCCCCGCGCCGCCGCTGGGGACGGATCGGGCGTCGGGAATGGAGGCAAGGATGGAGGCGGCGGCGGGGGTGGCGAGGATGAAGACGACTGTGACGA zma-m0133 7
....((((.(((((((.(((((((((.(..(((((((((((.(((..((((((((((.(((.......((((.((((........))))..))))..(((((......((.((((((....((....((......))...(((.(((.........))).))).)))))))).))..)))))...)))..)))))).)))).))).)))))))))))..)))))))))).)))).))).))))....
************************************************************************************************************************************************************************************************************************GGGGTGGCGAGGATGAAGACG********** zma-m0133-3p 7
------------------------------------------------------------------------------------------------------------------------------------------------------------------------------------------------------------------------GGGGTGGCGAGGATGAAGACG---------- t017755
-------------------------------------------------------------------------------------------------------------------------------------------------------------------------------------------------------------------------GGGTGGCGAGGATGAAGACGA--------- t498092
//
mireap
zma-m0134 chr2:31725082:31725378:- 297(nt) -127.50(kcal/mol)
TTAGGCCCTGTTTGGATGCACTAGAGCTAATAGTTAGCTGGCTGAAAAGTTGCTAGTACAATTAGCTGGCTAACAAATAGCTAGCTAACTATTAGTTAATTTCAGCTAGGTTGAACCAGCTAATAACTAATGAGTAATTGATGGTGTAGCTAATAGTTGGCTGTACTATTAGCTGGGAGTGTTTGGATGTCTCTAGCTAAAAATATCTAATTGCTAACTTTTAGTTAAGCTGTTTGGATGTCTTCAACTAATTTTAGTAGCCAACTATTAGCTCTAGTGTATTCAAACATGGCCTTA zma-m0134 7
..(((((.(((((((((((((((((((((((((((.(((((((((((....(((((((...(((((((((((.....))))))))))).)))))))...)))))))..((((((..(((((..(((((((..((((((((((((((((((((.....)))))))))..((((((((..(..(....)..)..))))))))...)))).))))))).....))))))))))))...((....))))))))........)))).))))))))))))))))))))))))))).)))))..
**********TTTGGATGCACTAGAGCTAAT************************************************************************************************************************************************************************************************************************************************************************** zma-m0134-5p 7
--------TGTTTGGATGCACTAGAGCTA----------------------------------------------------------------------------------------------------------------------------------------------------------------------------------------------------------------------------------
----------TTTGGATGCACTAGAGCTAAT--------------------------------------------------------------------------------------------------------------------------------------------------------------------------------------------------------------------------------
------------TGGATGCACTAGAGCTAATAG------------------------------------------------------------------------------------------------------------------------------------------------------------------------------------------------------------------------------
//
mireap
zma-m0135 chr2:35441425:35441522:- 98(nt) -19.72(kcal/mol)
CAACAAAGCGAGTGAAAAAGCTTAACTCAGATCAAACTTGACAAGTCTTAGTTTTAAGCTTTTAGCACTTAAATTTTTACTTTTTATGCAATTGTTGG zma-m0135 7
((((((.(((((((.((((((((((((.((((............)))).)))..)))))))))..))))).................))..)))))).
**********AGTGAAAAAGCTTAACTCAGAT****************************************************************** zma-m0135-5p 7
--------CGAGTGAAAAAGCTTAACTCAGAT------------------------------------------------------------------ t3116161 1
----------AGTGAAAAAGCTTAACTCAGAT------------------------------------------------------------------ t0205910 5
-----------GTGAAAAAGCTTAACTCAGA------------------------------------------------------------------- t3634014 1
//
mireap
zma-m0136 chr2:60283727:60283793:- 67(nt) -20.90(kcal/mol)
AGACTTGTTGTAAAGGGATTCTCTCAAGTTGAAGGCTTAGATTTTGGAGAGACCTTTGCACTGGTTG zma-m0136 14
.((((.((.(((((((..((((((.(((((.........))))).)))))).))))))))).)))).
**********TAAAGGGATTCTCTCAAGTTGA*********************************** zma-m0136-5p 14
---------GTAAAGGGATTCTCTCAAGTTGAA---------------------------------- t3184569 1
----------TAAAGGGATTCTCTCAAGTTGA----------------------------------- t0073718 11
----------TAAAGGGATTCTCTCAAGTTGAAG--------------------------------- t0953383 2
//
mireap
zma-m0137 chr2:72248954:72249130:- 177(nt) -52.74(kcal/mol)
GGGTTGGTCTGGGGGGAAAATGAAGCTCGATCGTCGGATGCCTATCGAATGAATGGGAGTGGCTCGCGCATACCGATTGGGGGTGGAACGACCGATCGATATCTAACGGCTTGCATGGGATCACGTAGCAGTGGATACTGACCATAGATCTGGATCTGACGGTCAGTGTAGAATACC zma-m0137 16
.(((...((((.............(((.(((((((((((.((.(((......((((..((((((((.(((..(((.((((..((.((.(....).)).))..)))))))..))).)))).))))....((((....)))).)))).)))..)))))))))))))))).))))..)))
*************************************************************************************************************************************************AGATCTGGATCTGACGGTCAGT********** zma-m0137-3p 16
-------------------------------------------------------------------------------------------------------------------------------------------------AGATCTGGATCTGACGGTCA------------ t3954707 1
-------------------------------------------------------------------------------------------------------------------------------------------------AGATCTGGATCTGACGGTCAGT---------- t0119153 8
--------------------------------------------------------------------------------------------------------------------------------------------------GATCTGGATCTGACGGTCAGT---------- t0257543 4
---------------------------------------------------------------------------------------------------------------------------------------------------ATCTGGATCTGACGGTCAG----------- t4742248 1
---------------------------------------------------------------------------------------------------------------------------------------------------ATCTGGATCTGACGGTCAGT---------- t2120908 1
----------------------------------------------------------------------------------------------------------------------------------------------------TCTGGATCTGACGGTCAGT---------- t2256825 1
//
mireap
zma-m0138 chr2:79009493:79009790:- 298(nt) -77.20(kcal/mol)
ACCAACACCAGGGGCTCCTTTGTTATTATATGTGGCAGCTTCGCACTCAGCGGTAAGTGCAGCACTTGTCCAGGAGAAGCTTGATGGCCAAGTCAAGAAGCAGGTCCCAGTATATTTTGTATCTGAGGTTCTTAGTTTATCGAAGAAAAATTATACAGAATTGGAGAAGGTGTTATATGTTGTTTTGATGGCATCCAGGAAGCTTCGACATTACTTTCAAGCATACAATATTGTTGTTCCTTCTTCGCAACCGTTGAAGGATATTATGAGAAATAGAGAAGCTACTGAACGGATTGGA zma-m0138 231
.((((..((((..(((.(((((((.(((((....(((((......(((...((((((((...)))))).))..)))..((((((.((....(((..(((((...(((((((....(((((((......(((((.(.....).))))).....)))))))))))).)).((((((((...........))))))))......))))))))....)).))))))..........)))))((((((..((....))..))))))...)))))..))))))).)))..)))...)..)))).
**************************************************************************************************************************************************************************************************************************************************************************TGAGAAATAGAGAAGCTACTGA********** zma-m0138-3p 229
------------------------------------------------------------------------------------------------------------------------------------------------------------------------------------------GATGGCATCCAGGAAGCTTCGACA---------------------------------------------
---------------------------------------------------------------------------------------------------------------------------------------------------------------------------------------------------------------------------------------------------------------
---------------------------------------------------------------------------------------------------------------------------------------------------------------------------------------------------------------------------------------------------------------
---------------------------------------------------------------------------------------------------------------------------------------------------------------------------------------------------------------------------------------------------------------
---------------------------------------------------------------------------------------------------------------------------------------------------------------------------------------------------------------------------------------------------------------
---------------------------------------------------------------------------------------------------------------------------------------------------------------------------------------------------------------------------------------------------------------
---------------------------------------------------------------------------------------------------------------------------------------------------------------------------------------------------------------------------------------------------------------
---------------------------------------------------------------------------------------------------------------------------------------------------------------------------------------------------------------------------------------------------------------
//
mireap
zma-m0139 chr2:114300314:114300510:- 197(nt) -79.12(kcal/mol)
CCGGACTGTCCGGTGCACACCGGACTGTCCGGTGTGCCAAATTTGCTCAAACTGGTATGGCTTCAACTCTGGAATGTAGAGAATTTCATAAGCTTTCCAAAAAGTATAAGATCATCAAAATCGGAGTTCGGAGCTAAAAGTTATGGCCAAAATACGACAAGCAAGCACGGGCTGTCCGGTGCACACCGGACCGTCCG zma-m0139 25
.(((((.((((((((..((((((((.(((((((.(((....((((..((((((....(((((((((((((((......((.....((.((.(((((....))))).)).))...))....)))))))).)))))))..)))).))..)))).........))).)).))))).))))))))..)))))))).)))))
**********************************************************************************************************************************************************************ACGGGCTGTCCGGTGCACACC********** zma-m0139-3p 24
----------------------------------------------------------------------------------------------------AAAGTATAAGATCATCAAAATCGG------------------------------------------------------------------------- t2558121 1
-------------------------------------------------------------------------------------------------------------------------------------------------------------------AGCACGGGCTGTCCGGTGCACACC---------- t1482961 1
---------------------------------------------------------------------------------------------------------------------------------------------------------------------CACGGGCTGTCCGGTGCACAC----------- t4674881 1
---------------------------------------------------------------------------------------------------------------------------------------------------------------------CACGGGCTGTCCGGTGCACACC---------- t4634502 1
----------------------------------------------------------------------------------------------------------------------------------------------------------------------ACGGGCTGTCCGGTGCACA------------ t3015593 1
----------------------------------------------------------------------------------------------------------------------------------------------------------------------ACGGGCTGTCCGGTGCACAC----------- t4821819 1
----------------------------------------------------------------------------------------------------------------------------------------------------------------------ACGGGCTGTCCGGTGCACACC---------- t0053330 15
----------------------------------------------------------------------------------------------------------------------------------------------------------------------ACGGGCTGTCCGGTGCACACCG--------- t1614836 1
-----------------------------------------------------------------------------------------------------------------------------------------------------------------------CGGGCTGTCCGGTGCACACC---------- t0338053 3
//
mireap
zma-m0140 chr2:129877422:129877656:- 235(nt) -109.34(kcal/mol)
AGTGTCCACAGAGTGACACTCGGCAAAGGCTCACTCTTTGCCGAGTGTCCACTATATTGACACTCGGTAAAGAAGCTCCACGTGGGCCCCTTTACTACGTCCTTTGCCGAGCGTATTAGGTGGCACCCGGCAAAGGCTCCGTCTTTTCCTAGTGCTCACCGAACTAGTACTCGACAAAGGGATCACCAGCGGGCCCCTTTGTCAGTTCCTTTGCCGAGTGCATTTGGAGGCACTC zma-m0140 6
((((((..((((.((.(((((((((((((..(..(((((((((((((((.........)))))))))))))))........(.((((((((........(((((((.((((..(....((((((((..((.((((((...)))))).))..)))).))))......)..)))).)))))))......)).))))))).......)..)))))))))))))))))))..)))))).
**********GAGTGACACTCGGCAAAGGCTCA********************************************************************************************************************************************************************************************************** zma-m0140-5p 6
----------GAGTGACACTCGGCAAAGGC------------------------------------------------------------------------------------------------------------------------------------------------------------------------------------------------------------- t2587979 1
----------GAGTGACACTCGGCAAAGGCT------------------------------------------------------------------------------------------------------------------------------------------------------------------------------------------------------------ t3056305 1
----------GAGTGACACTCGGCAAAGGCTCA---------------------------------------------------------------------------------------------------------------------------------------------------------------------------------------------------------- t0464697 3
----------GAGTGACACTCGGCAAAGGCTCAC--------------------------------------------------------------------------------------------------------------------------------------------------------------------------------------------------------- t3543712 1
//
mireap
zma-m0141 chr2:133340582:133340648:- 67(nt) -23.80(kcal/mol)
CGAAAAAGACCGCGTCGACGGTCTTCGGCATTCGACCACGCCGAAGTCACCGCGAGGGGCAGCGCTG zma-m0141 8
.......(.((.(.(((.(((((((((((..........)))))))..))))))).)))).......
**********CGCGTCGACGGTCTTCGGCATT*********************************** zma-m0141-5p 8
-------GACCGCGTCGACGGTCTTCGGC-------------------------------------- t4212846 1
----------CGCGTCGACGGTCTTCGGCATT----------------------------------- t0208851 5
-----------GCGTCGACGGTCTTCGGCATTC---------------------------------- t0827234 2
//
mireap
zma-m0142 chr2:143222623:143222757:- 135(nt) -58.00(kcal/mol)
GGACAATGTCCGGTGCACCACCGGACAGTGTCCGGTGCACCAGGGGACTTCAAGCCAAACTCTTCACCTTCGGAAAAATCCAGAGCCGCTCCGCTATAATTCACTGGACTGTCCGGTGAGCCACCGGACAGTGTC zma-m0142 6
.((((.(((((((((...(((((((((..((((((((....((.(((......((....((((........(((....)))))))..))))).))......)))))))))))))))))...))))))))).))))
********************************************************************************************************TGGACTGTCCGGTGAGCCACC********** zma-m0142-3p 6
-------------------------------------------------------------------------------------------------------CTGGACTGTCCGGTGAGCCACC---------- t2310179 1
--------------------------------------------------------------------------------------------------------TGGACTGTCCGGTGAGCCACC---------- t0219142 5
//
mireap
zma-m0143 chr2:147866930:147867046:- 117(nt) -40.70(kcal/mol)
CAGTGCCAACAAGCATTGGCTGGAGGTTGGTTTCTTGCAACAGATGGGGCATGGAGGGAACTTTGACCCTGCTGGCTGAAACATGACGGAGCGGACCCTGCTGGCTTGTTGAAGCTT zma-m0143 8
.(((..((((((((...(((.((.((((.(((((.((((.(((.(((((((..(((....))))).))))))))..))...))....))))).))))))))).))))))))..))).
**********AAGCATTGGCTGGAGGTTGGTT************************************************************************************* zma-m0143-5p 8
----------AAGCATTGGCTGGAGGTTGG--------------------------------------------------------------------------------------- t0627627 2
----------AAGCATTGGCTGGAGGTTGGTT------------------------------------------------------------------------------------- t0177878 6
//
mireap
zma-m0144 chr2:151350773:151350970:- 198(nt) -46.27(kcal/mol)
ACTAGAGATTGTTTGGTTTGAGGTTAAAGTAAGATGAGCCGGAGGTGATACCGTCCCCTCTATTTTTTAGGATCATGCTGTCACAAAAAATTGCTCCAGTGTTCACCTCGTTTCTGCGTAACTATCATCCAAACACTATAAAAAATATGATCGTCTATTTCCATTTCTACTTGTACGTCCAATCAAACACACTCTAGG zma-m0144 19
.((((((..(((((((((.((.((..((((((((((....(((((.(((...))).))))).........(((((((......(((....)))....((((((.....(((....))).............))))))........))))))).........))))).)))))..)).)).)))))))))..)))))).
**********GTTTGGTTTGAGGTTAAAGTA*********************************************************************************************************************************************************************** zma-m0144-5p 19
---------TGTTTGGTTTGAGGTTAAAG------------------------------------------------------------------------------------------------------------------------------------------------------------------------- t4207174 1
----------GTTTGGTTTGAGGTTAAA-------------------------------------------------------------------------------------------------------------------------------------------------------------------------- t2338964 1
----------GTTTGGTTTGAGGTTAAAG------------------------------------------------------------------------------------------------------------------------------------------------------------------------- t0211792 5
----------GTTTGGTTTGAGGTTAAAGT------------------------------------------------------------------------------------------------------------------------------------------------------------------------ t0446994 3
----------GTTTGGTTTGAGGTTAAAGTA----------------------------------------------------------------------------------------------------------------------------------------------------------------------- t0178554 6
-----------TTTGGTTTGAGGTTAAAG------------------------------------------------------------------------------------------------------------------------------------------------------------------------- t2996058 1
-----------TTTGGTTTGAGGTTAAAGT------------------------------------------------------------------------------------------------------------------------------------------------------------------------ t0966165 2
//
mireap
zma-m0145 chr2:160587100:160587178:- 79(nt) -58.90(kcal/mol)
AGCAAGGGGATTGGAGGGGATTGAGGGGGCTAGAGTAAGGGATTCTAGCCCCCCTCAACCCCCTACAATCCCTTTGCTC zma-m0145 13
(((((((((((((.(((((.((((((((((((((((.....))))))).))))))))).))))).))))))))))))).
**********TTGGAGGGGATTGAGGGGGCTA*********************************************** zma-m0145-5p 13
----------TTGGAGGGGATTGAGGGGGCTA----------------------------------------------- t0103256 9
-----------TGGAGGGGATTGAGGGGGCTA----------------------------------------------- t0308314 4
//
mireap
zma-m0146 chr2:189062845:189062997:- 153(nt) -46.57(kcal/mol)
TTTCTCTAACTTTGACCAAGTTTGTAGAAAAAATATTTTCCCATATAACCAATTAAATACACTATCAAGGCATTTCATGTTGGACTTGATGAAATTAATTTGTGTTGTATATGTTGGTACATTTTTCTATAAACCTGGTCAGTTTAGAGAAGT zma-m0146 10
(((((((((..(((((((.(((((((((((((.((((..(..((((((((((..........(((((((.((........))..)))))))........))).)))))))..)..))))..))))))))))))).))))))).))))))))).
**********TTTGACCAAGTTTGTAGAAAA************************************************************************************************************************** zma-m0146-5p 10
----------TTTGACCAAGTTTGTAGAAAA-------------------------------------------------------------------------------------------------------------------------- t0092940 10
//
mireap
zma-m0147 chr2:193765038:193765121:- 84(nt) -37.20(kcal/mol)
TATAAAACAGTTGGATTGGTTTAGAGTGGTTCAACTTGCGCATGTAGCTGTTGAACCGGCCTGCACCAGTCGAACTGTGTATTT zma-m0147 9
......((((((.(((((((.(((..(((((((((..((.......)).)))))))))..))).))))))).))))))......
**********TTGGATTGGTTTAGAGTGGTTC**************************************************** zma-m0147-5p 9
----------TTGGATTGGTTTAGAGTGGTT----------------------------------------------------- t0258821 4
----------TTGGATTGGTTTAGAGTGGTTC---------------------------------------------------- t0185886 5
//
mireap
zma-m0148 chr2:194150002:194150208:- 207(nt) -72.00(kcal/mol)
ATGCCTCTGTATGGATTGACCCGGATCATCACTGGATGAGGTTTCGTTTTGAGCGCGAGGATGTCACCATTACTGCCAGTCAGATCCGCCAGCTTTTTGGATTTCCCGAGTCGACGACTCGTCTTCACAGCCTCTGCTACGGCACTTCTGACCCTCCTCGTCGCCCTCACGGCGGTGTGGCTCCGGGTACAACTCACGTCGTGGCTC zma-m0148 201
..(((.(.(..((..(((((((((((((.(((((..(((((...........(((((((((.((((.......((((((.((((....((((....))))......((((((...))))))...........))))))..))))....))))..)))))).))))))))...)))))))).))))))).)))..))..).).)))..
*******************************************************************************************************************************************************************************TGTGGCTCCGGGTACAACTCAC********** zma-m0148-3p 193
--------GTATGGATTGACCCGGATCATCAC------------------------------------------------------------------------------------------------------------------------------------------------------------------------------- t3344433 1
---------------------------------------------------------------------------------------------TTTTTGGATTTCCCGAGTCGACGA------------------------------------------------------------------------------------------ t2065481 1
-----------------------------------------------------------------------------------------------------------------------------------------------------------------------------GGTGTGGCTCCGGGTACAACTC------------ t4864232 1
-----------------------------------------------------------------------------------------------------------------------------------------------------------------------------GGTGTGGCTCCGGGTACAACTCAC---------- t2745396 1
------------------------------------------------------------------------------------------------------------------------------------------------------------------------------GTGTGGCTCCGGGTACAACTCA----------- t0259289 4
-------------------------------------------------------------------------------------------------------------------------------------------------------------------------------TGTGGCTCCGGGTACAACTC------------ t0552638 2
-------------------------------------------------------------------------------------------------------------------------------------------------------------------------------TGTGGCTCCGGGTACAACTCA----------- t0138740 7
-------------------------------------------------------------------------------------------------------------------------------------------------------------------------------TGTGGCTCCGGGTACAACTCAC---------- t0003295 140
-------------------------------------------------------------------------------------------------------------------------------------------------------------------------------TGTGGCTCCGGGTACAACTCACG--------- t0146170 7
-------------------------------------------------------------------------------------------------------------------------------------------------------------------------------TGTGGCTCCGGGTACAACTCACGT-------- t0467959 3
--------------------------------------------------------------------------------------------------------------------------------------------------------------------------------GTGGCTCCGGGTACAACTCAC---------- t0735330 2
--------------------------------------------------------------------------------------------------------------------------------------------------------------------------------GTGGCTCCGGGTACAACTCACG--------- t0387075 3
---------------------------------------------------------------------------------------------------------------------------------------------------------------------------------TGGCTCCGGGTACAACTCAC---------- t5133450 1
---------------------------------------------------------------------------------------------------------------------------------------------------------------------------------TGGCTCCGGGTACAACTCACG--------- t0700743 2
---------------------------------------------------------------------------------------------------------------------------------------------------------------------------------TGGCTCCGGGTACAACTCACGT-------- t0317429 4
---------------------------------------------------------------------------------------------------------------------------------------------------------------------------------TGGCTCCGGGTACAACTCACGTCG------ t3123788 1
----------------------------------------------------------------------------------------------------------------------------------------------------------------------------------GGCTCCGGGTACAACTCACG--------- t1099666 1
----------------------------------------------------------------------------------------------------------------------------------------------------------------------------------GGCTCCGGGTACAACTCACGT-------- t4097213 1
----------------------------------------------------------------------------------------------------------------------------------------------------------------------------------GGCTCCGGGTACAACTCACGTC------- t0062445 13
-----------------------------------------------------------------------------------------------------------------------------------------------------------------------------------GCTCCGGGTACAACTCACGT-------- t4835022 1
-----------------------------------------------------------------------------------------------------------------------------------------------------------------------------------GCTCCGGGTACAACTCACGTCG------ t4704793 1
-------------------------------------------------------------------------------------------------------------------------------------------------------------------------------------TCCGGGTACAACTCACGT-------- t2229934 1
-------------------------------------------------------------------------------------------------------------------------------------------------------------------------------------TCCGGGTACAACTCACGTC------- t0567641 2
--------------------------------------------------------------------------------------------------------------------------------------------------------------------------------------CCGGGTACAACTCACGTC------- t2829258 1
//
mireap
zma-m0149 chr2:194254615:194254821:- 207(nt) -72.00(kcal/mol)
ATGCCTCTGTATGGATTGACCCGGATCATCACTGGATGAGGTTTCGTTTTGAGCGCGAGGATGTCACCATTACTGCCAGTCAGATCCGCCAGCTTTTTGGATTTCCCGAGTCGACGACTCGTCTTCACAGCCTCTGCTACGGCACTTCTGACCCTCCTCGTCGCCCTCACGGCGGTGTGGCTCCGGGTACAACTCACGTCGTGGCTC zma-m0149 201
..(((.(.(..((..(((((((((((((.(((((..(((((...........(((((((((.((((.......((((((.((((....((((....))))......((((((...))))))...........))))))..))))....))))..)))))).))))))))...)))))))).))))))).)))..))..).).)))..
*******************************************************************************************************************************************************************************TGTGGCTCCGGGTACAACTCAC********** zma-m0149-3p 193
--------GTATGGATTGACCCGGATCATCAC------------------------------------------------------------------------------------------------------------------------------------------------------------------------------- t3344433 1
---------------------------------------------------------------------------------------------TTTTTGGATTTCCCGAGTCGACGA------------------------------------------------------------------------------------------ t2065481 1
-----------------------------------------------------------------------------------------------------------------------------------------------------------------------------GGTGTGGCTCCGGGTACAACTC------------ t4864232 1
-----------------------------------------------------------------------------------------------------------------------------------------------------------------------------GGTGTGGCTCCGGGTACAACTCAC---------- t2745396 1
------------------------------------------------------------------------------------------------------------------------------------------------------------------------------GTGTGGCTCCGGGTACAACTCA----------- t0259289 4
-------------------------------------------------------------------------------------------------------------------------------------------------------------------------------TGTGGCTCCGGGTACAACTC------------ t0552638 2
-------------------------------------------------------------------------------------------------------------------------------------------------------------------------------TGTGGCTCCGGGTACAACTCA----------- t0138740 7
-------------------------------------------------------------------------------------------------------------------------------------------------------------------------------TGTGGCTCCGGGTACAACTCAC---------- t0003295 140
-------------------------------------------------------------------------------------------------------------------------------------------------------------------------------TGTGGCTCCGGGTACAACTCACG--------- t0146170 7
-------------------------------------------------------------------------------------------------------------------------------------------------------------------------------TGTGGCTCCGGGTACAACTCACGT-------- t0467959 3
--------------------------------------------------------------------------------------------------------------------------------------------------------------------------------GTGGCTCCGGGTACAACTCAC---------- t0735330 2
--------------------------------------------------------------------------------------------------------------------------------------------------------------------------------GTGGCTCCGGGTACAACTCACG--------- t0387075 3
---------------------------------------------------------------------------------------------------------------------------------------------------------------------------------TGGCTCCGGGTACAACTCAC---------- t5133450 1
---------------------------------------------------------------------------------------------------------------------------------------------------------------------------------TGGCTCCGGGTACAACTCACG--------- t0700743 2
---------------------------------------------------------------------------------------------------------------------------------------------------------------------------------TGGCTCCGGGTACAACTCACGT-------- t0317429 4
---------------------------------------------------------------------------------------------------------------------------------------------------------------------------------TGGCTCCGGGTACAACTCACGTCG------ t3123788 1
----------------------------------------------------------------------------------------------------------------------------------------------------------------------------------GGCTCCGGGTACAACTCACG--------- t1099666 1
----------------------------------------------------------------------------------------------------------------------------------------------------------------------------------GGCTCCGGGTACAACTCACGT-------- t4097213 1
----------------------------------------------------------------------------------------------------------------------------------------------------------------------------------GGCTCCGGGTACAACTCACGTC------- t0062445 13
-----------------------------------------------------------------------------------------------------------------------------------------------------------------------------------GCTCCGGGTACAACTCACGT-------- t4835022 1
-----------------------------------------------------------------------------------------------------------------------------------------------------------------------------------GCTCCGGGTACAACTCACGTCG------ t4704793 1
-------------------------------------------------------------------------------------------------------------------------------------------------------------------------------------TCCGGGTACAACTCACGT-------- t2229934 1
-------------------------------------------------------------------------------------------------------------------------------------------------------------------------------------TCCGGGTACAACTCACGTC------- t0567641 2
--------------------------------------------------------------------------------------------------------------------------------------------------------------------------------------CCGGGTACAACTCACGTC------- t2829258 1
//
mireap
zma-m0150 chr2:194552556:194552756:- 201(nt) -93.20(kcal/mol)
TAAGGGGGTGTTTGGATGCACTAGAGCTAATAGTTAGTTGGCTAAAAAAATGCTAGTGGAATTAGCTAGGTAACAAATAGCTAACTAGTAGCTAATTTACTAAAAATAGCTAATAGCTAAAATATTAGCTAGAGTGTTTGGATGAATCTAGCTAATTTTAGCCACTAACTATTAGCCCTAGTGCATTCAAACACCATCTAA zma-m0150 7
..((..((((((((((((((((((.(((((((((((((.((((((((....((((((.....((((((.........))))))))))))(((((((((((((((..(((((((((.......))))))))).....))))).))))).)))))..))))))))))))))))))))).))))))))))))))))))..))..
**********TTTGGATGCACTAGAGCTAAT************************************************************************************************************************************************************************** zma-m0150-5p 7
--------TGTTTGGATGCACTAGAGCTA---------------------------------------------------------------------------------------------------------------------------------------------------------------------------- t2291986 1
----------TTTGGATGCACTAGAGCTAAT-------------------------------------------------------------------------------------------------------------------------------------------------------------------------- t0212075 5
------------TGGATGCACTAGAGCTAATAG------------------------------------------------------------------------------------------------------------------------------------------------------------------------ t2523834 1
//
mireap
zma-m0151 chr2:196066523:196066636:- 114(nt) -30.60(kcal/mol)
TGGTTTTGGATGGGTCAGTCTAGCTGAGTACATTCCACTACTCAGGATGCTATTCCCAATGATTGTTGCAGATGGCTAGATGTACTACGGGTACTGCGAGCACTACCTATACCC zma-m0151 5
.(((...((.(((((..((.((.(((((((((((((........))).((((((..((((....))))..))))))...))))))).))).))..))..)).)))))...))).
*********************************************************************************GTACTACGGGTACTGCGAGCACT********** zma-m0151-3p 5
---------------------------------------------------------------------------------GTACTACGGGTACTGCGAGC------------- t2941087 1
---------------------------------------------------------------------------------GTACTACGGGTACTGCGAGCACT---------- t0264804 4
//
mireap
zma-m0152 chr2:196666638:196666790:- 153(nt) -93.60(kcal/mol)
AAACGAGTCGTGGTTGACATATGGACCCCACATATCAGTCTGTGTATCTATTTTCTCTGTCTTTTCTCGGTTCTCTCATCGGACACGTGGAAAAGAGAGAAAAGTGATACACAGGCTAACATGTGGGGTCCATATGTCAACCACGACCCATTT zma-m0152 5
....(.(((((((((((((((((((((((((((.(.((((((((((((..(((((((..((((((((((((((.......)))).)).)))))))))))))))..)))))))))))).).))))))))))))))))))))))))))).)....
**********TGGTTGACATATGGACCCCAC************************************************************************************************************************** zma-m0152-5p 5
----------TGGTTGACATATGGACCCCAC-------------------------------------------------------------------------------------------------------------------------- t0192920 5
//
mireap
zma-m0153 chr2:217324839:217324917:- 79(nt) -23.20(kcal/mol)
CCACATAACCAATGGTTTGGTTGTTTTGGACGCTCAAGCAAGATATGGAGTCTAGGGCTACCTGCCATTGTCTGCCTTT zma-m0153 15
.........(((((((..(((.(((((((((..(((.........))).))))))))).))).))))))).........
**********AATGGTTTGGTTGTTTTGGAC************************************************ zma-m0153-5p 14
----------AATGGTTTGGTTGTTTTGGAC------------------------------------------------ t0072170 12
----------AATGGTTTGGTTGTTTTGGACGCT--------------------------------------------- t0624503 2
-------------------------TTGGACGCTCAAGCAAGATAT--------------------------------- t4530860 1
//
mireap
zma-m0154 chr3:5578817:5578892:+ 76(nt) -31.00(kcal/mol)
TGTATTCCTAGCACTCGGCAAAGGGACCGGCAAAGTGCCCCATTGGAGCCTTCTTTGTCGAGTGTCAGGCCAACAG zma-m0154 6
(((...(((..((((((((((((((...(((..((((...))))...)))))))))))))))))..)))...))).
**********GCACTCGGCAAAGGGACCGGCAA******************************************* zma-m0154-5p 5
***********************************************GCCTTCTTTGTCGAGTGTCA********* zma-m0154-3p 1
----------GCACTCGGCAAAGGGACCGGCA-------------------------------------------- t2154294 1
----------GCACTCGGCAAAGGGACCGGCAA------------------------------------------- t0455251 3
----------GCACTCGGCAAAGGGACCGGCAAA------------------------------------------ t3062418 1
----------------------------------------------AGCCTTCTTTGTCGAGTG------------ t3772491 1
//
mireap
zma-m0155 chr3:37277918:37278069:+ 152(nt) -88.90(kcal/mol)
CGGCCTAACATTAGGCTCGGGGACTATGGTGCAGCCAAGGATGACTTGCCGATCGATGTGACGCCTCTTGATCTCGTCGTCGTCAGATCGTCGCCGATCATCGGCAAGTTGTTCTTGGCTACACCGTGGCTCCTGCTCCTGATGTAAGGCTC zma-m0155 57
.(((((.((((((((..((((..((((((((.(((((((((..(((((((((..(((((((((...........))))).)))).(((((....))))).)))))))))..))))))))).))))))))..))))..)))))))).))))).
**********TTAGGCTCGGGGACTATGGTG************************************************************************************************************************* zma-m0155-5p 56
***************************************************************************************************************************CCGTGGCTCCTGCTCCTGATG******** zma-m0155-3p 1
----------TTAGGCTCGGGGACTATG---------------------------------------------------------------------------------------------------------------------------- t3710059 1
----------TTAGGCTCGGGGACTATGG--------------------------------------------------------------------------------------------------------------------------- t1403130 1
----------TTAGGCTCGGGGACTATGGTG------------------------------------------------------------------------------------------------------------------------- t0011306 54
---------------------------------------------------------------------------------------------------------------------------CCGTGGCTCCTGCTCCTGATG-------- t1363212 1
//
mireap
zma-m0156 chr3:44265649:44265735:+ 87(nt) -38.70(kcal/mol)
GCTTGAGTTCCTGACTGACGAGCCGGACGGTCCGTGCCTGGATGTCGGACGGTCCGCCCGTGCTTGGGGCAGCAGAGTTCGCCGGCA zma-m0156 10
(((.(.(..((((.(((.((((((((.(((.((((.((........)))))).))).))).)))))...)))))).)..).).))).
**********CTGACTGACGAGCCGGACGGTCC****************************************************** zma-m0156-5p 9
---------CCTGACTGACGAGCCGGACGGTCC------------------------------------------------------ t4333728 1
----------CTGACTGACGAGCCGGACGGT-------------------------------------------------------- t2078164 1
----------CTGACTGACGAGCCGGACGGTC------------------------------------------------------- t3721804 1
----------CTGACTGACGAGCCGGACGGTCC------------------------------------------------------ t0719530 2
----------CTGACTGACGAGCCGGACGGTCCG----------------------------------------------------- t0921198 2
-----------TGACTGACGAGCCGGACGGTCC------------------------------------------------------ t0571824 2
---------------TGACGAGCCGGACGGTCC------------------------------------------------------ t1920499 1
//
mireap
zma-m0157 chr3:95960134:95960203:+ 70(nt) -29.30(kcal/mol)
CGTGATTTCAGATCGGCTGATCGTTTGGCCTGGGTGATTTTTAGGGCGACGATCAGGGCGATTAGTCGCC zma-m0157 12
.((((((...(((((.(((((((((.(.((((((.....)))))).))))))))).).))))))))))).
**********GATCGGCTGATCGTTTGGCCTG************************************** zma-m0157-5p 12
----------GATCGGCTGATCGTTTGG------------------------------------------ t4487957 1
----------GATCGGCTGATCGTTTGGCCTG-------------------------------------- t0133496 7
-----------ATCGGCTGATCGTTTGGCCTGG------------------------------------- t0330846 3
------------TCGGCTGATCGTTTGGCCTGG------------------------------------- t4537663 1
//
mireap
zma-m0158 chr3:107353630:107353831:+ 202(nt) -100.80(kcal/mol)
TGAGTGTCACTTATGTCCACCACTTTGAAAACTCATTTCAGGGTCCCTGAACTGGTTAAGTGGTGCACTGCATATCCCTAAACTTGTAAAATAGTGCACCACAGGTCCATTCTGGACCACACCAACCACTGCGGTCCACCACTTAACAAGTTTAGAGACCTAGAAATGTGTTTTCAAAGTTCGTGGACCTAAGTGACATCCT zma-m0158 22
.(..(((((((((.((((((.(((((((((((.((((((.(((((.(((((((.(((((((((((.((((((............((((......)))).....(((((.....)))))...........)))))).))))))))))).))))))).))))).)))))).)))))))))))..)))))).)))))))))..).
***************************************************************************************************************************************************************************TTTCAAAGTTCGTGGACCTAA********** zma-m0158-3p 22
------------------------------------------------------------------------------------------------------------------------------------------------------------------------TGTTTTCAAAGTTCGTGGACCT------------ t1999507 1
---------------------------------------------------------------------------------------------------------------------------------------------------------------------------TTTCAAAGTTCGTGGACCTA----------- t0907436 2
---------------------------------------------------------------------------------------------------------------------------------------------------------------------------TTTCAAAGTTCGTGGACCTAA---------- t0040229 19
//
mireap
zma-m0159 chr3:110689590:110689757:+ 168(nt) -70.70(kcal/mol)
GTGCTGGACCAGCAGACACTCGGCAAAGGCTCCTTATTTTCCAAGTGCCAAACGAGCAAGCACTCAACAAAGGCGCCTTCTTTGCCAAGGGGTAGCCCACACACTCGGCATAGAATCTGGCATGTGGCCTAGGAGCTCCCTTTGTCGAGTGCCTGTTAGCCTGGCACT zma-m0159 6
((((..(.(.(((((.((((((((((((((((((......(((.((((((...(((......)))............((((.((((.(((((...))).....)).)))).))))..)))))).)))...))))))...)))))))))))).))))).).)..)))).
**********AGCAGACACTCGGCAAAGGCT***************************************************************************************************************************************** zma-m0159-5p 6
---------CAGCAGACACTCGGCAAAGGCTC---------------------------------------------------------------------------------------------------------------------------------------- t3567657 1
----------AGCAGACACTCGGCAAAG-------------------------------------------------------------------------------------------------------------------------------------------- t0600959 2
----------AGCAGACACTCGGCAAAGG------------------------------------------------------------------------------------------------------------------------------------------- t1635857 1
----------AGCAGACACTCGGCAAAGGCT----------------------------------------------------------------------------------------------------------------------------------------- t0595984 2
//
mireap
zma-m0160 chr3:132397200:132397515:+ 316(nt) -122.20(kcal/mol)
GGATTTGGGTGATGAGGAGGAGGTGGAGGAAGAACCTGCACCTCTTGATGGTGCTGATAAGCGTGGTTGAGTGGATGCTGGATTTGCTTGTTGTGGTAGGGTTGCTGGTGATGATATGTGTGCGCGACGACCCTCTGGTTATTGGCTAGTTGTGCTATGGACATTCTGTCCCTGGTGGCCTTGGTCTCCGGACAATCCCTTGTTGGGTGTGCACAGTCTTCACCGTGAAACAAGCAGTAGAATCTGCACGGCTGTTGGGTCCGTCTGCGGCCTCTTCCTCTTGTGCCGTTGTCGCGCCCTTGGGGGTGGTATTCCT zma-m0160 8
(((....((((..(((((((((((.(.(((.(.(((((((((.......)))))........(..((((.(..(((.(((...(((((((((..((((....))))(((((.(((...(((((((...((((....((((((..(.(((.....))).((((.....)))))..))))))..)))).((.(((((....))))).)).)))))))))).)))))....)))))))))))).)))..).))))..).)))).).))).).)))))))))))...))))..(..(((.((....)).)))..).))).
**********GATGAGGAGGAGGTGGAGGA********************************************************************************************************************************************************************************************************************************************************************************************** zma-m0160-5p 7
----------GATGAGGAGGAGGTGGAGG----------------------------------------------------------------------------------------------------------------------------------------------------------------------------------------------------------------------------------
----------GATGAGGAGGAGGTGGAGGA---------------------------------------------------------------------------------------------------------------------------------------------------------------------------------------------------------------------------------
-----------ATGAGGAGGAGGTGGAGGA---------------------------------------------------------------------------------------------------------------------------------------------------------------------------------------------------------------------------------
-------------------------------------------------------------------------------------------------------------------------------------------------------------TGGACATTCTGTCCCTGGTGGCCT--------------------------------------------------------------------------
//
mireap
zma-m0161 chr3:140334186:140334281:+ 96(nt) -35.32(kcal/mol)
TATATGAGAGATGTCTTGTGCCCTTTTCATATCGAAATTGGGTCACCACTTCAATCATTTTCATGATGAAGGGGGCATGTAGACATCCCTTGAGAG zma-m0161 89
.....(((.(((((((((((((((((((((...((((.(((.............))).))))...)))))))))))))).))))))).))).....
****************************************************************GATGAAGGGGGCATGTAGACAT********** zma-m0161-3p 86
TATATGAGAGATGTCTTGTGCC-------------------------------------------------------------------------- t2585193 1
--TATGAGAGATGTCTTGTGCCCT------------------------------------------------------------------------ t2804226 1
--------AGATGTCTTGTGCCCTTTTCAT------------------------------------------------------------------ t4060477 1
----------------------------------------------------------------GATGAAGGGGGCATGTAGACA----------- t4078095 1
----------------------------------------------------------------GATGAAGGGGGCATGTAGACAT---------- t0007825 72
-----------------------------------------------------------------ATGAAGGGGGCATGTAGACA----------- t3876638 1
-----------------------------------------------------------------ATGAAGGGGGCATGTAGACAT---------- t0131301 7
------------------------------------------------------------------TGAAGGGGGCATGTAGACA----------- t0737282 2
------------------------------------------------------------------TGAAGGGGGCATGTAGACAT---------- t0386223 3
//
mireap
zma-m0162 chr3:146245779:146245892:+ 114(nt) -38.31(kcal/mol)
CCTCTGCAGTTAAGATATGTCCGAGGAAGGCTATCTTTTCTAACCAGAATTCACATTTGCTGAGCTTAGCATAGAGTTGATGTGCTCTGAGTCTTCCGAGGACAATCCAGAGGT zma-m0162 10
((((((.......(((.(((((..((((((((............((((...((((((..(((.((...)).)))....)))))).))))))))))))..)))))))))))))).
**********TAAGATATGTCCGAGGAAGGCT********************************************************************************** zma-m0162-5p 10
---------TTAAGATATGTCCGAGGAAGGC----------------------------------------------------------------------------------- t0930078 2
----------TAAGATATGTCCGAGGAAGGCT---------------------------------------------------------------------------------- t0128496 7
-----------AAGATATGTCCGAGGAAGGCT---------------------------------------------------------------------------------- t1312421 1
//
mireap
zma-m0163 chr3:148567526:148567605:+ 80(nt) -25.60(kcal/mol)
GGTACTGTCCTGTGCGGTTATTATGTATGTGAATGGTGTCATGTCACCTTCCATTACATGTTCAATCGTGAGGATGTAAG zma-m0163 67
..(((.(((((.(((((((..((((((((.(((.((((......))))))))).))))))...)))))))))))))))..
**********TGTGCGGTTATTATGTATGTGA************************************************ zma-m0163-5p 67
--------CCTGTGCGGTTATTATGTATGT-------------------------------------------------- t4612090 1
---------CTGTGCGGTTATTATGTATGTG------------------------------------------------- t0123739 8
----------TGTGCGGTTATTATGTATGTG------------------------------------------------- t0932936 2
----------TGTGCGGTTATTATGTATGTGA------------------------------------------------ t0020463 33
----------TGTGCGGTTATTATGTATGTGAA----------------------------------------------- t0611864 2
------------TGCGGTTATTATGTATGT-------------------------------------------------- t0418954 3
------------TGCGGTTATTATGTATGTG------------------------------------------------- t0141264 7
------------TGCGGTTATTATGTATGTGA------------------------------------------------ t5041000 1
------------TGCGGTTATTATGTATGTGAA----------------------------------------------- t0110976 8
------------TGCGGTTATTATGTATGTGAATG--------------------------------------------- t3625625 1
-------------GCGGTTATTATGTATGTG------------------------------------------------- t4311315 1
//
mireap
zma-m0164 chr3:162876889:162876972:+ 84(nt) -37.20(kcal/mol)
TATAAAACAGTTGGATTGGTTTAGAGTGGTTCAACTTGCGCACGTAGCTGTTGAACCGGCCTGCACCAGTCGAACTGTGTATTT zma-m0164 9
......((((((.(((((((.(((..(((((((((..((.......)).)))))))))..))).))))))).))))))......
**********TTGGATTGGTTTAGAGTGGTTC**************************************************** zma-m0164-5p 9
----------TTGGATTGGTTTAGAGTGGTT----------------------------------------------------- t0258821 4
----------TTGGATTGGTTTAGAGTGGTTC---------------------------------------------------- t0185886 5
//
mireap
zma-m0165 chr3:177968517:177968619:+ 103(nt) -43.70(kcal/mol)
CCAAAAGAGCTACTCCTTCCGTTTCGTTTTAGTTGTCGCTGGATAGTGCAATATTGAACTATCCCGCTTCAACTAAAAAGAAACGGAGGAAGTACTATATTTA zma-m0165 14
.......((.((((.((((((((((.(((((((((..((.(((((((.((....)).))))))).))..))))))))).)))))))))).)))))).......
**********************************************************************AACTAAAAAGAAACGGAGGAAGT********** zma-m0165-3p 14
---------------------------------------------------------------------CAACTAAAAAGAAACGGAGGAAGT---------- t4855560 1
----------------------------------------------------------------------AACTAAAAAGAAACGGAGGAAGT---------- t0454684 3
----------------------------------------------------------------------AACTAAAAAGAAACGGAGGAAGTA--------- t0539427 2
-----------------------------------------------------------------------ACTAAAAAGAAACGGAGG-------------- t0402416 3
-----------------------------------------------------------------------ACTAAAAAGAAACGGAGGAAG----------- t4633773 1
-----------------------------------------------------------------------ACTAAAAAGAAACGGAGGAAGT---------- t0819080 2
-----------------------------------------------------------------------ACTAAAAAGAAACGGAGGAAGTA--------- t2672491 1
-------------------------------------------------------------------------TAAAAAGAAACGGAGGAAGTA--------- t5033460 1
//
mireap
zma-m0166 chr3:189995547:189995903:+ 357(nt) -79.19(kcal/mol)
AGAAATTTCCTAATGGCACATTTCCCTTTCAATCTCCCCCTTTTTGGTGATTTATGCCAACACATCCAAAAGCAACAAAAAGAAGTGCAGCATCAATGCAATTGAGAACAAAATTGTCTTTGACAAGATTTGACATATTTGGATCATTCTTTGCCACCACTTGGTTTGTTTTTGAAAATCAAATTCATTTTCCTATCTCTAAGTCAAGCTCACTTGTTTGGGTATAAAGAGAGATATTCCAAGAGTGAAATTGATCAAGATCCAAAAACTCCCCCTTTTTCCCATAATCATAAATTCTCCCCATAAGAGACCAAATTTTGCAATAAGAGTGAAAGGGAAATAGGCTTACACCTTTTC zma-m0166 6
.((((.........(((..((((((((((((.(((........(((((.......)))))...........((((.((((((...((((.......))))...(((..((((.(((((...)))))..)))).....((((((((.(((...((.(((....)))..))....))).(((((.((((((((..(((((((.(.((((((......)))))).)......))))))).....)))))))).)))))...))))))))..)))...))))))...............((((.......)))).......))))....))).))))))))))))..))).......))))
************************************************************************************************************************************************************************************************************************************************************************************************************************************AAGAGTGAAAGGGAAATAGGCTT********** zma-m0166-3p 6
---------------------------------------------------------------------------------------------------------------------------------------------------------------------------------------------------------------------------------------------------------------
---------------------------------------------------------------------------------------------------------------------------------------------------------------------------------------------------------------------------------------------------------------
---------------------------------------------------------------------------------------------------------------------------------------------------------------------------------------------------------------------------------------------------------------
//
mireap
zma-m0167 chr3:205416416:205416500:+ 85(nt) -36.40(kcal/mol)
CGTGCCCACCCGACTTCGGATCGGATTCGGATCTGACCCACGGGTCAAAACATGTATCCATATCCGGCTCCGTCGGGTCGGATAT zma-m0167 11
....((.(((((((...(((((((((..((((((((((....)))))......).))))..)))))).)))))))))).))....
**********CGACTTCGGATCGGATTCGGA****************************************************** zma-m0167-5p 10
--------CCCGACTTCGGATCGGATTCGGAT----------------------------------------------------- t0782257 2
---------CCGACTTCGGATCGGATTCGGA------------------------------------------------------ t3070933 1
---------CCGACTTCGGATCGGATTCGGATC---------------------------------------------------- t1572481 1
----------CGACTTCGGATCGGATTCGGA------------------------------------------------------ t0330547 3
----------CGACTTCGGATCGGATTCGGATC---------------------------------------------------- t0699297 2
-----------GACTTCGGATCGGATTCGG------------------------------------------------------- t4853245 1
-------------------------------------------------ACATGTATCCATATCCGGCTCCGT------------ t4520930 1
//
mireap
zma-m0168 chr3:219054351:219054442:+ 92(nt) -41.00(kcal/mol)
GTGGATGACCAATGAGGTTGTTGATGTGGGTGCAAAGGTGGTGGGTGACAAGTTCTCCACTCAAGCAAACTCATCAACCTCAAGTCATCCAA zma-m0168 9
.((((((((...((((((((.(((.((...(((...(((((.(..(.....)..).)))))...))).))))).)))))))).)))))))).
*************************************************************CAAGCAAACTCATCAACCTCA********** zma-m0168-3p 9
-------------------------------------------------------------CAAGCAAACTCATCAACCTCA---------- t0225923 5
-------------------------------------------------------------CAAGCAAACTCATCAACCTCAA--------- t0458896 3
--------------------------------------------------------------AAGCAAACTCATCAACCTCAA--------- t2218695 1
//
mireap
zma-m0169 chr3:1065458:1065808:- 351(nt) -97.83(kcal/mol)
ATGGCACGAAGAGGATGTGCATTGACTATCGATCCTTGAATGAAGTTACTGTCAAGAACAAGTACCCCTGCCCAGAATTGAGGATTTATTCGATCAGTTGAGAGGAGCTAGTGTGTTCTCGAAGATAGATCTGAGATCAGGGTACCATCAGCTTAGAATCTGACCCTCAGATATACCGAAGACAACATTCATCACCAAGTATGGACTGTATGAGTTCATGGTCATGTCATTCGGTTTGACAAATGCACCAGCTTATTTCATGTACTTGATGAACAGTGTGTTCATGGACTACCTCGACAAGTTCGTAGTGGTGTTCATCGATGATATCCTTGTATATTCTCGGAATGAGTA zma-m0169 60
..........(((((((((((..((.((((.(((..((((((((..((((((((....(((((((..........((((((.((.....))..))))))((((.(((((.(((((((.((((......(((((((.(((((.................)))))..)))))))..((((((((((.........((((....((((((.....))))))))))..)))).))))))))))..))))))).))))).))))..))))))).)).))))))..)))))..(((((..(((.....)))..)))))..)))..)))))))))..)))))))))))..........
**********GAGGATGTGCATTGACTATCGA******************************************************************************************************************************************************************************************************************************************************************************************************************************* zma-m0169-5p 58
----------GAGGATGTGCATTGACTATCGA-------------------------------------------------------------------------------------------------------------------------------------------------------------------------------------------------------------------------------
----------GAGGATGTGCATTGACTATCGAT------------------------------------------------------------------------------------------------------------------------------------------------------------------------------------------------------------------------------
----------GAGGATGTGCATTGACTATCGATC-----------------------------------------------------------------------------------------------------------------------------------------------------------------------------------------------------------------------------
-----------AGGATGTGCATTGACTATCGA-------------------------------------------------------------------------------------------------------------------------------------------------------------------------------------------------------------------------------
-----------AGGATGTGCATTGACTATCGAT------------------------------------------------------------------------------------------------------------------------------------------------------------------------------------------------------------------------------
--------------------------------------------------------------------------------AGGATTTATTCGATCAGTTGAGAG-------------------------------------------------------------------------------------------------------------------------------------------------------
--------------------------------------------------------------------------------------------------------------------------------------------------------------------CCTCAGATATACCGAAGACAACAT-------------------------------------------------------------------
//
mireap
zma-m0170 chr3:1097238:1097415:- 178(nt) -67.70(kcal/mol)
GCTATGGAGGCGAGTCTTGTCTTGTCTACCTGAGTTTCAACATCCATCCTCGATGGAGAACTCATCCAGGGCCGTCGAGCCATGTACGTGCATGGCGCATGCCTACCACCGGTCGGTAGGGAGATGGGTGCACAATTGTGGCCACCGGTAGAGCGAGACGATCCAAGACGTCGGTAAG zma-m0170 7
..(((.((.((..(..((((((((((((((.((((((.....((((((...)))))))))))).....((.(((((..(((((((....))))))).....((((((.......))))))..)))))...(((....))).))...)))))).))))))))..)..).).)).)))..
*************************************************************************************************************************************************CGGTAGAGCGAGACGATCCAAGA********** zma-m0170-3p 7
-------------------------------------------------------------------------------------------------------------------------------------------------CGGTAGAGCGAGACGATCCAAGA---------- t0145901 7
//
mireap
zma-m0171 chr3:4553236:4553398:- 163(nt) -52.40(kcal/mol)
TTACAAGCTCAGAGTTATATCATGTAGTCTTTCAACTATCTCTTATACATAAAATAGTCGATAAAAACTGAGAGTTAGGGCATTTACAACCCTGAGCCTTTGGATCGTTTTCCAAGTATAAGAGACAACTAAGAGACTGAATGATACAACACTGAGCCTCCTA zma-m0171 6
......((((((.(((.((((((.((((((((......((((((((((.....................(((..((((((.........))))))..)))((((......)))).))))))))))......)))))))).)))))).))).))))))......
**********************************************************************************************************************************AAGAGACTGAATGATACAACACT********** zma-m0171-3p 6
----------------------------------------------------------------------------------------------------------------------------------AAGAGACTGAATGATACAACACT---------- t0214843 5
-----------------------------------------------------------------------------------------------------------------------------------AGAGACTGAATGATACAACACTGA-------- t2949804 1
//
mireap
zma-m0172 chr3:14232574:14232689:- 116(nt) -38.70(kcal/mol)
CTGGTGGAGCTCTTCGGATCTGGCATATTTTTTGAACAGCTGATACAACTCCTGGAGGTTCTTGGGTGGATCTCTGATGCAGTGGCTGTAAAGGACGCCAGCCCGAAGGTCACTGA zma-m0172 15
..(((((...(((((((..(((((...((((((..(((((((...((..((..((((((((......))))))))))))...))))))))))))).))))).))))))))))))..
[truncated: 6,056 more rows]
[truncated: 18 more columns]
