# Supplementary material for: Identification of miRNAs and their target genes in developing maize ears by combined small RNA and degradome sequencing
Source: BMC Genomics. 2014 Jan 14;15:25. doi: 10.1186/1471-2164-15-25 (PMC3901417; doi:10.1186/1471-2164-15-25)
Supplement: Additional file 4: Table S3 — MIREAP summary, miRAlign output and MiPred output. [file 1471-2164-15-25-S4.xlsx]

## Sheet: Table S3
Table S3. MIREAP summary, miRAlign output and MiPred output.
Note: 1 known miRNA genes, 2 specific miRNA genes, 3 loci with free energy lower than −20 kcal/mol, 4 loci overlapped transposable and other repetitive elements, 5 loci overlapped with the exon regions of protein coding genes, 6 It is not a pre-miRNA-like hairpin, 7 pseudo-hairpins
Id	Corresponding miRNA gene	MiPred output	location	mfe	Id(5p)	Id(3p)	count	count(5p)	count(3p)	pre_miRNA seq	struct	seq(5p)	seq(3p)
zma-miR156a 1	zma-MIR156a	real pre-miRNAs	Chr4: 91198411:91198562 -	-79.9	zma-miR156a-5p	-	3919	3919	﹣	TTCGTTCCGTGGCTAACTGACAGAAGAGAGTGAGCACACAGCGGGCAGACTGCATCGATCGATCTGCATCCGAGACGGCGCACGTACGAATGATGATGCAGCTGCTGCTGCGTGCTCACTTCTCTCTCTGTCAGTCCTCTAGCTGCTACGGC	.((((...(..((((((((((((((((((((((((((.((((((.(((.((((((((.(((((.(((..(((...))).))).)).)))....))))))))))))))))).)))))))).))))).)))))))))....))))..).)))).	TGACAGAAGAGAGTGAGCAC	-
zma-miR156b 1	zma-MIR156b	real pre-miRNAs	Chr3: 7602095:7602218 +	-58.7	zma-miR156b-5p	-	5002	5002	﹣	AGATGAGTTTTTTGAAGGTTTGACAGAAGAGAGTGAGCACACACGGTGGTTTCTTACCATGAGTGTCATGCTAGGAGCTGTGCGTGCTCACCCTCTATCTGTCAGTCACTCATCAAGCCCATCT	(((((.((((..(((..(.((((((((((((.((((((((.((((((....(((((.((((.....)))).))))))))))).)))))))).)))).)))))))).)..)))..)))).)))))	TGACAGAAGAGAGTGAGCAC	-
zma-miR156c 1	zma-MIR156c	real pre-miRNAs	Chr3: 7601794:7601932 +	-68.1	zma-miR156c-5p	-	3919	3919	﹣	GGTGGAGGAGAGGTGAAAGCTGACAGAAGAGAGTGAGCACACATGGTGCCTTTCTTGCATGATGTATGATCGAGAGAGTTCATGCTCGAAGCTATGCGTGCTCACTTCTCTCTTTGTCAGCCATTAGAACTCCTCTATC	((((((((((...(((..((((((((((((((((((((((.((((((....(((..((((((.......((....))..))))))..))))))))).)))))))).))))).)))))))))..)))...))))))))))	TGACAGAAGAGAGTGAGCAC	-
zma-miR156d 1	zma-MIR156d	real pre-miRNAs	Chr5: 91651994:91652112 -	-65.3	zma-miR156d-5p	zma-miR156d-3p	5022	5018	4	AGGCTCTCGAGAGATTGACAGAAGAGAGTGAGCACACGGCGCGACGAACGACATAGCATGTATGCCGTCCTCGCCGCGTGCTCACTTCTCTTTCTGTCAGCCTCTTTCTCTCGATGGCT	.((((.(((((((((((((((((((((((((((((.(((((.((((....((((...))))....))))..))))).)))))))).)))).)))))))))......)))))))).))))	TGACAGAAGAGAGTGAGCAC	GCTCACTTCTCTTTCTGTCAGC
zma-miR156e 1	zma-MIR156e	real pre-miRNAs	Chr2: 31945928: 31946053 +	-78.8	zma-miR156e-5p	-	3896	3896	﹣	CCGGCGGGCGCGCGCGCGGTGACAGAAGAGAGTGAGCACACGGCCGGTGTGACGGCACCGGCGCGGATGTGCCGTCGCGGCCGCGTGCTCACTGCTCTCTCTGTCATCCGCTGGCACACCCTCACG	.(((.(((.(.((..((((((((((((((((((((((((.(((((...((((((((((..........))))))))))))))).))))))))).)))).))))))).))))..)).).))).).))	TGACAGAAGAGAGTGAGCAC	-
zma-miR156f 1	zma-MIR156f	real pre-miRNAs	Chr2: 180193496:180193598 +	-80.8	zma-miR156f-5p	zma-miR156f-3p	3907	3904	3	TGGCTGCTAGATGGTGTGGCTGACAGAAGAGAGTGAGCACGCATCGGCCAGACTGCATCTATATACGGCTGCCCCAAAGCGACGGATCGATGGATGCCTAGCCTAGGCCTAGGCGCAGCTGCTGTTGCGTGCTCACTTCTCTTTCTGTCAGCTCTCTCTCTCATCCT	.((.((..(((.((.(.((((((((((((((((((((((((((.((((.((.((((.(((((...((..(((......))).)).....))))).(((((((....).)))))))))))))))).))))))))))).)))).)))))))))))).)).))))).)).	TGACAGAAGAGAGTGAGCAC	GCTCACTTCTCTTTCTGTCAGC
zma-miR156g 1	zma-MIR156g	real pre-miRNAs	Chr7: 110563772: 110563892 +	-68.5	zma-miR156g-5p	zma-miR156g-3p	3907	3904	3	GGCTGACAGAAGAGAGTGAGCACGCATCGGCCAGACTGCATCTATATACGGCTGCTCCTGGCGAATGGATAGATGCCAAGGCGCAGCTGCTGTTGCGTGCTCACTTCTCTTTCTGTCAGCT	((((((((((((((((((((((((((.((((.(((.....)))......((((((.(((((((..........)))).))).)))))))))).))))))))))).)))).)))))))))))	TGACAGAAGAGAGTGAGCAC	GCTCACTTCTCTTTCTGTCAGC
zma-miR156h 1	zma-MIR156h	real pre-miRNAs	Chr10: 128172786: 128172900 -	-80	zma-miR156h-5p	-	3896	3896	﹣	CGGGCTCGCGCGCGCGCGGTGACAGAAGAGAGTGAGCACACGGCCGGGCGTGACGGCACGTGCCGTCGCGGCCGCGTGCTCACTGCTCTTTCTGTCATCCGCTGGTCCGGGCCTC	.(((((((.((.((.((((((((((((((((((((((((.(((((....((((((((....))))))))))))).))))))))).))).)))))))).)))))))).))))))).	TGACAGAAGAGAGTGAGCAC	-
zma-miR156i 1	zma-MIR156i	real pre-miRNAs	Chr4: 136297019: 136297135 -	-69.7	zma-miR156i-5p	-	3896	3896	﹣	CGCGGCGGGCGGTGACAGAAGAGAGTGAGCACACGGCCGGGCGGAACGGCACCGGCGGATGGTGCCGTCGCGGACGCGTGCTCACTGCTCTATCTGTCATCCACTCTCTCCCCCGCT	.((((.(((.((((((((((((((((((((((.((.(((.(....(((((((((.....)))))))))).))).)).))))))))).)))).)))))))))........))))))).	TGACAGAAGAGAGTGAGCAC	-
zma-miR156j 1	zma-MIR156j	real pre-miRNAs	Chr7: 124932015: 124932139 -	-77.5	zma-miR156j-5p	-	2231	2231	﹣	CGAGTGGACCTCGGGAGCGATGACAGAAGAGAGAGAGCACAACCCAGCACCAGCGAGGAAAAGCCTCGCTTCTGCGAGGGCCGTGTGCTCTCTGCTCTCACTGTCATCGCCCACAGGCCACCGAA	((.((((.(((..((.((((((((((.((((((((((((((.(((.(((..(((((((.....)))))))..)))..)))...)))))))))).))))..))))))))))))..)))))))))..	TGACAGAAGAGAGAGAGCACA	-
zma-miR156k 1	zma-MIR156k	real pre-miRNAs	Chr6: 96318186: 96318308 -	-72.5	zma-miR156k-5p	zma-miR156k-3p	868	866	2	GGCTTAGGCCCCGAAGAGATTGACAGAAGAGAGCGAGCACCTGGCGCGGCGACCGGCATGGAACGCATGCCGTCCCCGCCGCGTGCTCGCTTCTCTTTCTGTCAGCCTCTCCCTCGTCCTGAG	..((((((...(((((((..((((((((((((((((((((.(((((.((.(((.((((((.....)))))))))))))))).)))))))).)))).))))))))..))))...))).))))))	TGACAGAAGAGAGTGAGCAC	GCTCGCTTCTCTTTCTGTCAGC
zma-miR159a 1	zma-MIR159a	real pre-miRNAs	Chr8: 10508781: 10509026 +	-106	zma-miR159a-5p	zma-miR159a-3p	793	35	758	TCGATGCTTTGGGTTTGAAGCGGAGCTCCTATCATTCCAATGAAGGGTCGTTCCGAAGGGCTGGTTCCGCTGCTCGTTCATGGTTCCCACTATCCTATCTCATCATGTGTATATATGTAATCCATGGGGGAGGGTTTCTCTCGTCTTTGAGATAGGCTTGTGGTTTGCATGACCGAGGAGCTGCACCGCCCCCTTGCTGGCCGCTCTTTGGATTGAAGGGAGCTCTGCATCCTGATCCACCCCTCC	.........((((((.((.(((((((((((.(((.(((((.((..(((((...(((.((((.(((.(.(((.((((.(((((....((((...(((((((((.((((..(((....)))...)))).(((((.....))))).....)))))))))...))))....))))).)))).))).).)))))))..))).)))))..)).))))).))).))))))))))).))..)))))).......	GAGCTCCTATCATTCCAATGA	TTTGGATTGAAGGGAGCTCTG
zma-miR159b 1	zma-MIR159b	real pre-miRNAs	Chr8: 10705144: 10705326 +	-103.64	zma-miR159b-5p	zma-miR159b-3p	736	3	733	TAGACGGTCTGGTCTTAAGGCGGTGCTCCCTTCAAACCAATAAACGGTCGATCTGATGGGTGGTACAGCTGCTCGTTCATGGTTCCCACTGTCCCATCTCATCAGAGAGAGAGAGAGATGCTTGAGATGGGCTTGTGGTTTGCATGACCGAGGAGCTGCACGTCCCCTTCGTTGACCGCTGTTTGGATTGAAGGGAGCTCTGCATCTTGGTCCCAAGACTT	.....(((((((..(((((((((.(((((((((((.((((....((((((((..((.(((..((.(((((.((((.(((((....((((...(((((((((.((..............))..)))))))))...))))....))))).)))).))))).))..)))..))))))))))....)))).))))))))))).))))..)))))..)).))))).	GTGCTCCCTTCAAACCAATAA	TTTGGATTGAAGGGAGCTCTG
zma-miR159c 1	zma-MIR159c	real pre-miRNAs	Chr3: 2710770: 2710986 -	-110.3	zma-miR159c-5p	zma-miR159c-3p	169	26	143	ATGATTAAGAAAGGCGATCGAAGAGCTCCCTTCGATCCAATCCAGGAGGGGAAGTGGTCGGTTGCAGCTGCCGGTTCATGGATACCTCTCTGGTGCAGCAATGGCCGCTGCTCACCTCTGCACTTGCATGGGTGTGCATGACCCGGGAGATGAGCCCGCCATCATCTTTCCCTCGTGCTTGGATTGAAGGGAGCTCCTCTCTGTCTGTCTGTCTGTC	..(((..(((.(((((...((.((((((((((((((((((..((.(((((((((((((.((((.((.((.((((.(((((.((((((....(((((((...((((....)).))...))))))).....)))))).))))).)))).)).)))))).))))....))))))))).)).)))))))))))))))))).))..))))).))))))....	GAGCTCCCTTCGATCCAATCC	CTTGGATTGAAGGGAGCTCCT
zma-miR159d 1	zma-MIR159d	real pre-miRNAs	Chr8: 31783353: 31783545 +	-107.8	zma-miR159d-5p	zma-miR159d-3p	168	25	143	AAGAAGATGCCGATCGATCGAAGAGCTCCCTTCGATCCAATCCAGGAGGGAAAGTGGTCGGCTGCAGCTGCCGGTTCATGGATACCTCTCTGGTGCAGCAATGGCCGAGATGCTCACCTGCACTTGCATGGGTGTGCATGACCCGGGAGACGAACCGACCATCATCTTTCCCTCGTGCTTGGATTGAAGGGAGCTCCTCTCTCTCTCTCTCTCTTAT	(((((((....((..((..((.((((((((((((((((((..((.((((((((((((((((...(..((.((((.(((((.((((((....(((((((....(((......)))…	GAGCTCCCTTCGATCCAATCCA	CTTGGATTGAAGGGAGCTCCT
zma-miR160a 1	zma-MIR160a	real pre-miRNAs	Chr4: 242019451: 242019554 -	-57.2	zma-miR160a-5p	-	278	278	﹣	TTGTGTGCGTGCCTGGCTCCCTGTATGCCACACATGTAGCGCCCAACCCAGATGyTAAGGTTGCCTGCTGTGGGTGGCGTGCAAGGGGCCAAGCATGCATCCAT	.((..(((((((.(((((((.((((((((((.(((..((((..(((((..........)))))..))))))).)))))))))).))))))).)))))))..)).	TGCCTGGCTCCCTGTATGCCA	-
zma-miR160b 1	zma-MIR160b	real pre-miRNAs	Chr9: 55325125: 55325245 -	-64.31	zma-miR160b-5p	zma-miR160b-3p	345	278	67	CGATCGGCTCGTGTCGTGTGTGCCTGGCTCCCTGTATGCCACACATGTAGCCAACCCGTGGCGTGATTGGATGCTGTGGGTGGCGTGCAAGGAGCCAAGCATGCATAACAGGCCATGATCA	.((((((((..(((..(((((((.(((((((.((((((((.............(((((..((((......))))..))))))))))))).))))))).)))))))..)))))))..)))).	TGCCTGGCTCCCTGTATGCCA	GCGTGCAAGGAGCCAAGCATG
zma-miR160c 1	zma-MIR160c	real pre-miRNAs	Chr6: 9243581: 9243680 +	-51.7	zma-miR160c-5p	zma-miR160c-3p	283	278	5	AGGATGTGCCTGGCTCCCTGTATGCCACTCATCTAGAGCAACGACAGCTTGGTAGGGTTGCCTATAAGATGGATGGCGTGCATGGTGCCAAGCATATCTC	.((((((((.((((.((.(((((((((..(((((.((((.......)))).(((((....))))).)))))..))))))))).)).)))).)))))))).	TGCCTGGCTCCCTGTATGCCA	GCGTGCATGGTGCCAAGCATA
zma-miR160d 1	zma-MIR160d	real pre-miRNAs	Chr1: 282533916: 282534057 -	-71.59	zma-miR160d-5p	-	279	279	﹣	GGCCAGGGGCGGGATCGATATGCCTGGCTCCCTGTATGCCACTCGCATGGCTGCCAACTCATCATGCATACACTGCTAGCTAGTCGTTGGCTCCACTGCGGATGGCGTGCGTGGAGCCAAGCATGACCGATCATCTCCTCCT	((..(((((...(((((.(((((.(((((((.(((((((((..(((((((..((((((.......(((.....))).........)))))).))).))))..))))))))).))))))).)))))..)))))..))))))).	TGCCTGGCTCCCTGTATGCCA	-
zma-miR160e 1	zma-MIR160e	real pre-miRNAs	Chr2: 234574903: 234574996 +	-60.8	zma-miR160e-5p	zma-miR160e-3p	282	279	3	AGGGAATATGCCTGGCTCCCTGTATGCCACTCGCACGGCTACCACACCCCGGTGGCCGCTGCGGCTGGCGTGCGAGGTGCCAAGCATGGCCCCC	.(((..(((((.((((.((.(((((((((..((((((((((((.......)))))))).))))..))))))))).)).)))).)))))..))).	TGCCTGGCTCCCTGTATGCCA	GCGTGCGAGGTGCCAAGCATG
zma-miR162 1	zma-MIR162	real pre-miRNAs	Chr5: 181256475: 181256604 +	-55.7	zma-miR162-5p	zma-miR162-3p	92	2	90	CTGGGCGCAGTGGTTTATCGATCTCTTCCTTGCCTTGTGCTGGTCCGGCCGGGAGTGGTGGTTCAAGCGTTTTATTGTTGCAGCAGCTCGCAAACAACGCGGGAATCGGTCGATAAACCTCTGCATCCAG	((((..((((.((((((((((((..(((((.((.((((.((((.....))))..(((((.(((..((((......))))..))).)).)))..)))).)))))))..)))))))))))).))))..))))	GGGCGCAGTGGTTTATCGATC	TCGATAAACCTCTGCATCCAG
zma-miR164a 1	zma-MIR164a	real pre-miRNAs	Chr2: 213615175: 213615326 +	-70.8	zma-miR164a-5p	zma-miR164a-3p	1218	1217	1	CAGTGACAAGGACCACGCTGGAGAAGCAGGGCACGTGCATGCGCATACCATATAGCTAGACGATGTTCTCTCTCGCTCCGCTCGACCAAGCTTCATGTATGGATGGGTACGCACGCACGTGTTCTCCTTCTCCATCGAGGTCTTTCTCACTT	.(((((.(((((((.((.((((((((.(((((((((((.((((..........(((.(((.((.....))))).)))..(((((.(((.((.....)).))).))))).)))).))))))))))).)))))))).)).))))))).))))).	TGGAGAAGCAGGGCACGTGCA	CACGTGTTCTCCTTCTCCATC
zma-miR164b 1	zma-MIR164b	real pre-miRNAs	Chr6: 141804667: 141804794 +	-72.3	zma-miR164b-5p	-	1215	1215	﹣	TAGACGGTGGCTGTGCGTGGTGGAGAAGCAGGGCACGTGCATTACCATCCAATGCCGCCGGGTGGGTGGGTGGAATGGATGGATGGTTCTTGATGTGCCCATCTTCTCCACCGAGCACGAACTGTCTT	.(((((((...(((((.(((((((((((..((((((((.((..((((((((...(((((.(.....).)))))......))))))))...))))))))))..))))))))))).))))).))))))).	TGGAGAAGCAGGGCACGTGCA	-
zma-miR164c 1	zma-MIR164c	real pre-miRNAs	Chr6: 153498559: 153498828 -	-180.3	zma-miR164c-5p	zma-miR164c-3p	1219	1215	4	TGGCGAGGTGCGCGCGGTGGAGAAGCAGGGCACGTGCATTCTTTCCGTCGCCGGCCGGCTTGGCAGCGGCCGGCGGCCCGGCTCTCGCAGTCACGCGTACGTCGCCTGAGCGGCGCGCGCGAGAGAGAGAGACACGGCAGGTCGTCGCCGGCGCGGCTAACTGGTGCAGGTGCAGCAGCTAGCTTCTGAAACCCAGCCAGCCAGCCAGCCGGCCGGCCGGCCGATCGATGCGTGCATGTGCCCTTCTTCTCCATCGGGCACGCCTCGCCT	.(((((((((.((.(((((((((((.(((((((((((((.(..((.((((((((((((((.(((....((((((((((((.(((((....((.((((..((((((....))))))..)))).))..)))))...)))......)))))))))..((((..(((((...(((.(((.((....)).)))..)))..)))))..)))).))))))))))))).)))).)).).))))))))))))).))))))))))).)).))))))))).	TGGAGAAGCAGGGCACGTGCA	CGGCCGGCCGATCGATGCGTG	非zma-miR164c*
zma-miR164d 1	zma-MIR164d	real pre-miRNAs	Chr7: 167014732: 167014947 -	-106.2	zma-miR164d-5p	zma-miR164d-3p	1219	1217	2	TGAGTGAGAAGGACCACGCTGGAGAAGCAGGGCACGTGCATGCACATACGCCATTCTCGATCTCTCCTCTCCACCACTACTGCATCTAGCTATCTCCATGGATGGATGTACGTAGCTCGGACTGGATCGATCGGAGAAGCAATAAGCTAGCGAGCTCATGCATGCTGGCTGTGCACGCACGTGGTCTCCTTCTCCATCACGGTTCTTTCTCACTTC	.((((((((((((((....((((((((.(((.(((((((.(((((....((..(((((((((..(((..(((....((((((((((((.((((....)))).)))))))).))))...)))..)))..)))).)))))))....((((((((.((....)).))))))))))))).))))))).))).))))))))....)).)))))))))))).	TGGAGAAGCAGGGCACGTGCA	CACGTGGTCTCCTTCTCCAT
zma-m0037 1	zma-MIR164e	real pre-miRNAs	Chr1: 46979595: 46979726 +	-83.9	zma-m0037-5p	-	18	18	﹣	TTGTGCAGGGTGGAGAAGCAGGACACGTGAGCGACCATCCAGTTCCACTCCCGCTGGCTCGCTGCTGGAGCTCCCGGCGGCTTGGTGAGTTTGGGTGGTCGTTCATGTGTCCGCCCTCTCCACCGAGCACCG	..((((..((((((((.((.((((((((((((((((((((((...((((.(((((((...(((.....)))..)))))))...))))...))))))))))))))))))))))))..))))))))..))))..	TGGAGAAGCAGGACACGTGAG	-
zma-m0210 1	zma-MIR164f	real pre-miRNAs	Chr4: 175585192:175585315 +	-66.5	zma-m0210-5p	-	30	30	﹣	CAAACCGTGCTGGAGAAGCAGGGCACGTGCTCGCCGACAAGTCGAAGCCTTAGGGCAGCTTGGCCTGTGGCTGCACGCGTACGTGGTCGTCGCAGCACGTGCGCTCCTTCTCCAACATGGCTTC	....(((((.((((((((.((.(((((((((((.((((..((((.((((.((((.(.....).)))).)))).....)).))...)))).)).))))))))).)).)))))))).)))))....	TGGAGAAGCAGGGCACGTGCT	-
zma-miR166a 1	zma-MIR166a	real pre-miRNAs	Chr6: 83064722: 83064934 -	-76.13	zma-miR166a-5p	zma-miR166a-3p	35502	55	35447	TGAGGGGAATGTTGTCTGGCTCGGGGCCGCCGCCGCCGCTCCTTCCTTCTCTAGTCTCTCTTCTCTCCTAGCAGCTACTCTTCGCTTCCTACTCCTATCTCGATCCCTCTCTTCTTCTTCTTCTTCTTCTTCCTCTTCCCCCCTCTCTTGGATCGAGACCGAGCGGACGGAGACGAGTGGTGTAGATCTCGGACCAGGCTTCATTCCCCCCAA	((.((((((((..((((((..((((..(..((((((((((((.(((..(((.................(((.(((........)))..)))......(((((((((...........................................)))))))))..))).))).)))).)).))))))..)..))))..))))))..)))))))).)).	GGAATGTTGTCTGGCTCGGGG	TCGGACCAGGCTTCATTCCCC
zma-miR166b 1	zma-MIR166b	real pre-miRNAs	Chr1: 222884241:222884353 +	-48.44	zma-miR166b-5p	zma-miR166b-3p	35464	20	35444	GTGGAATGTTGTCTGGTTCAAGGTCTTGCTCTCCGATTTGAGGATGATCCATGCTTGCATGTGTAGTTTTTTTTGTTCCTCAGATCTACAAGATCTCGGACCAGGCTTCATTCCCC	..((((((..(((((((((.((((((((......((((((((((..(..((((....))))..)............))))))))))..)))))))).)))))))))..))))))..	GGAATGTTGTCTGGTTCAAGG	TCGGACCAGGCTTCATTCCCC
zma-miR166c 1	zma-MIR166c	real pre-miRNAs	Chr4: 149531059: 149531150 +	-44.6	zma-miR166c-5p	zma-miR166c-3p	35676	233	35443	GGGGAATGTTGTCTGGCTCGAGGTGCAGAAACACGCAGATCTCATCGAGGTCGTCTTGGTTGTTGTTGATCTCGGACCAGGCTTCATTCCCC	((((((((..((((((..((((((((((.(((.....((((((...))))))......))).))))..))))))..))))))..))))))))	GGAATGTTGTCTGGCTCGAGG	TCGGACCAGGCTTCATTCCCC
zma-miR166d 1	zma-MIR166d	real pre-miRNAs	Chr5: 21811798: 21811901 -	-41.16	zma-miR166d-5p	zma-miR166d-3p	35464	20	35444	GTGGAATGTTGTCTGGTTCAAGGTCTTTTGCTTTGTGATCCATCTGTGTAGAGCTTCTAAGTATTCCTTGGATCTGCAAGATCTCGGACCAGGCTTCATTCCCC	..((((((..(((((((((.((((((..(((.....((((((......(((.....))).........)))))).))))))))).)))))))))..))))))..	GGAATGTTGTCTGGTTCAAGG	TCGGACCAGGCTTCATTCCCC
zma-miR166e 1	zma-MIR166e	real pre-miRNAs	Chr4: 149531059: 149531150 -	-42.2	zma-miR166e-5p	zma-miR166e-3p	35676	233	35443	GGGGAATGTTGTCTGGCTCGAGGTGCAGAAACATACAGATCTCATCGGTCTAGGTTCTTGTCGATCTCGGACCAGGCTTCATTCCCC	((((((((..((((((..(((((((((..(((....(((((.....)))))..)))..)))..))))))..))))))..))))))))	GGAATGTTGTCTGGCTCGAGG	TCGGACCAGGCTTCATTCCCC
zma-miR166f 1	zma-MIR166f	real pre-miRNAs	Chr1: 273716858: 273716933 -	-48.4	zma-miR166f-5p	zma-miR166f-3p	35252	17	35235	GGGGAATGACGTCCGGTCCGAACAAGCCACGGCTGCTGCTGCGCTACCGCCGCGGCTTCGGACCAGGCTTCATTCCCC	(((((((((.(((.(((((((...((((.((((.(..((...))..).)))).))))))))))).))).)))))))))	GGAATGACGTCCGGTCCGAAC	TCGGACCAGGCTTCATTCCCC
zma-miR166g 1	zma-MIR166g	real pre-miRNAs	Chr1: 13498009: 13498134 +	-62.6	zma-miR166g-5p	zma-miR166g-3p	35305	72	35233	GGGGAATGTTGTCTGGTTGGAGACCTAACACCCCGAATTAATCATCCATGCCATGGAAGCAGCATATGCCCGCCTGCATCTATCCATGCATGATGGTGGAAGGTTTCGGACCAGGCTTCATTCCCC	((((((((..((((((((.(((((((..((((........(((((.((((..(((((.(((((........).)))).))))).)))).)))))))))..))))))).))))))))..))))))))	GGAATGTTGTCTGGTTGGAGA	TCGGACCAGGCTTCATTCCCC
zma-miR166h 1	zma-MIR166h	real pre-miRNAs	Chr1: 273716858: 273716933 -	-48.4	zma-miR166h-5p	zma-miR166h-3p	35253	18	35235	GGGGAATGACGTCCGGTCCGAACGAGCCACGGCTGCTGCTGCGCCGCCGCGGGCTTCGGACCAGGCTTCATTCCCC	(((((((((.(((.(((((((...((((.((((.((......)).))))..))))))))))).))).)))))))))	GGAATGACGTCCGGTCCGAAC	TCGGACCAGGCTTCATTCCCC
zma-miR166i 1	zma-MIR166i	real pre-miRNAs	Chr1: 240574337: 240574419 +	-53.1	zma-miR166i-5p	zma-miR166i-3p	35441	5	35436	GGGGAATGTCGTCTGGCGCGAGACCGTACCAGACGACGTGCTCTCTCGGTCGTCGGACGGTCTCGGACCAGGCTTCATTCCCC	((((((((..(((((((.(((((((((.((.((((((...........)))))))))))))))))).))))))..))))))))	GGAATGTCGTCTGGCGCGAGA	TCGGACCAGGCTTCATTCCCC
zma-miR166j 1	zma-MIR166j	real pre-miRNAs	Chr7: 119086831: 119086984 +	-64.9	-	zma-miR166j-3p	4719	﹣	4719	CAAGTTGAAGATTAGGTTAAGGGGTTTGTTTGTCTGGTTCAAGGTCGCCACACAGCAGGGAAAACCCATTTCGCCTTGAAGCATGCACCATGATGGGTGTACCTGTTGGTGATCTCGGACCAGGCTTCAATCCCTTTAACTAGCGTCTGCATAT	.....((.((((..((((((((((.(((...(((((((((.(((((((((....(((((....(((((((..((..........)).....)))))))...)))))))))))))).)))))))))..))).))))))))))...)))).))...	-	TCGGACCAGGCTTCAATCCCT
zma-miR166k 1	zma-MIR166k	real pre-miRNAs	Chr5: 209830426: 209830593 -	-87.7	zma-miR166k-5p	zma-miR166k-3p	4736	8	4728	GCATGCTCGGGTTAGGTCAGGGGGATTGTTGTCTGGCTCGGGGTCTCCGGTCGAGATCGATTCATAACATATACGTACGTGCTTCTAGCCTTGCCGGCGGAGCTAGTCGTTGTCGTCGACCGGAGATTTCGGACCAGGCTTCAATCCCTTTGACCATGCGGCATTAGG	..((((.((.((..((((((((((((((..((((((..((..((((((((((((...((((...........(((.((..(((((..(((.....))))))))..))))).))))))))))))))))..))..))))))..)))))))))))))))).))))))....	GGATTGTTGTCTGGCTCGGGG	TCGGACCAGGCTTCAATCCCT
zma-miR166l 1	zma-MIR166l	real pre-miRNAs	Chr3: 89667395: 89667531 -	-64.9	zma-miR166l-5p	zma-miR166l-3p	18003	1	18002	AAAGAACGGGAGGAGGGTTTCTGGAATGGAGGCTGGTCCAAGATCCTTAGGTGTTAAAGCATTATATTGCCTTGTTTCTGGTTTTGTGTTTGAGATCTCGGACCAGGCTTCATTCCTCAAACCCACGCTCCCGACAC	......(((((((.((((((..(((((((((.(((((((.(((((.....((((....))))((((..(((........)))..)))).....))))).))))))).)))))))))..)))))).).))))))....	GGAATGGAGGCTGGTCCAAGA	TCGGACCAGGCTTCATTCCTC
zma-miR166m 1	zma-MIR166m	real pre-miRNAs	Chr5: 209830697: 209830852 -	-73.5	zma-miR166m-5p	zma-miR166m-3p	17844	128	17716	TCCTTGGTCTGGGGGTTTGTGGGGAATGTTGGCTGGCTCGAGGCATCCGCGTCCTGGCTCGCAGTCGCAGCGCAGATCGTGTTTTGCCTGCTACCGGCCGGACAGATCGAGAGGCGTCGGACCAGGCTTCATTCCTCGCAAACCGGTGCATCCCCA	..........((((((((((((((((((..(.((((..(((.((.((((.((((.(((.((..((.((((.(((((......))))))))).)))))))))))....)).)).)).)))..)))).)..))))))))))))))........)))).	GGAATGTTGGCTGGCTCGAGG	TCGGACCAGGCTTCATTCCTC
zma-miR167a 1	zma-MIR167a	real pre-miRNAs	Chr3: 115392905: 115393094 +	-88.2	zma-miR167a-5p	zma-miR167a-3p	5155	5154	1	TGCTCTTGCGAATGAGTGAAGCTGCCAGCATGATCTAGCTCTGATTTGGTTGGCACCATATTAGCAGGCGTCCACGCACAGCTAGACTAGAGTGGCCTCGCGCGCTCTCGTCTGGTCTGTGTCTCGCTTTGTGCCTGCAAATCGTTGTTAGATCATGCATGACAGCCTCATTCCTTCACAATTCTGGGGC	.(((((((.(((.((((((.((((.((((((((((((((..(((((((...(((((.........(((((.....((((((((((((.((((((((...)).)))))).)))))).))))))..))))).)))))..)))))))..)))))))))))).)).)))).)))))).))).)).....)))))	TGAAGCTGCCAGCATGATCTA	GATCATGCATGACAGCCTCATT
zma-miR167b 1	zma-MIR167b	real pre-miRNAs	Chr5: 7648832: 7648958 +	-71.7	zma-miR167b-5p	-	5147	5147	﹣	AGTGCCCAAGATAAAGGGTGAAGCTGCCAGCATGATCTAACGACGGCATTGCTCTGCTGCTGCAGTGAGGCTTGCGAGTGATGGTTAGATCATGCTGTGACAGTTTCACTCTTTCCCTTTGGGCACA	.(((((((((..(((((((((((((((((((((((((((((.....(((..(((.((.(((.......)))..)))))..))))))))))))))))).).))))))))))))))...))))))))).	TGAAGCTGCCAGCATGATCTA	-
zma-miR167c 1	zma-MIR167c	real pre-miRNAs	Chr5: 4293560: 4293691 +	-80.1	zma-miR167c-5p	zma-miR167c-3p	5163	5154	9	TGCCCAAGGGAACGAGTGAAGCTGCCAGCATGATCTAGCTCGGAGTGATCACGCGAGGAGAACAATAGCTCGAGGTGGTCATGCCTTGCTAGATCATGCTGTGGCAGCCTCACTTCTTCCCGTCCTTGGGCA	.(((((((((((.((((((.(((((((((((((((((((..((.((((((((.((((...........))))..)))))))).))..))))))))))))..))))))).)))))).)))))....)))))).	TGAAGCTGCCAGCATGATCTA	GATCATGCTGTGGCAGCCTCACT
zma-miR167d 1	zma-MIR167d	real pre-miRNAs	Chr1: 286642571: 286642703 -	-76.2	zma-miR167d-5p	-	5154	5154	﹣	TGCCCAAGGGAACGAGTGAAGCTGCCAGCATGATCTAGCTCTGAGTGATCACCCGAAAAAGAACAATAGTTCTAGGTGGTCATGCCTTGCTAGGTCATGCTGCTGCAGCCTCACTTCTTCCCGTCGTTGGGCA	.(((((((((((.((((((.(((((((((((((((((((.....(((((((((......(((((....))))).))))))))).....))))))))))))))..))))).)))))).)))))....)))))).	TGAAGCTGCCAGCATGATCTA	-
zma-miR167e 1	zma-MIR167e	real pre-miRNAs	Chr7: 9698728:9698846 -	-63.4	zma-miR167e-5p	-	232	232	﹣	TTGGTGTGTCCTCTAGTAGCTGAAGCTGCCAGCATGATCTGAGGTGTCCACAGCATATATATGGAAGCAGCTAGCGATCAGATCATGCTGTGCAGTTTCATCTGCTCGTGGACGCACAC	...((((((((.(.(((((.((((((((((((((((((((((....((((...........)))).((.....))..))))))))))))).))))))))).))))).).))))))))..	TGAAGCTGCCAGCATGATCTG	-
zma-miR167f 1	zma-MIR167f	real pre-miRNAs	Chr3: 190318412:190318530 +	-69	zma-miR167f-5p	-	232	232	﹣	CGTGCACCTTATTAAGCAGCTGAAGCTGCCAGCATGATCTGATCTTTCGTTTACTGGCAACTTTGGATACCTAAGATCCAGATCGTGCTGCGCAGTTTCACCTGCTAATTGGAGCACAG	.((((.((..((((.((((.((((((((((((((((((((((((((..(((((..(....)..)))))....))))).)))))))))))).))))))))).)))))))).)).))))..	TGAAGCTGCCAGCATGATCTG	-
zma-miR167g 1	zma-MIR167g	real pre-miRNAs	Chr3: 115394868 :115395110 +	-125.8	zma-miR167g-5p	zma-miR167g-3p	222	221	1	AGTGGTGCACCACGAGTTGGTGAAGCTGCCAGCATGATCTGGTTATGATGGTGGTGGTATATGTAAGATGGATGTAATCTATACTACTACCGGCCCCTGTCACTCTCTCTCTCTCCCCCGTCCCTGACTGTCATATATGGATCGACGAATCCAAGATGAGAGGGGAAGGGAGAGAGAGAGAGGGTAATTAATGAGCACCAGGACCAGGTCATGCTGTAGTTTCATCTGCTGGTGGCCGCACAT	....((((.((((.(((.(((((((((((.((((((((((((((.((..(((((((((((.....((((.......))))))))))))))).(((...((.((((((((((((((.(((.((((...((.((((...(((((......)))))..)))).)))))).))).)))))))))))))).))....).))..)).))))))))))))))))))))))))).))).))))..))))..	TGAAGCTGCCAGCATGATCTG	GGTCATGCTGTAGTTTCATC
zma-miR167h 1	zma-MIR167h	real pre-miRNAs	Chr6: 92212934:92213076 -	-87.4	zma-miR167h-5p	zma-miR167h-3p	239	228	11	ACTTTGCTGCTGTGAGAGGTTGAAGCTGCCAGCATGATCTGGCTGCTCAGACGCCGGCGGGCGTCTCGAGTGCTCGCTCGATCGTCGGTGACGCTTGGATTCACCAGATCATGTTGCAGCTTCACTCTCTCGCAGCCAGCAAA	...(((((((((((((((..(((((((((.((((((((((((.((...(((((((....)))))))((((((.((((.((.....))))))))))))....)))))))))))))))))))))))..))))))))).)))))).	TGAAGCTGCCAGCATGATCTG	GATCATGTTGCAGCTTCAC
zma-miR167i 1	zma-MIR167i	real pre-miRNAs	Chr9: 107222234: 107222363 -	-76.74	zma-miR167i-5p	zma-miR167i-3p	239	228	11	ACTTCGCTGGTGTGAGAGCTTGAAGCTGCCAGCATGATCTGGCTACTCAAACGCCGCCGGCCTCCCAAGTGCTCGATCGGTGGCGCTTCACCAGATCATGTTGCAGCTTCACTCTCTCGCAACCAGCGAA	...(((((((((((((((..(((((((((.((((((((((((.........((((((((..(............)..)))))))).....)))))))))))))))))))))..))))))).)))))))).	TGAAGCTGCCAGCATGATCTG	GATCATGTTGCAGCTTCAC
zma-miR168a 1	zma-MIR168a	real pre-miRNAs	Chr5: 73636984 :73637087 -	-65.7	zma-miR168a-5p	zma-miR168a-3p	85989	85973	16	GAAGCCGCGCCGCCTCGGGCTCGCTTGGTGCAGATCGGGACCCGCCGCCCGGCCGACGGGACGGATCCCGCCTTGCACCAAGTGAATCGGAGCCGGCGGAGCGA	...((..(((((.(((.(..(((((((((((((..(((((.(((...((((.....)))).))).)))))..)))))))))))))..).))).)))))..))..	TCGCTTGGTGCAGATCGGGAC	CCCGCCTTGCACCAAGTGAA
zma-miR168b 1	zma-MIR168b	real pre-miRNAs	Chr4: 244717557: 244717660 -	-68.9	zma-miR168b-5p	zma-miR168b-3p	86067	85973	94	TCCGCCGCGCCGTCTCGGGCTCGCTTGGTGCAGATCGGGACCCGCCGCCCGGCCGACGGGACGGATCCCGCCTTGCATCAAGTGAATCGGAGCCGGCGCAGCGA	..(((.((((((.(((.(..(((((((((((((..(((((.(((...((((.....)))).))).)))))..)))))))))))))..).))).)))))).))).	TCGCTTGGTGCAGATCGGGAC	CCCGCCTTGCATCAAGTGAA
zma-miR169a 1	zma-MIR169a	real pre-miRNAs	Chr3: 37277929:37278058 +	-72.6	zma-miR169a-5p	zma-miR169a-3p	124	58	66	TAGGCTCGGGGACTATGGTGCAGCCAAGGATGACTTGCCGATCGATGTGACGCCTCTTGATCTCGTCGTCGTCAGATCGTCGCCGATCATCGGCAAGTTGTTCTTGGCTACACCGTGGCTCCTGCTCCTG	((((..((((..((((((((.(((((((((..(((((((((..(((((((((...........))))).)))).(((((....))))).)))))))))..))))))))).))))))))..))))..))))	CAGCCAAGGATGACTTGCCGA	GGCAAGTTGTTCTTGGCTACA
zma-miR169b 1	zma-MIR169b	real pre-miRNAs	Chr8: 4766580:4766735 -	-82.2	zma-miR169b-5p	zma-miR169b-3p	108	43	65	TAGGCTCGGGGACTACGGTGCAGCCAAGGATGACTTGCCGATCTATCGTCGATCAACGAGCGACGCCTCTGATGTCTGATCTCGACATCTATCGTCGTCAGACCATCATCATCTATCGGCAAGTTGTTCTTGGCTACACCGTGGCTCCTGCTCCTG	((((..((((..((((((((.(((((((((..((((((((((....(((((.((...)).)))))....(((((((((((..(((......)))..)))))).)))))......))))))))))..))))))))).))))))))..))))..))))	CAGCCAAGGATGACTTGCCGA	GGCAAGTTGTTCTTGGCTACA
zma-miR169c 1	zma-MIR169c	real pre-miRNAs	Chr2: 11193622:11193755 -	-72.1	zma-miR169c-5p	-	50	50	﹣	ATGAGGTAGAGAACGGGATGCAGCCAAGGATGACTTGCCGGCTCCTGGAACCTGGAGGCGTCTCAGCTTGCTGTGCTGTGGCTTAGAACTTAGTCGGCAAGTCTGTCCTTGGCTACACCTAGTTCTCTTCCTCT	..((((.((((((((((.((.(((((((((((((((((((.((((.(....).))))..(((.((((.......)))).)))............))))))))).)))))))))).))))).))))))).)))).	CAGCCAAGGATGACTTGCCGG	-
zma-miR169f 1	zma-MIR169f	real pre-miRNAs	Chr5: 164213891:164214040 +	-77	zma-miR169f-5p	zma-miR169f-3p	25	23	2	ACCAGAGCTGATTCGTTCAGTAGCCAAGGATGACTTGCCTAGGTATATATGCATGGGCTATGGCTACATGCCTGAGAGCCAGTCTCTTGTGACGCTGAGCATGTATAGTGTAGGCATGTCTTCCTTGGCTACTCGGAGCGGCTCTAGTCA	((.(((((((.((((...((((((((((((.(((.((((((.((((((((((...((((..(((.....)))....)))).(((......))).....))))))))).).)))))).))).)))))))))))))))).))))))).))..	TAGCCAAGGATGACTTGCCTA	GAGAGCCAGTCTCTTGTGACGCTG	not zma-miR169f*
zma-miR169g 1	zma-MIR169g	real pre-miRNAs	Chr10: 110616115:110616254 -	-64.1	zma-miR169g-5p	zma-miR169g-3p	24	23	1	CAGAGCTAGCCTGCCTCTGGTAGCCAAGGATGACTTGCCTACATGGTCTCGCTAGTTCCGGTTGTTGCATGCATGCCACTATGCCAGTCCTGCTGGGTTTGTGGGCGGTCTCCTTGGCTAGCCTGAGTGGCTCTTGCCTG	(((.((.((((...(((.((((((((((((.((((.(((((((....((((.(((..(.(((.((.(((....))).))...))).)..))).))))..)))))))))))))))))))).))).))).))))...)))))	TAGCCAAGGATGACTTGCCTA	TGGGCGGTCTCCTTGGCTAGC
zma-miR169h 1	zma-MIR169h	real pre-miRNAs	Chr4: 47240562:47240689 +	-64.5	zma-miR169h-5p	-	23	23	﹣	CAATAAGGGCCTGCCTCTGATAGCCAAGGATGACTTGCCTATGTCCTTTGTTTACAAAGGATCAGAATTGTGGACCTTTGTGTTGGTTCGTAGGCAGTCTCCTTGGCTAGCCTGAGTGGCCCCTATTG	(((((.(((((...(((...((((((((((.((((.(((((((..((.....((((((((.(((......))).))))))))..))..)))))))))))))))))))))....))).))))).)))))	TAGCCAAGGATGACTTGCCTA	-
zma-miR169i 1	zma-MIR169i	real pre-miRNAs	Chr4: 47028349:47028539 +	-85.1	zma-miR169i-5p	-	23	23	﹣	GATGAGAGTGGTAGCTCTGGTAGCCAAGGATGACTTGCCTGTGTGCTGGCCACGCTCCCCTCATGCAAGGACCATCTCGTGTCGACCGACGAGCGAGCGAGCGATCGATCGATGAGAGGATGACGAAGCTTGGGGTGTACGTTGGTCTCTCACGGGCAGTCTCCTTGGCTAGCCCTGACTCACTCTTACCG	(.((((((((..((.((.((((((((((((.((((.(((((((.(..(((((((..(.(((((.((..(...((((((..(((((.(((((..(....)..)).))).)))))..)).)))).)...)).))))).)..)).))))).).)))))))))))))))))))).)))..)))))))))))).).	TAGCCAAGGATGACTTGCCTG	-
zma-miR169j 1	zma-MIR169j	real pre-miRNAs	Chr2: 189774592:189774742 +	-72.1	zma-miR169j-5p	-	23	23	﹣	GCGATAAGAGTCTGTCCAGATAGCCAAGGATGACTTGCCTGTGGCTTCTTGGCTTGGCTTGGCTCGGGCAAAACCTTGTGCACGTTTTATTGCTCGCCTCGTGGCCTCGATCACAGGCAGTCTCCTTGGCTAGTCCGGGCGGGCCCCTTAT	...(((((.((((((((.((((((((((((.((((.((((((((..((..((((..((..(((..((((((.....((....)).....)))))))))..))))))..))))))))))))))))))))))).))).))))))))..)))))	TAGCCAAGGATGACTTGCCTG	-
zma-miR169k 1	zma-MIR169k	real pre-miRNAs	Chr7: 129971601:129971733 -	-77.6	zma-miR169k-5p	-	23	23	﹣	CGATGAGAGCACTGCTCTGGTAGCCAAGGATGACTTGCCTGTGGCCTCCATCAGTCGCAGAGGACGCTGTTCTTCTGCTTGTGGTTGTCGATCGCAGGCAGTCTCCTTGGCTAGCCCGAGCGGCTCTCATCCA	.(((((((((...((((.((((((((((((.((((.(((((((..(..(((((...((((((((......))))))))...))).))..)..)))))))))))))))))))).))).)))).)))))))))..	TAGCCAAGGATGACTTGCCTG	-
zma-m0343 1	zma-MIR169p	real pre-miRNAs	Chr7: 105703933:105704034:-	-55.5	zma-m0343-5p	zma-m0343-3p	676	639	37	TGCAACGATGATGCATCGCGTAGCCAAGGATGACTTGCCGGCATTATATTTCTTGGCCCGCCGGCAAGTCATCTGGGGCTACGCGTTTGCCTCCTCCTCCTA	......((.((.(((.(((((((((..(((((((((((((((....((.....))....)))))))))))))))..)))))))))..))).)).))......	TAGCCAAGGATGACTTGCCGG	GGCAAGTCATCTGGGGCTACG
zma-miR171b 1	zma-MIR171b	real pre-miRNAs	Chr10: 142605626:142605710 -	-47.5	zma-miR171b-5p	zma-miR171b-3p	287	7	280	CGGGATATTGGCGCGGTTCAATCAGAAAGCTTGCGCTCCAGGCCCGAGGGGCTCCACTCTTTGATTGAGCCGTGCCAATATCACG	((.(((((((((((((((((((((((.((...(.(((((........))))).)..)).))))))))))))))))))))))).))	GATATTGGCGCGGTTCAATC	TGATTGAGCCGTGCCAATATC
zma-miR171c 1	zma-MIR171c	real pre-miRNAs	Chr2: 8871193:8871310 -	-47.3	zma-miR171c-5p	zma-miR171c-3p	7	5	2	GGGGAATCGAAAACCTACGGGATATTGGTGCGGTTCAATCAGAAAGCTTGCGCTCCAAAGCCCAGGGGCTCCACTCTTTGACTGAGCCGTGCCAATATCACGTCCTCGCTTTGCTTGC	(((((..((........)).((((((((..(((((((.(((((.((...(.(((((........))))).)..)).))))).)))))))..))))))))...)))))...........	TATTGGTGCGGTTCAATCAGA	TGACTGAGCCGTGCCAATATC
zma-miR171d 1	zma-MIR171d	real pre-miRNAs	Chr9: 121888808:121888928 -	-53.6	zma-miR171d-5p	zma-miR171d-3p	415	137	278	AGAAATGGAAGTGTAACTATGGTGTTGGCTCGGCTCACTCAGAAGTTGAAGCCGAATCCAAATGGTAGCTGCCGGCGTTTCTGATTGAGCCGTGCCAATATCTCAGTACTCTTTCATGCTG	....(((((((.(((.((..(((((((((.(((((((.(((((((.....((((...((....)).......)))).))))))).))))))).)))))))))..))))).)))))))....	TGTTGGCTCGGCTCACTCAGA	TGATTGAGCCGTGCCAATATC
zma-miR171e 1	zma-MIR171e	real pre-miRNAs	Chr1: 7917634:7917759 +	-59.9	zma-miR171e-5p	zma-miR171e-3p	422	144	278	AGAAATGGAATAGTAGCTATGATGTTGGCTCGGCTCACTCAGACGACGTACGCGCGCGAGATCATGTGCTATGCCGCTGCTGTTTCTGATTGAGCCGTGCCAATATCTTAGTACTCTTCCATGCAT	....((((((.((((.(((.(((((((((.(((((((.(((((.((((((.(((.(((((........)).))))))))).)))))))).))))))).))))))))).))))))).))))))....	TGTTGGCTCGGCTCACTCAGA	TGATTGAGCCGTGCCAATATC
zma-miR171f 1	zma-MIR171f	real pre-miRNAs	Chr5: 8565922:8566076 +	-72.11	-	zma-miR171f-3p	278	﹣	278	TTGGTTGTTGGCTGAGAGAGTGCGATGTTGGCATGGCTCAATCAACTCGCCGGCCGCGGGTGGCTTATAGCTTAATTCTGCGCATTCGATCGAGGTGCGGGCGCAGTGTTTAATTGATTGAGCCGTGCCAATATCACAACCTTCTCTAGCCTATA	.........(((((((((..((.((((((((((((((((((((((((((((.((((((((.(((.....)))....))))))..(((....)))..)).)))).))).......))))))))))))))))))))).))...))))).))))....	-	TTGAGCCGTGCCAATATCACA
zma-miR171h* 1	zma-MIR171h	real pre-miRNAs	Chr2: 16726188:16726311 -	-59.1	zma-miR171h-5p	-	3	3	﹣	GGGAGGAAGGAGACGACATGGCGTGGTATTGTTTCGGCTCATGTCCTTCTTCGATCGAGTCTTGCCGTTGGATTTGGATGTGATGTGAGCCGAACCAATATCACTCATGTACTCTTCATTCCCA	(((((..(((((...((((((.(((((((((.(((((((((((((......((.((((((((.......)))))))).)).))))))))))))).))))))))))))))).)))))..))))).	TGGTATTGTTTCGGCTCATGT	-
zma-miR171i 1	zma-MIR171i	real pre-miRNAs	Chr1: 272306560:272306663 +	-54.5	-	zma-miR171i-3p	279	﹣	279	CTGGTTGGCTGAGAGAGTGCGATGTTGGCACGGTTCAATCAAATCGCCGGCCGGGTTGACTTGTTGATTGAGCCGTGCCAATATCACAACCTTCTCTAGCCTAG	......(((((((((..((.((((((((((((((((((((((.(((((.....)).)))....)))))))))))))))))))))).))...))))).))))...	-	TGATTGAGCCGTGCCAATATC
zma-miR171j 1	zma-MIR171j	real pre-miRNAs	Chr10: 43935872:43936000 +	-68.3	-	zma-miR171j-3p	282	﹣	282	AATGGCCGCGAGCTAGACGGGGTATTGACGCGGTTCAATTCGAGAGCTCGAGCCCTAGCAGAGGCCAGGGGGGGTGGGGCTCTGCTCTCTGATTGAGCCGTGCCAATATCACGTCCCACTCGCCCTCGC	...((..(((((...((((.(((((((.((((((((((((.((((((..((((((((.(.....((....))).)))))))).)))))).)))))))))))).))))))).))))...)))))))....	-	TGATTGAGCCGTGCCAATATC
zma-miR171k* 1	zma-MIR171k	real pre-miRNAs	Chr10: 136948941:136949044 -	-59.1	zma-miR171k-5p	-	3	3	﹣	GGGAGGAAGAAGACGACATGGCGTGGTATTGTTTCGGCTCATGTCCTTCTTGACTGGATGTGATGTGAGCCGAACCAATATCACTCATGTATTCTTCATTCTGA	.((((((((((....((((((.(((((((((.((((((((((((((.(((.....))).).))))))))))))).))))))))))))))).)))))).))))..	TGGTATTGTTTCGGCTCATGT	-
zma-m0409 1	zma-MIR171n	real pre-miRNAs	Chr9: 93709670:93709773 -	-48.9	zma-m0409-5p	zma-m0409-3p	9	2	7	CAATGGAAAGAGCGATATTGGTGAGGTTCAATCCGATGTTAGGTTTTACAAAAGCTGTAAAATCAGTATCTGATTGAGCCGCGCCAATATCTCTTCCTCCAATT	...((((..(((.((((((((((.(((((((((.((((((.(((((((((.....))))))))))))))).))))))))).)))))))))).)))..))))...	TATTGGTGAGGTTCAATCCGA	TGATTGAGCCGCGCCAATATC
zma-miR172a 1	zma-MIR172a	real pre-miRNAs	Chr7: 56546643:56546725 -	-37.3	-	zma-miR172a-3p	1003	﹣	1003	GCGTGGCATCATCAAGATTCACAACCCATCAATCCGAACCACTGATTTGGAATGCATGyATGAGAATCTTGATGATGCTGCAT	..(..(((((((((((((((.((...(((((.((((((.......)))))).)).)))..)).)))))))))))))))..)..	-	AGAATCTTGATGATGCTGCA
zma-miR172b 1	zma-MIR172b	real pre-miRNAs	Chr5: 214935442:214935567 +	-56.42	zma-miR172b-5p	zma-miR172b-3p	1005	2	1003	GTGCAGCACCATCAAGATTCACATCGTCCAACTCATGCATCATGCATATATGCATCTTCAATGATGCGTGCCTCGCATGTGTGTGTATATATATATGATGAGATGAGAATCTTGATGATGCTGCAT	((((((((.(((((((((((.((((............(((((((.((((((((((...((...(((((.....))))).)).)))))))))).))))))).)))).))))))))))).))))))))	CAGCACCATCAAGATTCACA	AGAATCTTGATGATGCTGCA
zma-miR172c 1	zma-MIR172c	real pre-miRNAs	Chr4: 170217225:170217347 +	-53.9	zma-miR172c-5p	zma-miR172c-3p	1005	2	1003	GTGCAGCACCACCAAGATTCACATCCAACTCTCACGCATCTTCAGTGATGCATGCATGCTCTGTGATGTCTCGCAGCAGCTATATGCATATGTGATGAGATGAGAATCTTGATGATGCTGCAT	((((((((.((.((((((((.((((((....(((((((((......))))).((((((((((((((....)))))).)))...)))))...)))))).)))).)))))))).)).))))))))	CAGCACCACCAAGATTCACA	AGAATCTTGATGATGCTGCA
zma-miR172d 1	zma-MIR172d	real pre-miRNAs	Chr6: 169045743:169045816 -	-34.6	zma-miR172d-5p	zma-miR172d-3p	1005	2	1003	GTGCAGCACCATCAAGATTCACATCCCCAGCTCGATCTGTGCATGATGAGATGAGAATCTTGATGATGCTGCAT	((((((((.(((((((((((.(((((.((((.(.....).)).))..).)))).))))))))))).))))))))	CAGCACCATCAAGATTCACA	AGAATCTTGATGATGCTGCA
zma-miR172e 1	zma-MIR172e	real pre-miRNAs	Chr3: 141064339:141064512 +	-71.3	-	zma-miR172e-3p	207	﹣	207	CAGCCAGCCGGTGATTTCTGGAGTGGCATCATCAAGATTCACACACTGCATGCCAACATAATGCGCGTGTTCATGCATCCATCGCCGCCGCTGCATCATGCATCATATATAATATATATATATGTGTATGTGTGGGAATCTTGATGATGCTGCATTGGATATCAAGGGCTATAT	.....((((..((((.((..(.(..(((((((((((((((.(((((.(((((........(((((((.((....((.......)).))))).)))))))))..((((((((.....)))))))).....))))).)))))))))))))))..).)..)).))))..))))....	-	GGAATCTTGATGATGCTGCAT
zma-miR319a 1	zma-MIR319a	real pre-miRNAs	Chr3: 210557854:210558062 +	-96.2	zma-miR319a-5p	zma-miR319a-3p	1529	6	1523	GGTTCATGTTTTCTCTGGAAGAGAGCTCTCTTCAGTCCACTCTGAAATGGCTGTAGGGTTTCATTAGCTGCCGACTCATCCATTCACCTGCCAAGAACCATGGACAGGTCTGGTCTTGGTAGCCGAGTGGGTGGCGCGGGAGCTAAAATCAAGCTCTACGCTGTTTGTGGTTGGACTGAAGGGTGCTCCCTTTTGTTTGCTCAAACGCT	................(((((.((((.((((((((((((..(..(((((((.(((((((((..((((((.(((..((((((((((..(((((((((.(((..((....))))))))))))))..))))))))))..))).))))))....))))))))))))))))..)..)))))))))))).)))).)))))((((....))))...	GAGCTCTCTTCAGTCCACTC	TTGGACTGAAGGGTGCTCCC
zma-miR319b 1	zma-MIR319b	real pre-miRNAs	Chr3: 2764391:2764603 +	-104.3	zma-miR319b-5p	zma-miR319b-3p	1711	2	1709	GACGACGATGGCTGGATGGAAGAGAGCGTCCTTCAGTCCACTCAGGGGCGGTGCTAGGGTCGAATTAGCTGCCGACTCATTCACCCACATGCCAAGCAAACGGCCATGGAAACCAGCTTTGCAGATGAGTGAATGAAGCGGGAGGTAAAAGCTTCGATCTCGCACCGTCTTTGCTTGGACTGAAGGGTGCTCCCTCCTCCCTCGCTCCTTGTT	...(((((.(((.((..(((.(.((((..(((((((((((..((((((((((((..(((((((((((.((.(((..((((((((.((..(((.((((......(....)......)))).)))..)).))))))))..))).)).)))....)))))))).))))))))))))..)))))))))))..))))).)))..))..)).).)))))	AGAGCGTCCTTCAGTCCACTC	TTGGACTGAAGGGTGCTCCC
zma-miR319c 1	zma-MIR319c	real pre-miRNAs	Chr8: 146886246:146886461 -	-103.8	zma-miR319c-5p	zma-miR319c-3p	1527	6	1521	GGTTTATGGCTTCTGTGGAAGAGAGCTCTCTTCAGTCCACTCTAAAATGGCTGTAGGGTTTCATTAGCTGCCGACTCATCCATTCACCTGCCAAGAACCATGGGCAAGCGGTAGGTCTGGTCTTGGTAGCCGAGTGGGTGGCGCGGGAGCTAAAATCAAACTCTACGCTGTTTACGGTTGGACTGAAGGGTGCTCCCTTCAATTTGCCCAAACACT	.((((..(((.......((((.((((.((((((((((((..(..(((((((.(((((((((..((((((.(((..((((((((((..(((((((((.(((.((.(........).))))))))))))))..))))))))))..))).))))))....))))))))))))))))..)..)))))))))))).)))).)))).....))).))))...	GAGCTCTCTTCAGTCCACTC	TTGGACTGAAGGGTGCTCCC
zma-miR319d 1	zma-MIR319d	real pre-miRNAs	Chr8: 31728671:31728882 -	-103.7	zma-miR319d-5p	zma-miR319d-3p	1711	2	1709	TGGTCGCCGGCCGGATGGAAGAGAGCGTCCTTCAGTCCACTCAGGGGCGGTGCTAGGGTCGGATTAGCTGCCGACTCATTCACCCACATGCCAAGCAAACGGCCATGGAAACGAGCTTCGCAGATGAGTGAATGAAGCGGGAGGTAAAAGCTTCGATCTCGCACCGTCTTTGCTTGGACTGAAGGGTGCTCCCTCCGATCCTTTCCTTGTTT	.(((.....)))(((((((.(.((((..(((((((((((..((((((((((((..(((((((((((.((.(((..((((((((.((..(((.((((...((.(....)...)).)))).)))..)).))))))))..))).)).)))....)))))))).))))))))))))..)))))))))))..))))).))).))))...........	AGCGTCCTTCAGTCCACTC	TTGGACTGAAGGGTGCTCCC
zma-m0058 1	zma-MIR390a	real pre-miRNAs	Chr1: 291520839:291521057 +	-110.7	zma-m0058-5p	zma-m0058-3p	277	253	24	AGGGTATGGAACAACCCTTGAAGCTCAGGAGGGATAGCGCCTAGGAAAACACATAGATCGGAGCCGGCCGCGAGGAGAAAGAAAGAGCCAAGAGATATGTGTGATGAATAATCTACATGGATCTTGGCTAGCTTTTGTGTTCTCCTCTGGAGGCGTGGTTCTGTCTATCAATCTGAAGCGCTATCTATCCTGAGCTCCACGGCTTGTTCTTACCACACG	..((((.(((((((.((.((.(((((((((.(((((((((...(((......(((((.(((((((((((..((((((((.(((((((((((((..((((((.(((.....)))))))))..))))))))..)))))...))))))))....))).)))))))))))))...)))...))))))))).))))))))).)).)).))))))))))).....	AAGCTCAGGAGGGATAGCGCC	CGCTATCTATCCTGAGCTCCA
zma-m0250 1	zma-MIR390b	real pre-miRNAs	Chr5: 2767495: 2767724 +	-123.1	zma-m0250-5p	zma-m0250-3p	277	253	24	AGGGTATGGAACAGTCCTTGAAGCTCAGGAGGGATAGCGCCTAGGAAATCACACATAGATTGGAGCCACGAAGAGGAAGGGAGAATGAGAGAGAGAGAGACAGAGCAGCTATGCTGCTCTGTCTCTCTCTCTCACTTTCTCTTGGATCCATCTCAAGGTTCTGTCTATATATGATGAATCGATCCGAAGCGCTATCTATCCTGAGCTCCACGGCTTGTTCTTACCAGTTA	..((((.(((((((.((.((.(((((((((.(((((((((...(((.((((.(.((((((.((((((..((.(((((.(((((((.(.(((((((((((((((((((((...))))))))))))))))))))).).)))))))...))).))))..)))))))))))).).)))).......)))...))))))))).))))))))).)).)).))))))))))).....	AAGCTCAGGAGGGATAGCGCC	CGCTATCTATCCTGAGCTCCA
zma-miR393 1	zma-MIR393a	real pre-miRNAs	Chr2: 736517:736642 +	-59.5	zma-miR393-5p	zma-miR393-3p	27	24	3	CCAGGAAGCTGGTGGAGGACTCCAAAGGGATCGCATTGATCTATTCTCACCTGCCGCCTGCTGCATGCGATGCGAGTCGACGACAAGATCAGTGCAATCCCTTTGGAATTTTCCACTCGCGCCTTC	..(((..((.(((((((((.(((((((((((.((((((((((..((((((.((((((.((...)).)))..))).)).)).))..)))))))))).))))))))))).))))))))).)).)))..	TCCAAAGGGATCGCATTGATCT	ATCAGTGCAATCCCTTTGGAAT
zma-miR394a 1	zma-MIR394a	real pre-miRNAs	Chr5: 193296437:193296562 +	-50.61	zma-miR394a-5p	zma-miR394a-3p	169	167	2	GGCGCTTACTGAAGAGTTCCTTGGCATTCTGTCCACCTCCTCTCGCCGATCTTGCAGAAAGTTTACCAGTTCTGTTGCATTTTTTTTGGAGGTGGGCATACTGCCAATGGAGCTGTGTAGGCCTCC	((.((((((...(.((((((((((((.(.(((((((((((.............((((((.(....)...))))))............))))))))))).).)))))).)))))).)))))))))..	TTGGCATTCTGTCCACCTCC	AGGTGGGCATACTGCCAATG
zma-miR394b 1	zma-MIR394b	real pre-miRNAs	Chr4: 153293319:153293440 +	-52.5	zma-miR394a-5p	zma-miR394a-3p	168	166	2	TGGCGCTTACTGAGAGTTCCTTGGCATTCTGTCCACCTCCCTTCTTGACGATCTTGCAGAAAGTTTGCTTTTTTTGTTTGTTTGGAGGTGGGCATACTGCCAATGGAGCTGCGTAGGCCTCC	.((.((((((.(..((((((((((((.(.(((((((((((......(((((....(((((...))))).....))))).....))))))))))).).)))))).)))))).)))))))))..	TTGGCATTCTGTCCACCTCC	AGGTGGGCATACTGCCAATG
zma-miR395a 1	zma-MIR395a	real pre-miRNAs	Chr2: 6319221:6319369 -	-82.1	-	zma-miR395a-3p	1	﹣	1	TATTGGTTGGTTGTCACCTGGAGTTCTCCTCAAACCACTTCAGTTGCTGCACCTAGCTAGTTTAATGGCACTGTGCTTGCGTGCAAGCGGCCGGAGCTGTGTGTAGCTAGTGAAGTGTTTGGGGGAACTCTGGGTGTCAATCAGCAATT	.....((((((((.((((..(((((((((.(((((.((((((.(.(((((((.(((((.......((((....((((((....)))))))))).))))).))))))).).))))))))))))))))))))..)))).))))))))....	-	GTTCTCCTCAAACCACTTCAGTT
zma-miR395b 1	zma-MIR395b	real pre-miRNAs	Chr2: 6318566:6318679 -	-59.6	-	zma-miR395b-3p	1	﹣	1	GCAACGTTTTGTGTTACTAGGAGTTCCCTACAAGCACTTCACAATACCTTGGCTCAATAAATTAAAGGCCAGTTGTGAAGTGTTTGGGGGAACTCTTGGTATCATGAAGCATTT	.....((((..((.(((((((((((((((.(((((((((((((((....(((((............))))))))))))))))))))))))))))))))))).))..))))....	-	GTTCCCTACAAGCACTTCACAA
zma-miR396a 1	zma-MIR396a	real pre-miRNAs	Chr4: 172385942:172386078 +	-70.1	zma-miR396a-5p	zma-miR396a-3p	126	65	61	ACATGGCCCTCCTTGCCGTCTTCCACAGCTTTCTTGAACTGCATGCCGCCGGCTGGTGGATGCTGCGCGCTTGAATTCCGGTCGATCCCAAGAGGCGCAGTTCAATAAAGCTGTGGGAAACTGCAGAGAGAGGCCAC	...((((((((.((((.((.((((((((((((.((((((.((((.(((((....))))))))).((((.((((...((.....))...))))..)))).)))))).)))))))))))).)).)))).))).))))).	TTCCACAGCTTTCTTGAACTG	GTTCAATAAAGCTGTGGGAAA
zma-miR396b 1	zma-MIR396b	real pre-miRNAs	Chr9: 15254383:15254518 -	-69.9	zma-miR396b-5p	zma-miR396b-3p	126	65	61	AGATGGCCTTCTTTGTGATCTTCCACAGCTTTCTTGAACTGCATCTCTCAGAGGAGCGGCAGCTTCAACTCCTCCACCCGCATCAGCAGGTGCATGCAGTTCAATAAAGCTGTGGGAAACTGCAGAGAGAGGCCAG	...(((((((((((((..(.((((((((((((.(((((((((((......((((((..(......)..))))))((((.((....)).)))).))))))))))).)))))))))))).)..))))))).)))))).	TTCCACAGCTTTCTTGAACTG	GTTCAATAAAGCTGTGGGAAA
zma-miR396c 1	zma-MIR396c	real pre-miRNAs	Chr2: 1947451:1947524 -	-22.5	zma-miR396c-5p	-	63	63	﹣	CGGGCATGCTTTCCACAGGCTTTCTTGAACTGTGAACTCGTGGGTGGTGGTGGTATGTCGGATGGAATGCTTGG	(((((((.((.((((((.(((.((.....(..((....))..).....)).))).))).))).)).))))))).	TTCCACAGGCTTTCTTGAACT	-
zma-miR396d 1	zma-MIR396d	real pre-miRNAs	Chr10: 147441838:147441911 +	-20.6	zma-miR396d-5p	-	63	63	﹣	CGGGCATGCTTTCCACAGGCTTTCTTGAACTGTGAACTCGTGGGCGTGGTGGTGGTGGTGCTGGTGCTGGGTGT	(.(((((((...((((..(((..((....(..((....))..)....)).))).)))).))..))))).)....	TTCCACAGGCTTTCTTGAACTG	-
zma-miR399a 1	zma-MIR399a	real pre-miRNAs	Chr4: 234244914:234245036 -	-52.5	-	zma-miR399a-3p	6	﹣	6	TGTGAAGAGGGTGAGAATCACAGTGCGGTTCTCCTCTGGCACGAAGGCTGGCCAGAGCAGCTTATATTGCCACCACCCTTCCTTGCCAAAGGAGAATTGCCCTGCCATTCACAACCCTGCAAT	.......(((((..((((..(((.(((((((((((.(((((.(((((.(((...(.((((......))))).))).)))))..))))).))))))))))).)))..))))...))))).....	-	TGCCAAAGGAGAATTGCCCTG
zma-miR399c 1	zma-MIR399c	real pre-miRNAs	Chr6: 159807903:159808109 -	-108.3	zma-miR399c-5p	zma-miR399c-3p	7	1	6	TGCTTGCTGAGCATGAATTACAGGGTACGTCTCCTTTGGCACAGCAGAATGCACACATCATCAGTCGAGAGAGTAAGCTCGCTGCGTGCTCGCCGGCCTGGGAGCGGAAGTCGCAGGCCAAATGGCGGCGGTGCAGATGCATGAACAGCAGCTGCCGTATATATGCGTGCCAAAGGAGAATTGCCCTGCGATTCTAGGCTCAGCGAT	...(((((((((..((((..(((((((..(((((((((((((.(((..((((..........(.((....)).)..((..(((((..((.((((((((((.((.(....))).))))))....)))))).((((....)))).....))))).)).))))...))))))))))))))))..)))))))..))))...))))))))).	GGGTACGTCTCCTTTGGCACA	TGCCAAAGGAGAATTGCCCTG
zma-miR399e 1	zma-MIR399e	real pre-miRNAs	Chr2: 16262170:16262293 -	-58.3	-	zma-miR399e-3p	9	﹣	9	ATGCCTAAGCTGTCCAGTTTCAGGGCTTCTCTTTCTTGGCAGGGAAGCATGAGATGCCATAGCTCTCTGCTCTCTTCAACCCTCTGCCAAAGGAGAGTTGCCCTGTAACAGGACTCAGCTTATG	.....((((((((((.(((.((((((..(((((..(((((((((.((((.((((.((....))))))))))..........)))))))))..)))))..)))))).))).))))..))))))..	-	TGCCAAAGGAGAATTGCCCTG
zma-miR408b* 1	zma-MIR408b	real pre-miRNAs	Chr8: 38489955 :38490145 -	-82.8	-	zma-miR408b-3p	6	﹣	6	GGGGTTGGTTTTGATTTGGAGACAGGGATGAGACAGAGCATGGGATGGGGCCATCAACAAAGTGGAGGGACTAGCTTGCGAGGCAGAAAGAAGGTGCCAGTGCCGGTGCCTCCCCGGTGAAACGATGATGGGAGTGTTGTTGCTCCCTCCCCTGCACTGCCTCTTCCCTGGCTCCGATCCCCCACCGTTGC	((((........((((.((((.((((((.(((.(((.(((.((((.(((((...(((((....(((((.((..((..((..((((.........)))).))))..)).)))))((.((.(.....).)).))..)))))..))))).)))).))).))).))).)))))).))))))))))))........	CAGGGACGAGGCAGAGCATGG	-
zma-m0416 1	zma-MIR528b	real pre-miRNAs	Chr9: 149158144:149158239 -	-57.1	zma-m0416-5p	-	96	96	﹣	GCAGCAGCGGTGGAAGGGGCATGCAGAGGAGCACGAACGAGGTGTGGTTGGCCCCTCGTTAGCTCTCCTGTGCCTGCCTCTTCCATTCCTTCTGCT	((((.((..((((((((((((.(((.(((((....(((((((.((.....)).)))))))....))))).))).))))))))))))..)).)))).	TGGAAGGGGCATGCAGAGGAG	-
zma-m0262 1	zma-MIR529	real pre-miRNAs	Chr5: 159918351:159918514 +	-69.3	zma-m0262-5p	zma-m0262-3p	24	19	5	ATTTCATCAAGGCTAAAGGGAGAAGAGAGAGAGTACAGCCTTGTTGCCATGTACACACTCAGATATCAACAGTCTCTTATATTTGCTGTTACTACCTGTTATTAGTGTCCAGTGATGATGAAGGCTGTACCCTCTCTCTTCTTCTCTTAGCTTCTTGATGCAAA	....((((((((((((..(((((((((((((.(((((((((((((..(((....((((((((.((..((((((...........))))))..)).))).....)))))...)))..))).)))))))))).)))))))))))))..)))))..)))))))....	AGAAGAGAGAGAGTACAGCCT	GCTGTACCCTCTCTCTTCTTC
zma-miR2275a 1	zma-MIR2275a-5p	real pre-miRNAs	Chr4: 30061790:30061911 +	-69.2	zma-miR2275a-5p	-	1	1	﹣	GTCAGGCACTGAAAGTGAGAGTTGGAGGAAAGCAAACCGGCTGGGTATCGGATTCAGCAACGGAGGGTGCTGCCGGTCGGTTTGTTTTCCTCCAATATCTCACCTTCAGTCGATAGTCTGAT	(((((((((((((.(((((((((((((((((((((((((((((((((((...(((......))).)))))..)))))))))))))))))))))))).)))))).)))))).....)))))))	AGAGTTGGAGGAAAGCAAACC	-
zma-miR2275b 1	zma-MIR2275b-5p	real pre-miRNAs	Chr4: 30061946:30062027 +	-36.8	zma-miR2275b-5p	-	2	2	﹣	CCATCTGAAGTGAGGATTAGAGGCAACTGAACCATCATCTATTGCAAAGGTTCAGTTTCCTCTAATATCTCATCTCGAATGG	((((.(((..(((((((((((((.(((((((((..((.....))....))))))))).)))))))).)))))..))).))))	AGGATTAGAGGCAACTGAACC	-
zma-miRs1a 2	zma-MIRs1a	real pre-miRNAs	Chr10:170455:170536:-	-39.6	zma-m0015-5p	-	13	13	-	GTAGCTGTCTGGTGAACCACCGGACATCGCACAACAGAAAGTGGATTTGCGCGTGCGCGGCCGGTGCACCAGACAGTGCACA	((.(((((((((((...((((((.(..(((((..((((.......))))...)))))..))))))))))))))))))..)).	GGTGAACCACCGGACATCGCAC	-
zma-miRs1b 2	zma-MIRs1b	real pre-miRNAs	Chr1:261835708:261835791:-	-50.1	-	zma-m0101-3p	21	-	21	ACAGTCTACAGTGCCTGTCCGGTGCACACCGGACAATGCACAGTAGCTGTCCGGTGAACCACCGGACATCGCACAGTAGAGTGG	.((.(((((.((((.(((((((((..(((((((((..((......)))))))))))...)))))))))..)))).))))).)).	-	GGTGAACCACCGGACATCGCAC
zma-miRs2 2	zma-MIRs2	real pre-miRNAs	Chr10:7112184:7112314:-	-55.6	zma-m0016-5p	-	10	10	-	CTATGCTAATTTTGACCAAGTTTGTAGAAAAGAATTAACATGTATACATCATGATACGTATTTTCATAATGTACATCTTCGATGGGTACATGTTAATACTTTTCTATAAATTTCGTCAAAATTTGCATAGT	((((((.(((((((((.(((((((((((((((.(((((((((((..(((((((.(((((.........))))))))....))))..))))))))))).))))))))))))))).))))))))).)))))).	TTTGACCAAGTTTGTAGAAAA	-
zma-miRs3 2	zma-MIRs3	real pre-miRNAs	Chr10:140401501:140401631:-	-38.72	zma-m0032-5p	-	64	64	-	CACCCCGTGCTATACACTGTGGTTGTGGATGTTGACTTTTGCCGTTTTGCAAGTGTGTAGTGATGTGTCGTCTGCGATTGACCTAAGTTCTAGTTAAATTTCTAGCTCTAGTGTTGCTTGGTAATGGGGTC	.(((((((((((.((((((.(((((.(((..((((((...((.......(((...((((((((....))).))))).)))......))...))))))..)))))))).))))))....)))).))))))).	TATACACTGTGGTTGTGGATGT	-
zma-miRs4 2	zma-MIRs4	real pre-miRNAs	Chr1:297173995:297174083:+	-44.4	zma-m0059-5p	-	7	7	-	CCATCTCTGATAGCCAAGCATGATTTGCCCGTAGTCTGACTCTGAGTGTGCTCCTGCTACGGGCAAATCATCTTGGCCATCTGAGTACC	....(((.(((.((((((.((((((((((((((((..(((.(.....).).))..)))))))))))))))))))))).))).)))....	TAGCCAAGCATGATTTGCCCGT	-
zma-miRs5 2	zma-MIRs5	real pre-miRNAs	Chr1:16908651:16908718:-	-25.4	zma-m0061-5p	-	16	16	-	ATAGGTTTGCTGATGCCATTCATTAATCTCTGGCGGAGGAGGATGGAGGGCACGTCAGGCGAGCGGGG	....(((((((((((((.((((((..((((.....))))..)))))).))))..))).))))))....	TGATGCCATTCATTAATCTC	-
zma-miRs5 2	zma-MIRs5	real pre-miRNAs	Chr2:177875486:177875554:+	-25.3	zma-m0119-5p	-	15	15	-	ATAGGTTTGCTGATGCCATTCATTAATCTCTTGTGGAGGAGGATGGAGGGGCACGTCAGGCGAGCGGGG	....(((((((((((((.((((((..((((.....))))..))))))..))))..))).))))))....	TGATGCCATTCATTAATCTC	-
zma-miRs5 2	zma-MIRs5	real pre-miRNAs	Chr4:33318100:33318168:+	-25.3	zma-m0200-5p	-	15	15	-	ATAGGTTTGCTGATGCCATTCATTAATCTCTAGCGGAGGAGGATGGAGGGGCACGTCAGGCGAGCGGGG	....(((((((((((((.((((((..((((.....))))..))))))..))))..))).))))))....	TGATGCCATTCATTAATCTC	-
zma-miRs6a 2	zma-MIRs6a	real pre-miRNAs	Chr1:145766064:145766151:-	-31.4	zma-m0083-5p	-	4669	4439	-	TGCCACCCTCTGGGTCAAGAAAGTAGATGAAGAAGCTGAAGGGTATGATTACCCAGTCATGTATTTCTTTATCCCGGGGAAATGGCAC	(((((..(((((((..((((((.((.((((..........(((((....)))))..)))).))))))))...)))))))...))))).	TGGGTCAAGAAAGTAGATGAAG	-
zma-miRs6a 2	zma-MIRs6a	real pre-miRNAs	Chr1:242550647:242550734:-	-35.9	zma-m0095-5p	-	4597	4439	-	TGCCACCCTCTGGGTCAAGAAAGTAGATGAAGAAGCCGATGGGTATGATTACCCTGTCATGTATTTCTTCATCCAGGGGAACTGGCAC	(((((.(((((((((.((((((.((.((((..........(((((....)))))..)))).)))))))).)))))))))...))))).	TGGGTCAAGAAAGTAGATGAAG	-
zma-miRs6a 2	zma-MIRs6a	real pre-miRNAs	Chr4:134986565:134986651:+	-33	zma-m0207-5p	zma-m0207-3p	4605	4439	6	TGCCACCCTCTGGGTCAAGAAAGTAGATGAAGAAGCCGATGGGTATGATTACCCTGTCATGTATTTCTTCATCCAGGGAACTGGCAC	(((((..((((((((.((((((.((.((((..........(((((....)))))..)))).)))))))).))))))))...))))).	TGGGTCAAGAAAGTAGATGAAG	TCATGTATTTCTTCATCCAGG
zma-miRs6a 2	zma-MIRs6a	real pre-miRNAs	Chr4:246403562:246403649:-	-37.9	zma-m0248-5p	-	4604	4439	-	TGCCACCCTCTGGGTCAAGAAAGTAGATGAAGAAGCTAATGGGTATGATTACCCAGTCATGTATTTCTTTATCCAGGGGAACTGGCAC	(((((.(((((((((.((((((.((.((((.........((((((....)))))).)))).)))))))).)))))))))...))))).	TGGGTCAAGAAAGTAGATGAAG
zma-miRs6a 2	zma-MIRs6a	real pre-miRNAs	Chr5:178324845:178324932:-	-35.9	zma-m0285-5p	-	4597	4439	-	TGCCACCCTCTGGGTCAAGAAAGTAGATGAAGAAGCCGATGGGTATGATTACCCTGTCATGTATTTCTTCATCCAGGGGAACTGGCAC	(((((.(((((((((.((((((.((.((((..........(((((....)))))..)))).)))))))).)))))))))...))))).	TGGGTCAAGAAAGTAGATGAAG	-
zma-miRs6a 2	zma-MIRs6a	real pre-miRNAs	Chr7:84405602:84405689:+	-35.9	zma-m0328-5p	zma-m0328-3p	4605	4439	6	TGCCACCCTCTGGGTCAAGAAAGTAGATGAAGAAGCCGATGGGTATGATTACCCTGTCATGTATTTCTTCATCCAGGGGAACTGGCAC	(((((.(((((((((.((((((.((.((((..........(((((....)))))..)))).)))))))).)))))))))...))))).	TGGGTCAAGAAAGTAGATGAAG	TCATGTATTTCTTCATCCAGG
zma-miRs6b 2	zma-MIRs6b	real pre-miRNAs	Chr8:65126597:65126681:+	-36.7	zma-m0355-5p	zma-m0355-3p	4382	4314	6	TGCCACCCTCTGGGTCAAGAAAGTAGATGAAGCCGATGGGTATGATTACCCTGTCATGTATTTCTTCATCCAGGGGAACTGGCAC	(((((.(((((((((.((((((.((.((((.......(((((....)))))..)))).)))))))).)))))))))...))))).	TGGGTCAAGAAAGTAGATGAAG	TCATGTATTTCTTCATCCAGG
zma-miRs6b 2	zma-MIRs6b	real pre-miRNAs	Chr8:65098199:65098283:-	-36.7	zma-m0372-5p	-	4376	4314	-	TGCCACCCTCTGGGTCAAGAAAGTAGATGAAGCCGATGGGTATGATTACCCTGTCATGTATTTCTTCATCCAGGGGAACTGGCAC	(((((.(((((((((.((((((.((.((((.......(((((....)))))..)))).)))))))).)))))))))...))))).	TGGGTCAAGAAAGTAGATGAAG	-
zma-miRs7 2	zma-MIRs7	real pre-miRNAs	Chr2:160587100:160587178:-	-58.9	zma-m0145-5p	-	13	13	-	AGCAAGGGGATTGGAGGGGATTGAGGGGGCTAGAGTAAGGGATTCTAGCCCCCCTCAACCCCCTACAATCCCTTTGCTC	(((((((((((((.(((((.((((((((((((((((.....))))))).))))))))).))))).))))))))))))).	TTGGAGGGGATTGAGGGGGCTA	-
zma-miRs8 2	zma-MIRs8	real pre-miRNAs	Chr2:193765038:193765121:-	-37.2	zma-m0147-5p	-	9	9	-	TATAAAACAGTTGGATTGGTTTAGAGTGGTTCAACTTGCGCATGTAGCTGTTGAACCGGCCTGCACCAGTCGAACTGTGTATTT	......((((((.(((((((.(((..(((((((((..((.......)).)))))))))..))).))))))).))))))......	TTGGATTGGTTTAGAGTGGTTC	-
zma-miRs8 2	zma-MIRs8	real pre-miRNAs	Chr3:162876889:162876972:+	-37.2	zma-m0164-5p	-	9	9	-	TATAAAACAGTTGGATTGGTTTAGAGTGGTTCAACTTGCGCACGTAGCTGTTGAACCGGCCTGCACCAGTCGAACTGTGTATTT	......((((((.(((((((.(((..(((((((((..((.......)).)))))))))..))).))))))).))))))......	TTGGATTGGTTTAGAGTGGTTC	-
zma-miRs8 2	zma-MIRs8	real pre-miRNAs	Chr5:169860946:169861029:-	-37.2	zma-m0282-5p	-	9	9	-	TATAAAACAGTTGGATTGGTTTAGAGTGGTTCAACTTGCGCACGTAGCTGTTGAACCGGCCTGCACCAGTCGAACTGTGTATTT	......((((((.(((((((.(((..(((((((((..((.......)).)))))))))..))).))))))).))))))......	TTGGATTGGTTTAGAGTGGTTC	-
zma-miRs9 2	zma-MIRs9	real pre-miRNAs	Chr3:37277918:37278069:+	-88.9	zma-m0155-5p	zma-m0155-3p	57	56	1	CGGCCTAACATTAGGCTCGGGGACTATGGTGCAGCCAAGGATGACTTGCCGATCGATGTGACGCCTCTTGATCTCGTCGTCGTCAGATCGTCGCCGATCATCGGCAAGTTGTTCTTGGCTACACCGTGGCTCCTGCTCCTGATGTAAGGCTC	.(((((.((((((((..((((..((((((((.(((((((((..(((((((((..(((((((((...........))))).)))).(((((....))))).)))))))))..))))))))).))))))))..))))..)))))))).))))).	TTAGGCTCGGGGACTATGGTG	CCGTGGCTCCTGCTCCTGATG
zma-miRs10 2	zma-MIRs10	real pre-miRNAs	Chr3:95960134:95960203:+	-29.3	zma-m0157-5p	-	12	12	-	CGTGATTTCAGATCGGCTGATCGTTTGGCCTGGGTGATTTTTAGGGCGACGATCAGGGCGATTAGTCGCC	.((((((...(((((.(((((((((.(.((((((.....)))))).))))))))).).))))))))))).	GATCGGCTGATCGTTTGGCCTG	-
zma-miRs11 2	zma-MIRs11	real pre-miRNAs	Chr4:6987996:6988075:-	-35.1	zma-m0217-5p	zma-m0217-3p	61	59	2	GTAACGCAAGCGTGGAACTTCTTCGGCGTAGGTTGCACTGATGTAGCCAGTGCCGAAGAAGAACTTCCTGCAACTGAAAG	.........(((.(((((((((((((((..(((((((....)))))))..)))))))))))...))))))).........	CGTGGAACTTCTTCGGCGTAG	GTGCCGAAGAAGAACTTCCTGCA
zma-miRs12 2	zma-MIRs12	real pre-miRNAs	Chr5:13726506:13726621:+	-36.4	zma-m0252-5p	-	14	14	-	TGCTGCTGCGTGGCTGTGATGACAAAAAGGTTATTTGGTTGATTATGATTCTTAATGCCATTTAAGGATCAAATTGTGATGACCTATTTGTGCGTGTCTGAGCCGATGCAATGAAG	......(((((((((..(((((((((.((((((((....(((((.((((((((((......))))))))))))))).)))))))).)))))...))))..)))).)))))......	TGGCTGTGATGACAAAAAGGTTA	-
zma-miRs13 2	zma-MIRs13	real pre-miRNAs	Chr5:33732172:33732274:+	-51.2	-	zma-m0253-3p	5	-	5	TAAAGTTGTGTCATCCCGATCTCTAAACTTTCGACGTGCACATTTAGTTTAAAGACATAGATATGCACTTTGTGAGTTTAGGGACTGGGATGGCGCAATGCTT	....((((((((((((((.(((((((((((.(((.(((((.((((((((....))).))))).))))).))).))))))))))).))))))))))))))....	-	TGAGTTTAGGGACTGGGATGG
zma-miRs14 2	zma-MIRs14	real pre-miRNAs	Chr5:7648838:7648949:-	-42.9	zma-m0268-5p	-	6	6	-	AGGGAAAGAGTGAAACTGTCACAGCATGATCTAACCATCACTCGCAAGCCTCACTGCAGCAGCAGAGCAATGCCGTCGTTAGATCATGCTGGCAGCTTCACCCTTTATCTTG	((((((((.(((((.((((..((((((((((((((....((..(((.((....((((....)))).))..))).)).)))))))))))))))))).))))).)))).)))).	TGAAACTGTCACAGCATGATCTA	-
zma-miRs15 2	zma-MIRs15	real pre-miRNAs	Chr6:102874227:102874366:+	-56.04	zma-m0298-5p	-	9	9	-	ACTTAGGGGTTGTTCGGTTGCTCAGGAACGGTGGCCTGGAACTATTCCTGCCTGGATTGTTTACCTATTTTATATAAGATTTCATCATGTGGAATAATTCTGGGTCCAATCCTGGACAACCGAGCAGGCCCTTATTTGTA	((.(((((((((((((((((..(((((...(.((((..(((.((((((.((.(((...((((..............))))....))).)))))))).)))..)))))..)))))..)))))))))).)))))))...)).	TGTTCGGTTGCTCAGGAACGGTG	-
zma-miRs16 2	zma-MIRs16	real pre-miRNAs	Chr9:7189032:7189100:+	-32.8	-	zma-m0385-3p	65	-	65	CGTCCTCGCCGCAGCACCTCCTCCGCAGGATACGTTCCTTGCCAGGAGGAGGATGGAGCGTTCGATGAC	.(((.(((.(((..((((((((((((((((.....))).)))..)))))))).))..)))..))).)))	-	CTTGCCAGGAGGAGGATGGAGC
zma-miRs17 2	zma-MIRs17	real pre-miRNAs	Chr9:33858898:33859002:-	-59.7	-	zma-m0403-3p	9	-	9	ATTCCAAATTGTAAGTCGTTCTAGCTTTTCTAAATACATAGATTTTGCTACATGCCTAGTAAAGCTATGTATCTTGAAAAGCTAGAACGATTTACAATTTGGAAC	.(((((((((((((((((((((((((((((...((((((((.((((((((......))))))))))))))))...))))))))))))))))))))))))))))).	-	TGAAAAGCTAGAACGATTTAC
zma-miRs18 2	zma-MIRs18	real pre-miRNAs	Chr1:140132808:140132921:+	-37.6	-	zma-m0042-3p	5	-	5	TGGTGTTGGACGGGTCAGTCTCGTTGAGTACATTTTAGTACTTAGGGTGCTATTCCCAATGATTGTTGCAGATGGCCTGATGTACTACGGGTACTGCGAGCACTGCTTATACCC	.(((((.....(((.(((((((((..(((((....((((((((((...((((((..((((....))))..)))))))))).))))))...)))))))))).)))))))))))).	-	GTACTACGGGTACTGCGAGCACT
zma-miRs19a 2	zma-MIRs19a	real pre-miRNAs	Chr2:196666638:196666791:+	-99.4	zma-m0124-5p	-	5	5	-	AAATGGGTCGTGGTTGACATATGGACCCCACATGTTAGCCTGTGTATCACTTTTCTCTCTTTTCCACGTGTCCGATGAGAGAACCGAGAAAAGACAGAGAAAATAGATACACAGACTGATATGTGGGGTCCATATGTCAACCACGACTCGTTTG	((((((((((((((((((((((((((((((((((((((.(((((((((..((((((((((((((..((..(((.....).))..)).)))))))..)))))))..))))))))).)))))))))))))))))))))))))))))))))))))).	TGGTTGACATATGGACCCCAC	-
zma-miRs19b 2	zma-MIRs19b	real pre-miRNAs	Chr2:196666638:196666790:-	-93.6	zma-m0152-5p	-	5	5	-	AAACGAGTCGTGGTTGACATATGGACCCCACATATCAGTCTGTGTATCTATTTTCTCTGTCTTTTCTCGGTTCTCTCATCGGACACGTGGAAAAGAGAGAAAAGTGATACACAGGCTAACATGTGGGGTCCATATGTCAACCACGACCCATTT	....(.(((((((((((((((((((((((((((.(.((((((((((((..(((((((..((((((((((((((.......)))).)).)))))))))))))))..)))))))))))).).))))))))))))))))))))))))))).)....	TGGTTGACATATGGACCCCAC	-
zma-miRs19c 2	zma-MIRs19c	real pre-miRNAs	Chr5:182646213:182646347:+	-81.44	zma-m0265-5p	-	6	5	-	AAACAGGTCGTGGTTGACATATGGACCCCACATGTCAGCATGTATCTCTTTTCTATCTCTTTTCCCGGTTCTCTCTCACCTCCCGTTTGGATACATGCTGACATGTGGGGTCCATATGTCAACCATGACCCATTT	.....((((((((((((((((((((((((((((((((((((((((((..................(((..............)))...)))))))))))))))))))))))))))))))))))))))))).....	TGGTTGACATATGGACCCCAC	-
zma-miRs19d2	zma-MIRs19d	real pre-miRNAs	Chr9:114976246:114976391:-	-92.1	zma-m0413-5p	-	5	5	-	AAACAGGTCGTGGTTGACATATGGACCCCACATGTCAGGCTGTGTATCTCTTTTCTCTCTCCCTCTCTCTTTTCTACATGTCCGGTGAGAGAAAAGAGATACACATGCTGATATGTTGGGTCCATATGTCATCCACGACCCGTTTG	((((.((((((((.((((((((((((((.(((((((((.((((((((((((((((((((.((.....................)).))))))))))))))))))).)))))))))).)))))))))))))).)))))))).)))).	TGGTTGACATATGGACCCCAC	-
zma-miRs20 2	zma-MIRs20	real pre-miRNAs	Chr4:41972777:41972854:-	-54.7	zma-m0228-5p	-	36	35	-	TGGTCCTTTTAGGGCTTGTTCGTTTTGGAGTGGATCCCCTCAGTCCACTCCAAAACGAACAAGCCCTTACTGGGCTAG	((((((....(((((((((((((((((((((((((.......)))))))))))))))))))))))))....)))))).	AGGGCTTGTTCGTTTTGGAGT	-
zma-miRs21 2	zma-MIRs21	real pre-miRNAs	Chr7:6041852:6041939:+	-50.1	zma-m0324-5p	-	8	7	-	CGCAGGCGGAGGTGTTGGTGCCTGTAGCGGCGGCGTTCGCGGTCGTCGTCGTCATCGCCGCTGACAGCCACCGACGACCACTGCCGCT	.((.(((((.((((((((((.((((..((((((((...((((......))))...)))))))))))).))))))).))).))))))).	GGTGTTGGTGCCTGTAGCGG	-
zma-m0063 3		pseudo-hairpins	Chr1:35224559:35224656:-	-19	zma-m0063-5p	-	7	7	-	CAACAAAACGAGTGAAAAAGCTTAACTCAGATCAAACTTGACAAGTCTTAGTTTTAAGCTTTTAGCACTTAAATTCTTACTTCTTATGCAATTGTTGG	((((((...(((((.((((((((((((.((((............)))).)))..)))))))))..))))).........(.......)...)))))).	AGTGAAAAAGCTTAACTCAGAT	-
zma-m0182 3		pseudo-hairpins	Chr3:140049967:140050064:-	-19.72	zma-m0182-5p	-	7	7	-	CAACAAAGCGAGTGAAAAAGCTTAACTCAGATCAAACTTGACAAGTCTTAGTTTTAAGCTTTTAGCACTTAAATTCTTACTTACTATGCAATTGTTGG	((((((.(((((((.((((((((((((.((((............)))).)))..)))))))))..))))).................))..)))))).	AGTGAAAAAGCTTAACTCAGAT	-
zma-m0289 3		pseudo-hairpins	Chr6:34768880:34768951:+	-19.8	zma-m0289-5p	-	6	6	-	TTCACAATACCGAAAATCTGATAACCGGTGTCACACTAGATCCCCAGGTTGCAGATTGTCCGGGCTGCCAAG	.........(((..((((((.(((((((..((......))..))..)))))))))))...))).........	CGAAAATCTGATAACCGGTGTC	-
zma-m0347 3		pseudo-hairpins	Chr7:160345145:160345220:-	-19.8	zma-m0347-5p	-	8	8	-	AGTTTTACACTCTGCAGAGGTGGTACAATTTTACCCACAAGCCGTGTATCCCCTCTAGCCTGGGTCGGCCAAAACC	.(((((.(((((.(((((((.((((((..(((......)))...)))))).))))).))..)))).)...))))).	TCTGCAGAGGTGGTACAATTTT	-
zma-m0361 3		pseudo-hairpins	Chr8:8153328:8153399:-	-19.3	-	zma-m0361-3p	8	-	8	TAAACATCTCTCTTGCTAGCCTTAGATTAGAGAATGAAAATTTGATTGCCAAGGCTAAAGATTTTGATGTTT	.(((((((..((((..(((((((.(((((((.........)))))))...)))))))))))....)))))))	-	TTTGATTGCCAAGGCTAAAGAT
zma-m0362 3		pseudo-hairpins	Chr8:8360052:8360123:-	-18.1	zma-m0362-5p	-	264	264	-	GATCTAAAGATGGATAAGAACCAGAACTTGGCCTATGCTCCATACATCATGGCTCTTATCCAGAAACAAAAC	..........(((((((((.(((((...(((........)))....)).))).)))))))))..........	TGGATAAGAACCAGAACTTGGC	-
zma-m0365 3		pseudo-hairpins	Chr8:10834640:10834737:-	-19.9	zma-m0365-5p	-	7	7	-	CAACAAAGCGAGTGAAAAAGCTTAACTCAGATCAAACTTGACAAGTCTTAGTTTTAAGCTTTTAGCACTTAAATTCTTACATCTTATGCAATTGTTGG	((((((...(((((.((((((((((((.((((............)))).)))..)))))))))..))))).........(((...)))...)))))).	AGTGAAAAAGCTTAACTCAGAT	-
zma-m0400 3		pseudo-hairpins	Chr9:21014346:21014443:-	-19.72	zma-m0400-5p	-	7	7	-	CAACAAAGCGAGTGAAAAAGCTTAACTCAGATCAAACTTGACAAGTCTTAGTTTTAAGCTTTTAGCACTTAAATTCTTACTTTTTATGCAATTGTTGG	((((((.(((((((.((((((((((((.((((............)))).)))..)))))))))..))))).................))..)))))).	AGTGAAAAAGCTTAACTCAGAT	-
zma-m0401 3		pseudo-hairpins	Chr9:28423059:28423137:-	-19.6	-	zma-m0401-3p	7	-	7	CATAACAGTGATATTTTCAATTGTCAAGTATATGTTGATGACATAATATTTGGCTCGACAAATGACTATCATTGCAAGG	.....((((((((...(((.(((((.(((..((((((......))))))...))).))))).))).)))))))).....	-	ATTTGGCTCGACAAATGACTAT
zma-m0004 4		pseudo-hairpins	Chr10:24189316:24189383:+	-35	zma-m0004-5p	-	6	6	-	GCTCCTACACCAGGTCGTGGACCGTCCGGCTCCATTGCCACGGACCGCCCGCGCCTCTGTAGAGAGCA	(((((((((..(((.(((((.(.(((((((......)))..)))).).)))))))).))))).)))).	CAGGTCGTGGACCGTCCGGCT	-
zma-m0199 4		pseudo-hairpins	Chr4:31693747:31693813:+	-38	zma-m0199-5p	-	6	6	-	AGCCCTGCTCCAGGTCGTGGACCGTCCGGCTCCTGGCCGCGGACCGTCCACACCTGTGCAGAGAGCA	.(((((((..(((((.((((((.(((((((.....)))..)))).))))))))))).)))).).)).	CAGGTCGTGGACCGTCCGGCT	-
zma-m0009 4		pseudo-hairpins	Chr10:101181167:101181304:+	-39.4	zma-m0009-5p	-	19	18	-	ATGTGACGATATAGTAGAGCAGAAGGTGCTATTGGGATCTCAATTGTCTGAAGAGCAGGAGAAAACCCTAATAAGGTTCCTGTTCAACAACAAAGATGTATTCGCATGGTCAGCTAATGATCTCTGTGGTGTCAACAG	.(((((((.(((((.(((.((..((.((((((.(.((...((.((((.((..(((((((((.....(((....))))))))))))..))))))...))...)).))))).)).))..)).)))))))).)))).))).	ATAGTAGAGCAGAAGGTGCTAT	-
zma-m0097 4		pseudo-hairpins	Chr1:248821483:248821620:-	-40.6	zma-m0097-5p	-	18	18	-	ATGTGACGATATAGTAGAGCAGAAGGTGCTATTGGGATCTCAATTGTCTGAAGAGCAGGAGAAAACCCTAATAAGGTTCCTGTTCAACAACAAAGATGTCTTCACATGGTCAGCTAATGATCTCTGTGGTGTCAACAG	.(((((((.(((((.(((.((..((.((((((((((((.((..((((.((..(((((((((.....(((....))))))))))))..)))))).)).))).))).)))).)).))..)).)))))))).)))).))).	ATAGTAGAGCAGAAGGTGCTAT	-
zma-m0012 4		pseudo-hairpins	Chr10:130456852:130456951:+	-50.4	zma-m0012-5p	-	6	6	-	GTCTTCATTTTAGTCCCTAAATTGCCGGACACAGGGACTAAAAGAGGGATTATCTCTATTTTAGTCCATATGTTTGGCAATTTAGAGACTAAAAGAGATG	(((((..((((((((.(((((((((((((((...(((((((((.((((.....)))).)))))))))...))))))))))))))).))))))))))))).	TAGTCCCTAAATTGCCGGACA	-
zma-m0013 4		pseudo-hairpins	Chr10:142423583:142423663:+	-59.8	zma-m0013-5p	-	6	6	-	CAAGGGAAATAGAGGGGATTGGAGGGGCTAAAATCCCTAGCAAGGTGATTTTAGCCGCTCCAATCCCCTCCATTCCCTTGG	((((((((...(((((((((((((.(((((((((((((....))).)))))))))).)))))))))))))..)))))))).	AGAGGGGATTGGAGGGGCTAA	-
zma-m0081 4		pseudo-hairpins	Chr1:122613803:122613900:-	-49.5	zma-m0081-5p	-	5	5	-	TCTAAAAACTAGAGGGGATTGGAGGGGCTAAAATCTCCTCATTCAAAATTGAATAAGAAGGGAATTTTAGCCCGTCCAATCTCCTTTGGATTTATGGC	.(((.((((((((((((((((((.((((((((((..(((((((((....)))))..).)))..)))))))))).))))))))))))))).))).))).	AGAGGGGATTGGAGGGGCTAA	-
zma-m0187 4		pseudo-hairpins	Chr3:183288281:183288379:-	-61.7	zma-m0187-5p	-	6	5	-	CCTCAAACTCAGAGGGGATTGGAGGGGCTAAAATCTCCTCCTTATTCAATTTTGAATAAGAAGGAATTTTAGCCTCTTCAATCCCCTCCGGGTTTTGGA	((..((((((.(((((((((((((((((((((((.((((.((((((((....)))))))).))))))))))))))))))))))))))).)))))).)).	AGAGGGGATTGGAGGGGCTAA	-
zma-m0236 4		pseudo-hairpins	Chr4:102119148:102119247:-	-70.1	zma-m0236-5p	-	5	5	-	GTCACAAACTAGAGGGGATTGGAGGGGCTAAAATCCCTTCCTTATTCAAAAAAATAAGGAGGGGATTTTACCCCATCCAATCCCCTCCGGTTTTGTGGCT	(((((((((..((((((((((((((((.((((((((((((((((((......)))))))))))))))))))))).))))))))))))..).)))))))).	AGAGGGGATTGGAGGGGCTAA	-
zma-m0038 4		pseudo-hairpins	Chr1:56131542:56131700:+	-55	zma-m0038-5p	-	10	10	-	CTATTTTAAGTTTGACCAAGTTTGTAGAAAAGTTTGTCGACATTTATGAAACCTAATAAGTATACTATGAAAATATGTTACATGTTGAATCTAATGATACTTATTTGGTAATATAAATATCAGTACTTTTTGTATAAACTTGGTCAAACATAAGATAGT	((((((((.((((((((((((((((((((((((.....((.(((((((..(((.(((((((((.....((.((((((...))))))...)).....))))))))).)))..))))))).))...))))))).))))))))))))))))).)))))))).	TTTGACCAAGTTTGTAGAAAA	-
zma-m0018 4		pseudo-hairpins	Chr10:22758029:22758128:-	-62.9	zma-m0018-5p	-	10	9	-	CCTCAAACCTGGAGGGAATTGGAGGGGCTAAAATCCCCTCCTTATTCAATTTTGAATAAAAAGGGGATTTTAGCCCCTTAAATCCCCTTCGGGTTTTGGA	((..((((((((((((.(((.((((((((((((((((((..(((((((....)))))))..)))))))))))))))))).))).)))))))))))).)).	GGAGGGAATTGGAGGGGCTAA	-
zma-m0036 4		pseudo-hairpins	Chr1:31644758:31644861:+	-69.4	zma-m0036-5p	-	12	12	-	CGAGAAAACCGGAGGGAATTGGAGGGGCTAAATTTCCCATCTTATTCAAAATTGAATAAGAAGGGAAATCTAGCCCCTCCAACCCCCTCCGGTTTTATGGCTCC	.(((((((((((((((..((((((((((((.(((((((.(((((((((....))))))))).))))))).))))))))))))..))))))))))))....))).	GGAGGGAATTGGAGGGGCTAA	-
zma-m0044 4		pseudo-hairpins	Chr1:175166113:175166213:+	-50.2	zma-m0044-5p	-	13	12	-	TCCAAATACCGGAGGGAATTGGAGGGGCTAAAATCCCTTCCTTATTCAAAATTGTATATGGAGGGGAATTTAGACCCTCCAATCCTCTCCAGTTTTTTGTC	..((((.((.((((((.(((((((((.(((((.((((((((.(((.((....)).))).)))))))).))))).))))))))).)))))).))..))))..	GGAGGGAATTGGAGGGGCTAA	-
zma-m0072 4		pseudo-hairpins	Chr1:77936802:77936899:-	-65.2	zma-m0072-5p	-	10	9	-	CTAAAATACTGGAGGGAATTGGAGGGGCTAAAATCCCCTTCTTACTCAAAATTGAATAAGAAGGGGATTTTAGACCCTCCAATTCCCTCCGATTTTGT	.((((((...((((((((((((((((.(((((((((((((((((.(((....))).))))))))))))))))).)))))))))))))))).)))))).	GGAGGGAATTGGAGGGGCTAA	-
zma-m0263 4		pseudo-hairpins	Chr5:162713224:162713323:+	-64.7	zma-m0263-5p	-	13	12	-	TCACAAAACCGGAGGGAATTGGAGGGGCTAAAATCCCCTCCTTATTCAATTTTCAATAAGAAGGGGATTTTTTCCCCTCTAATTCCCTCCGGGTTTGGAA	((.((((.(((((((((((((((((((..((((((((((.((((((........)))))).))))))))))..))))))))))))))))))).)))))).	GGAGGGAATTGGAGGGGCTAA	-
zma-m0332 4		pseudo-hairpins	Chr7:142744761:142744859:+	-62.9	zma-m0332-5p	-	12	11	-	TCCAAAACCCGGAGGGAATTGGAGGGGCTAAAATCCCCTCCTTATTCAATTTTGAATAAGAGGTGGATTTTATCCCCTTCAATTCCCTCTGGTTTTGTG	..(((((((.(((((((((((((((((.((((((((((((.(((((((....))))))))))).)))))))).))))))))))))))))))))))))..	GGAGGGAATTGGAGGGGCTAA	-
zma-m0023 4		pseudo-hairpins	Chr10:68760735:68760818:-	-39.2	zma-m0023-5p	-	8	8	-	AGCGGGCTTAATGGGCTTAGAGGTAAACGGGCCGTGCCAGGCTAGCCCACCGTGCCTAGTTTCCTGTCCGAGCCCAGCCCGCTT	((((((((....(((((((.(((.((((((((((((...((....)))).)).)))).))))))).)..)))))))))))))).	ATGGGCTTAGAGGTAAACGG	-
zma-m0025 4		pseudo-hairpins	Chr10:75813817:75813903:-	-29.1	zma-m0025-5p	-	27	27	-	TTTGTGCGTATCCGGCTGCACAATTAGGCGACTTTTTCTCGGATAGATACTGTCTTAGCACGTTTTTTGTGTGTCCGGTCGCACCCT	...(((((...((((.(((((((..(((((.......((.((((((...)))))).))..))))).))))))).)))).)))))...	TCCGGCTGCACAATTAGGCGAC	-
zma-m0045 4		pseudo-hairpins	Chr1:176594393:176594490:+	-50.6	-	zma-m0045-3p	7	-	7	TCGACAAAGAGTTTCTTTGCCGAGTGTTTTTTACACTCGGCAAAATAGCTCCTTGCCGAGTGTCACAAATACAACACTCGACAAAGAGCTCTTTGTCG	.((((((((((((.(((((.((((((((.((((((((((((((.........)))))))))))...)))...)))))))).)))))))))))))))))	-	AATACAACACTCGACAAAGAG
zma-m0273 4		pseudo-hairpins	Chr5:50143446:50143547:-	-68.1	-	zma-m0273-3p	7	-	7	TCGGCGAAGAAGCTCTTTGTCGAGTGTTTTATTTTTGACACTCGGCAAAGAGCTCTTTGCCGAGTATCACAAATACAACACTCGACAAAGAGCTCTTTGCTG	.(((((((((.(((((((((((((((((.(((((.(((.(((((((((((....))))))))))).))).))))).))))))))))))))))))))))))))	-	AATACAACACTCGACAAAGAG
zma-m0049 4		pseudo-hairpins	Chr1:230209739:230209830:+	-33.9	zma-m0049-5p	-	10	10	-	AATAAATTGAGGGGATTGGAGGAGATTAAATTATTTTTTATTTAAAATTGAACAGAAGGAATTTTAATTTCCTCTAATCCCCACCCGAACAT	..........((((((((((((((((((((...((((((.((((....)))).))))))...))))))))))))))))))))..........	GGGGATTGGAGGAGATTAAA	-
zma-m0196 4		pseudo-hairpins	Chr4:13629612:13629702:+	-41.1	zma-m0196-5p	-	11	11	-	AGTGTATTGAGGGGATTGGAGGAGATTAAATCCTCCTATACAAATTTATATAGAAGAGGATTAAATCTTCTTCAATTCCGCTCAATTTATC	.(((.((((((((((((((((((((((.((((((((((((........)))))..))))))).)))))))))))))))).)))))).))).	GGGGATTGGAGGAGATTAAA	-
zma-m0051 4		pseudo-hairpins	Chr1:232558390:232558487:+	-52.71	zma-m0051-5p	-	109	108	-	GCCACAAAACCGGAGGGGATTGGAGAGGCTAAAATCTCCTCATTTAATCTTGAATAAGAAGAGGATTTTAGCCCCTCCAATTCCCTTTGGTTTTTGGA	.(((.((((((((((((((((((((.((((((((((..((.......((((....))))))..)))))))))).))))))))))))))))))))))).	CGGAGGGGATTGGAGAGGCTAA	-
zma-m0107 4		pseudo-hairpins	Chr1:292463163:292463262:-	-52	zma-m0107-5p	-	109	105	-	GCCACAAAATCGGAGGGGATTGGAGAGGCTAAAATCTCATCCTCATTCAATTTTGACTATGGAGGGGATTTTAACTCTCCAAACCCCTTCGGTTTTTGGA	.(((.(((((((((((((.((((((((..(((((((((.(((....(((....)))....))).))))))))).)))))))).)))))))))))))))).	CGGAGGGGATTGGAGAGGCTAA	-
zma-m0321 4		pseudo-hairpins	Chr6:145814514:145814616:-	-64.5	zma-m0321-5p	-	107	106	-	GTCCAAATACCGGAGGGGATTGGAGAGGCTAAATTCCACTTCTTATTTAAATTTGAATAAGAAGTGGATTTTAGCCCCTCTAACCCCCTCCGGTTTTGTGTCT	(.(((((.((((((((((.((((((.(((((((.(((((((((((((((....))))))))))))))).))))))).)))))).)))))))))))))).).).	CGGAGGGGATTGGAGAGGCTAA	-
zma-m0076 4		pseudo-hairpins	Chr1:105796206:105796283:-	-35	-	zma-m0076-3p	18	-	18	AGAAGACACTCGGCCAAGAGTCCTTCGCCGAGTGTCCAATCCTCGGCGCTCGGCAAAGACTGACGGCCGTCAGCTTTA	.((((.....(((((...((((.((.((((((((((........)))))))))).))))))...)))))....)))).	-	GCTCGGCAAAGACTGACGGCC
zma-m0082 4		pseudo-hairpins	Chr1:142271776:142271876:-	-48.82	zma-m0082-5p	-	11	10	-	AATAACCGCCAGTGAAAACGGACTATTTACACTGGCAGTTGGTATAAAAGAATTACCTATCAACAGCCAGTGGAAAGAGCCCATTTTCACTGGCGGTTCTC	...(((((((((((((((.((.((.(((.(((((((.(((((((.............))))))).))))))).))).)).)).)))))))))))))))...	AGTGAAAACGGACTATTTACAC	-
zma-m0120 4		pseudo-hairpins	Chr2:177875854:177875949:+	-33.5	-	zma-m0120-3p	89	-	86	TATATGAGAGATGTCTTGTGCCCTTTTCATATCAAAATTGGGTCACCACTTCAATCATTTTCATGATGAAGGGGGCATGTAGACATCCCTTGAGAG	.....(((.(((((((((((((((((((((...((((((((....)))........)))))....)))))))))))))).))))))).))).....	-	GATGAAGGGGGCATGTAGACAT
zma-m0161 4		pseudo-hairpins	Chr3:140334186:140334281:+	-35.32	-	zma-m0161-3p	89	-	86	TATATGAGAGATGTCTTGTGCCCTTTTCATATCGAAATTGGGTCACCACTTCAATCATTTTCATGATGAAGGGGGCATGTAGACATCCCTTGAGAG	.....(((.(((((((((((((((((((((...((((.(((.............))).))))...)))))))))))))).))))))).))).....	-	GATGAAGGGGGCATGTAGACAT
zma-m0197 4		pseudo-hairpins	Chr4:13939007:13939102:+	-33.5	-	zma-m0197-3p	89	-	86	TATATGAGAGATGTCTTGTGCCCTTTTCATATCAAAATTGGGTCACCACTTCAATCATTTTCATGATGAAGGGGGCATGTAGACATCCCTTGAGAG	.....(((.(((((((((((((((((((((...((((((((....)))........)))))....)))))))))))))).))))))).))).....	-	GATGAAGGGGGCATGTAGACAT
zma-m0201 4		pseudo-hairpins	Chr4:33318456:33318551:+	-35.32	-	zma-m0201-3p	89	-	86	TATATGAGAGATGTCTTGTGCCCTTTTCATATCGAAATTGGGTCACCACTTCAATCATTTTCATGATGAAGGGGGCATGTAGACATCCCTTGAGAA	.....(((.(((((((((((((((((((((...((((.(((.............))).))))...)))))))))))))).))))))).))).....	-	GATGAAGGGGGCATGTAGACAT
zma-m0348 4		pseudo-hairpins	Chr7:166857257:166857352:-	-31.46	-	zma-m0348-3p	89	-	86	TATATGAGAGATGTCTTGTGCCTTTTTCATATCGAAATTGTGTCACCACTTCAATCATTTTCATGATGAAGGGGGCATGTAGACATCCCTTGAGAG	.....(((.(((((((((((((((((((((...((((.((...............)).))))...)))))))))))))).))))))).))).....	-	GATGAAGGGGGCATGTAGACAT
zma-m0391 4		pseudo-hairpins	Chr9:85757466:85757559:+	-36.9	-	zma-m0391-3p	89	-	86	TATATGAGAGATGTCTTGTGCCCTTTTCATATCGAAATTGGGTCACCACTTCAATCATTGATGATGAAGGGGGCATGTAGACATCCCTTGAGAG	.....(((.((((((((((((((((((((((((((.(((((((....)).)))))..))))).)))))))))))))).))))))).))).....	-	GATGAAGGGGGCATGTAGACAT
zma-m0411 4		pseudo-hairpins	Chr9:106981553:106981649:-	-33.22	-	zma-m0411-3p	89	-	86	GTATATGAGAGATGTCTTGTGCCCTTTTCATATCGAAATTGGGTCACCACTTCAATCATTTTCATGATGAAGGGGGCATGTAGACATCCGTTGAGAG	........(.(((((((((((((((((((((...((((.(((.............))).))))...)))))))))))))).))))))))........	-	GATGAAGGGGGCATGTAGACAT
zma-m0103 4		pseudo-hairpins	Chr1:274590718:274590782:-	-33.9	zma-m0103-5p	-	7	7	-	CCGAGTGTCTTTTTTTGACACTCGGTAAAGGGCTCTTTGCCGAGTGTCACAAATACAACACTCAG	..((((((...(((.(((((((((((((((....))))))))))))))).)))....))))))..	TTTTTTGACACTCGGTAAAG	-
zma-m0220 4		pseudo-hairpins	Chr4:10023182:10023247:-	-35.8	zma-m0220-5p	-	7	7	-	CCGAGTGTCTTTTTTTGACACTCGGTAAAGGGCTCTTTGCTGAGTGTCACAAATACAACACTCGGC	((((((((...(((.(((((((((((((((....))))))))))))))).)))....)))))))).	TTTTTTGACACTCGGTAAAG	-
zma-m0295 4		pseudo-hairpins	Chr6:86968712:86968778:+	-34.9	zma-m0295-5p	-	7	7	-	GTCGAGTTCTTTTTTTGACACTCGGTAAAGGGCTCTTTGCCGAGTGTCACAAATACAACACTCGGCA	(((((((....(((.(((((((((((((((....))))))))))))))).)))......))))))).	TTTTTTGACACTCGGTAAAG	-
zma-m0313 4		pseudo-hairpins	Chr6:75026845:75026910:-	-35.1	zma-m0313-5p	-	7	7	-	CCGAGTGTCTTTTTTTGACACTCGGTAAAGGGCTGTTTGCCGAGTGTCACAAATACAACACTCGGC	((((((((...(((.((((((((((((((......)))))))))))))).)))....)))))))).	TTTTTTGACACTCGGTAAAG	-
zma-m0113 4		pseudo-hairpins	Chr2:54801573:54801649:+	-50.4	zma-m0113-5p	-	15	14	-	CCGGCCGACGAAAATACAGCAGTTATTTTCGTCGGCTTCTGTGGCCGACGAAAATAGAGGTTATTTTCGTCGGCCGC	.(((((((((((((((..((..(((((((((((((((.....)))))))))))))))..))))))))))))))))).	AAAATACAGCAGTTATTTTCGT	-
zma-m0130 4		pseudo-hairpins	Chr2:6845586:6845725:-	-40	zma-m0130-5p	-	10	9	-	ACAGCTCAGGAATTTAGGGATGTCAGGATGGAGGATTTTGTCCACGAGTACTACTCTGTAGCTATGTTCACCACAGCGTACTCAAGGGTGGTCCAGGCAATCGGTGACAAATCATTTTGGCCACGAGTTCCTTTTGCAAA	...((..((((((((..((...(((((((((.....((((((..(((((((((((((..((.((((((......))))))))..))))))))....))..)))..)))))))))))))))))..))))))))...))...	AATTTAGGGATGTCAGGATGGA	-
zma-m0131 4		pseudo-hairpins	Chr2:11301987:11302091:-	-79.6	zma-m0131-5p	-	13	13	-	AGCACGGGGATTGGAGGGGATTGAGGGGGCTAAAATATCCCCTTTGCTAAATTTTGAATAGAAAGGGGATTTTAGCCCAATCAATCCCCTCCAATCCCCGTGCTC	((((((((((((((((((((((((..((((((((..(((((((((.(((.........))))))))))))))))))))..)))))))))))))))))))))))).	TTGGAGGGGATTGAGGGGGCTA	-
zma-m0132 4		pseudo-hairpins	Chr2:11307492:11307596:-	-88.1	zma-m0132-5p	-	13	13	-	AGCACGGGGATTGGAGGGGATTGAGGGGGCTAAAATATCCCCTTTGCTAAATTTTGAATAGAAAGGGGATTTTAGCCCCCTCAATCCCCTCCAATCCCCGTGCTC	((((((((((((((((((((((((((((((((((..(((((((((.(((.........)))))))))))))))))))))))))))))))))))))))))))))).	TTGGAGGGGATTGAGGGGGCTA	-
zma-m0136 4		pseudo-hairpins	Chr2:60283727:60283793:-	-20.9	zma-m0136-5p	-	14	14	-	AGACTTGTTGTAAAGGGATTCTCTCAAGTTGAAGGCTTAGATTTTGGAGAGACCTTTGCACTGGTTG	.((((.((.(((((((..((((((.(((((.........))))).)))))).))))))))).)))).	TAAAGGGATTCTCTCAAGTTGA	-
zma-m0162 4		pseudo-hairpins	Chr3:146245779:146245892:+	-38.31	zma-m0162-5p	-	10	10	-	CCTCTGCAGTTAAGATATGTCCGAGGAAGGCTATCTTTTCTAACCAGAATTCACATTTGCTGAGCTTAGCATAGAGTTGATGTGCTCTGAGTCTTCCGAGGACAATCCAGAGGT	((((((.......(((.(((((..((((((((............((((...((((((..(((.((...)).)))....)))))).))))))))))))..)))))))))))))).	TAAGATATGTCCGAGGAAGGCT	-
zma-m0271 4		pseudo-hairpins	Chr5:31839347:31839460:-	-37.71	zma-m0271-5p	-	10	10	-	CCTCTGCAGTTAAGATATGTCCGAGGAAGGCTATCTTCTCTAACCAGAATTCATATTTGCTGAGTTTAGCATAGAGTTGATGTGCTCTGAGTCTTCCGAGGACAATCTGGAGGT	(((((.......((((.(((((..(((((((((((..(((((..(.(((((((.......))))))).)..)))))..)))........))))))))..)))))))))))))).	TAAGATATGTCCGAGGAAGGCT	-
zma-m0167 4		pseudo-hairpins	Chr3:205416416:205416500:+	-36.4	zma-m0167-5p	-	11	10	-	CGTGCCCACCCGACTTCGGATCGGATTCGGATCTGACCCACGGGTCAAAACATGTATCCATATCCGGCTCCGTCGGGTCGGATAT	....((.(((((((...(((((((((..((((((((((....)))))......).))))..)))))).)))))))))).))....	CGACTTCGGATCGGATTCGGA	-
zma-m0168 4		pseudo-hairpins	Chr3:219054351:219054442:+	-41	-	zma-m0168-3p	9	-	9	GTGGATGACCAATGAGGTTGTTGATGTGGGTGCAAAGGTGGTGGGTGACAAGTTCTCCACTCAAGCAAACTCATCAACCTCAAGTCATCCAA	.((((((((...((((((((.(((.((...(((...(((((.(..(.....)..).)))))...))).))))).)))))))).)))))))).	-	CAAGCAAACTCATCAACCTCA
zma-m0172 4		pseudo-hairpins	Chr3:14232574:14232689:-	-38.7	zma-m0172-5p	-	15	15	-	CTGGTGGAGCTCTTCGGATCTGGCATATTTTTTGAACAGCTGATACAACTCCTGGAGGTTCTTGGGTGGATCTCTGATGCAGTGGCTGTAAAGGACGCCAGCCCGAAGGTCACTGA	..(((((...(((((((..(((((...((((((..(((((((...((..((..((((((((......))))))))))))...))))))))))))).))))).))))))))))))..	TCTTCGGATCTGGCATATTTTTT	-
zma-m0190 4		pseudo-hairpins	Chr3:207581017:207581108:-	-49.9	zma-m0190-5p	zma-m0190-3p	19	9	10	ACCGTCCGGCCTAGGGCGCGGACCGTCTGGCCGTCAGGCAGGGAACTCTAGCCCCTGTGCCAGATCGCGGACCGTCCGGCCCTGTGCCACGG	.((((..(((.((((((.(((((.(((((.(.(((.(((((((........)))...)))).))).)))))).))))))))))).)))))))	GCGCGGACCGTCTGGCCGTCAGGCA	CCAGATCGCGGACCGTCCGGCCC
zma-m0212 4		pseudo-hairpins	Chr4:195781569:195781689:+	-55.5	zma-m0212-5p	-	6	6	-	TTTTCGTAAAAGTTGTCACGCACTATATGTACAAATCTAGGCGGCCTTCGCATGAAATCATGAAACTTATACGAGGGCTGACTAGGTTTTTACACATCGTACGTGACAACTTTCACGAAAC	.((((((.((((((((((((.((.((.((((.((((((((.(((((((((((((....)))).........))))))))).)))))))).)))).)).)).)))))))))))).)))))).	AGTTGTCACGCACTATATGT	-
zma-m0218 4		pseudo-hairpins	Chr4:7147215:7147299:-	-49.1	zma-m0218-5p	-	7	6	-	CAAATCCCCTTCGGGATTGAAGAGGATTGGAGAGGAAATTAGTTCATTTCCACCTCAATCCTCTCCAATCTCGAAGAGGATTTGA	(((((((.(((((((((((.(((((((((..(.((((((......)))))).)..))))))))).))))))))))).))))))).	TCGGGATTGAAGAGGATTGGA	-
zma-m0389 4		pseudo-hairpins	Chr9:77043243:77043326:+	-36	zma-m0389-5p	-	6	6	-	GAAATTCCCTTCGGGATTGAAGAGGATTGGAGAGAAAATTAGTTAATTTGCACCTCAATCTCTTTCAATTCCGAAGGAGGTTTG	.((((..(((((((((((((((..(((((..(.(.(((((....))))).).)..)))))..)))))))))))))))..)))).	TCGGGATTGAAGAGGATTGGA	-
zma-m0244 4		pseudo-hairpins	Chr4:223651922:223652070:-	-50.8	-	zma-m0244-3p	8	-	8	ACGTCAACGAGGAGGCCAACGATGCTCAGCAGGACTACTTCATGGGGTTTGGGCCTGTCAACGAAAATTACACATCAATGTTCGAGACGGGGCACTTCCCCAACCTACTGCAAGACGTGCTGCACGCGTTGGGAACCTACGTCTGACCC	..((((((((((...((((((.((..(((((.(.........(((((....(.((((((..((((.(((.......))).)))).)))))).)....)))))..((......)).).)))))..))))))))...))).))).))))..	-	TGCTGCACGCGTTGGGAACCTA
zma-m0245 4		pseudo-hairpins	Chr4:227717061:227717134:-	-33.6	zma-m0245-5p	-	18	17	-	GTGGCGGTTCTAGAGCTGTTTGCACTGGTGTTTTTCAGTGCCGCCAGTGCTAGGGGCCAGTGGAAATCGCCATT	((((((((((((..(((.((.(((((((((...........))))))))).)).)))...))).))))))))).	TAGAGCTGTTTGCACTGGTGTT	-
zma-m0247 4		pseudo-hairpins	Chr4:233086908:233087016:-	-29.8	-	zma-m0247-3p	13	-	12	ACGACCCGTTCTAACTATTGAGCTTATATTTATGATGTGACGTTTTCATTATGTTGGCTATGGCATAATAGTACCTCAGGGGATGTAGTTCAAATGGTAGAACGCTCGC	.(((..(((((((.((((((((((.((((((.(((.(((.(......((((((((......)))))))).)))).)))..))))))))))).)))))))))))).))).	-	GGGGATGTAGTTCAAATGGTA
zma-m0255 4		pseudo-hairpins	Chr5:87917034:87917123:+	-26.7	zma-m0255-5p	-	7	7	-	TGGAATGACTTGGAATGGAGCCGATACTTCACAGATAGGTATATATGAGTGAATAAGAGTGAAGTGGGTGCTTAGTTTCAAGTTTGGCGG	..(...((((((((((.((((...((((((((...((..(((......)))..))...))))))))...)))).))))))))))...)..	TGGAATGGAGCCGATACTTCACA	-
zma-m0258 4		pseudo-hairpins	Chr5:127387917:127388005:+	-33.3	-	zma-m0258-3p	7	-	7	ATATGTCTTTGGCGTGTAGCGTTTATCTAGGCACCTACGTGGAGCTGCTGCTCGCTGTGGCTGCAGGACCAATGTTGCACAGGACGTTA	..(((((((....((((((((((..(((..(((.(((((..((((....))))..))))).))).)))..)))))))))))))))))..	-	TGGCTGCAGGACCAATGTTGCA
zma-m0278 4		pseudo-hairpins	Chr5:132458357:132458451:-	-56.2	-	zma-m0278-3p	10	-	10	CGGCGGCCTCTGGTCGCCGAAAATAGTGCCTATGCCGCCGAAACTAGCTTATTTTCCGTAGCTTTAGGCCTATTTTCGGCGGTCTCTGGCCGCCA	.(((((((...(..((((((((((((.(((((.((..(.((((.........)))).)..))..)))))))))))))))))..)...))))))).	-	AGGCCTATTTTCGGCGGTCT
zma-m0392 4		pseudo-hairpins	Chr9:106267397:106267474:+	-35.9	-	zma-m0392-3p	7	-	7	TTTCGGTGACCAGAGGCCGCCAAAAATAGGACATTTGCCGCCGAAAATAGGCCTATTTTCGGCGGTCTCTCGCCGCAA	...((((((...(((((((((.((((((((..((((........))))...)))))))).)))))))))))))))...	-	AGGCCTATTTTCGGCGGTCT
zma-m0312 4		pseudo-hairpins	Chr6:71001254:71001356:-	-47.76	zma-m0312-5p	-	5	5	-	CTTACTCTCATCGAGATGATGATACTATGGCATTGTGTAGTGTTTGAGAAAATAAACAGAAAATCGCTCCAACCCATAGTGTCATCCTCTCGATGAGAGTACG	..((((((((((((((.(((((((((((((..(((.(.(((((((...............))).)))))))).))))))))))))).))))))))))))))..	TCGAGATGATGATACTATGGCAT	-
zma-m0311 4		pseudo-hairpins	Chr6:54710086:54710157:-	-53.2	zma-m0311-5p	-	12	11	-	TGGCGCACCGGACAGTGCACCGGACTGTTCGGTGTGCACCGGACAGTGACTGTTCACTGTCCGGTGTGCCAT	(((((((((((((((((.((.(.((((((((((....))))))))))..).)).))))))))))))))))).	GACAGTGCACCGGACTGTTCGG	-
zma-m0374 4		pseudo-hairpins	Chr8:96438865:96438935:-	-42.6	zma-m0374-5p	-	12	11	-	TAACGCACCGGACAGTGCACCGGACTGTTCGGTGTGCATCGGACAGTAGCTGTTCACTGTCCGGTGTGCCA	...((((((((((((((.((.(.((((((((((....))))))))))..).)).))))))))))))))...	GACAGTGCACCGGACTGTTCGG	-
zma-m0320 4		pseudo-hairpins	Chr6:128423562:128423640:-	-22.5	-	zma-m0320-3p	7	-	7	CATAACGGTGATATTTTCATTTGTCAAGTATATGTTGATGAGATAATATTTGGCTCGACAAATGACTATCATTGCAAGA	.....((((((((...(((((((((.(((..((((((......))))))...))).))))))))).)))))))).....	-	ATTTGGCTCGACAAATGACTAT
zma-m0326 4		pseudo-hairpins	Chr7:29664409:29664502:+	-35.72	zma-m0326-5p	-	10	10	-	ATCAAACTCATGGAGATTGAGAGGGATTGAATCTTCTATAAGTCAAAATCCTCCTCAATCCACTCTAATCCCCTCAATTCCCATGGGTTTGATA	(((((((((((((..((((((.(((((((....................................)))))))))))))..))))))))))))).	TGGAGATTGAGAGGGATTGAA	-
zma-m0345 4		pseudo-hairpins	Chr7:111054446:111054517:-	-22.1	zma-m0345-5p	-	17	17	-	TTGATAAGCTGAGGACTTCAGAGACGAAGTATACTGGGGCTTGCTTTTTGATTTGTCCTTCAAGCTTTTCCT	..((.(((((((((((.(((((((..((((........))))..)))))))...))))))..))))).))..	GAGGACTTCAGAGACGAAGTAT	-
zma-m0354 4		pseudo-hairpins	Chr8:61914353:61914478:+	-32.2	-	zma-m0354-3p	272	-	271	ACGACGATAGCTAACTTTATGCCAGATTCCCTAGATAAAGAAGTACATAATTGGGTAATCATACCCATCAGCTTGTTCATTCACTGTCTTCACCTAGAGAGTGGCATAGAACTGAGCTACTACTTC	.......(((((...(((((((((..(((.((((...((((((((((....((((((....))))))......)))......))).))))...)))).))))))))))))....))))).......	-	AGAGAGTGGCATAGAACTGAG
zma-m0369 4		pseudo-hairpins	Chr8:43048983:43049068:-	-30.22	zma-m0369-5p	-	12	12	-	CACTGTCTGGTGGCTTGGGGTAGAGTGTGCAGGCTAGTTGAGTTTGGAGGTTTGGGCATTTTCAGCCTTAAGGAGCTAGGATGGGC	..(((((((((..(((((((((((((((.((((((.............)))))).)))))))..))))))))..)))).)))))..	TGGCTTGGGGTAGAGTGTGCAG	-
zma-m0370 4		pseudo-hairpins	Chr8:46727978:46728080:-	-63.7	zma-m0370-5p	-	6	6	-	CCGAAAATAGGTCAGTATTTTCGGCAGCACCTACGAGCCGCCGAAAATAAGGTTATTTTCGGTGGCCTGTAGGTGCTGCGGCAAATATAGCCTTATTTTCGGC	(((((((((((.(.((((((.(.((((((((((((.(((((((((((((....))))))))))))).)))))))))))).).)))))).).))))))))))).	GTCAGTATTTTCGGCAGCACCTA	-
zma-m0371 4		pseudo-hairpins	Chr8:57994825:57994906:-	-40.3	-	zma-m0371-3p	10	-	9	GACTATGTTTGACAACTGTCAGACAGGCCATCAAATATAAGATTATCGTTGACGGTCTGTTTGATAGCCGTCGGACGTAGGA	..(((((((((((..((((((((((((((.((((..(((....)))..)))).))))))))))))))..)))))))))))..	-	ACGGTCTGTTTGATAGCCGTC
zma-m0383 4		pseudo-hairpins	Chr8:171785981:171786087:-	-42.5	zma-m0383-5p	-	37	37	-	GTCACAAAACCGGAGGGGATTGGAGAGGCTAGAATCTTCTTCTTATTCAAAATTGAATAAGAAAGGCATTCTAGTCCCTCCAATCTCTCAAACGCTATAAGGTAACA	((.((.....((..(((((((((((.(((((((((.(..((((((((((....))))))))))..).))))))))).)))))))))))....)).......)).)).	CGGAGGGGATTGGAGAGGCTA	-
zma-m0386 4		pseudo-hairpins	Chr9:14725410:14725523:+	-49.7	-	zma-m0386-3p	164	-	164	AAGTGATGTGGTGCATCTAATCAAAATTCAACGGTGGCACATATTTTAGGTAGAAGGGGTTAAATATAAAATAGCAGTTACCATTGGATTTTGATTGGATGCACCAGATTCATT	.((((((.(((((((((((((((((((((((.((((((...(((((((..(((......)))....)))))))...)))))).))))))))))))))))))))))).).)))))	-	TTGGATTTTGATTGGATGCAC
zma-m0394 4		pseudo-hairpins	Chr9:124143066:124143133:+	-31.1	zma-m0394-5p	-	5	5	-	GGCGCTTTCCTCAAACGCCCTGCTGGATTGTTTAGATCAATCCAGAAGGGGGTTTAAGATAGATGCCT	((((((...((.((((.((((.((((((((.......)))))))).)))).)))).))..)).)))).	TCAAACGCCCTGCTGGATTGTT	-
zma-m0395 4		pseudo-hairpins	Chr9:127379486:127379651:+	-64.6	zma-m0395-5p	zma-m0395-3p	14	1	13	TATTAAATCATCATCATACATCTCAGATCTAACGTCTCTAGTTGCCTGTTATATTTTACAAATAACACCTTCCACCACTCCACTCCACCACTTCAGATGGTGTTCTTTGCAAAATATACTGAGCAACTAGAAATGTTAGATTTAAGATGGATGCTGATGATTTAGT	.((((((((((((.(((.(((((.(((((((((((.(((((((((..(.((((((((.((((.((((((.((.......................)).)))))).)))).)))))))).)..))))))))).))))))))))).))))).))).))))))))))))	TCATACATCTCAGATCTAACG	TTAGATTTAAGATGGATGCTG
zma-m0404 4		pseudo-hairpins	Chr9:39524361:39524451:-	-45.5	-	zma-m0404-3p	7	-	7	CACTACCAGAATCGGTCTCTTTGCCGAGTGTCTGAAGCACTCGGCGAAGGCTTGGCCGAGTGTGACACTCGACAAAGAGAGCTCGGTGAAC	...((((.((...(.((((((((.((((((((....(((((((((.(.....).))))))))))))))))).)))))))).)))))))...	-	TGTGACACTCGACAAAGAGAG
zma-m0408 4		pseudo-hairpins	Chr9:91237277:91237381:-	-66.1	zma-m0408-5p	-	17	17	-	AGCCACAAAATCGAAGGGGATTGGAGAGGTTAGAATCCGCTTCTTATTCAAAATTGAGTAAGAAGGGGATTGTAGCCCCTCCAATCCCCTCTGGTTTTATGGTTC	(((((.(((((((.((((((((((((.(((((.(((((.(((((((((((....))))))))))).))))).))))).)))))))))))).))))))).))))).	TCGAAGGGGATTGGAGAGGTT	-
zma-m0410 4		pseudo-hairpins	Chr9:106980619:106980680:-	-27.4	zma-m0410-5p	-	17	17	-	TGGATTTGTCGCGGGACGAGACCGACCGGAGAGGTTCCTAGTCGTTCGTCCGCGAGGTCCAT	((((((..((((((.(((((..((((.((((...))))..))))))))))))))))))))).	GCGGGACGAGACCGACCGGAG	-
zma-m0014 5		pseudo-hairpins	Chr10:142438123:142438264:+	-67	-	zma-m0014-3p	147	-	141	GGGACTAATGTTTAGTCCCTTCATTTTATTCTATTTTAGTCTATAAATTGTCAAATTTAGAAACTAAAATAGAGTTTTAGTTTCTATATTTAGCAATTTTGGAACTAAAATGGAATAAAAAGTAGGGACTAAAAATTAGTCC	.((((((((.((((((((((.(.((((((((((((((((((((.((((((..((((.(((((((((((((...))))))))))))).))))..))))))))).))))))))))))))))).).)))))))))).))))))))	-	ATGGAATAAAAAGTAGGGACTAA
zma-m0020 5		pseudo-hairpins	Chr10:39218661:39218757:-	-32.52	zma-m0020-5p	-	10	10	-	ATCAAATCTATGGAGATTGAGAGGGATTGAATCCCCTACAAGTCAAAATCCTCCTCAATCCACTCCAATCCCCCTCAATCCCCATGGATTAGGGATG	(((.(((((((((.(((((((.(((((((....................................))))))).))))))).)))))))))...))).	TGGAGATTGAGAGGGATTGAA	-
zma-m0028 5		pseudo-hairpins	Chr10:114313255:114313357:-	-31.2	-	zma-m0028-3p	23	-	23	TTCTTTGGCTGCCTCGTATGGTCTCCTTGTTCATCAGATGGATGTAAAGACAACTTTTCTTAATGGAGAGCTGGACGAGGAAATATATATGGAACGGCCTGAT	.((...(((((..(((((((...((((((((((.........(((....))).((((((.....)))))).))))))))))....)))))))..))))).)).	-	TGGACGAGGAAATATATATGGA
zma-m0048 5		pseudo-hairpins	Chr1: 222812168 222812320 +	-59.9	zma-m0048-5p	zma-m0048-3p	40	7	32	GAAGCTACTTGCTTTTGAGTGAAATGTTGTCTGGTTCAAGGTCTTGCTTTGCGATTTGAGGATGATCCATGCTTGCATGTGTTGTTTTTTATTCCTCGGATATGCAAGATCTCGGACCAGGCTTCATTCCCCTCAGGAATAGCTTCAAAATAA	(((((((.....(((((((.(.((((..(((((((((.(((((((((......((((((((((((..((((....))))..)))........)))))))))..))))))))).)))))))))..)))).).))))))).))))))).......	GAAATGTTGTCTGGTTCAAGG	TCGGACCAGGCTTCATTCCCC
zma-m0062 5		pseudo-hairpins	Chr1:20948272:20948460:-	-32.3	-	zma-m0062-3p	9	-	8	GGGTAACTTATTCCAAGTTCATCTCTATGATCTTAGATGCCGTTTGGTTCACATATTTGTAACGTAATGGGTAAGTGATACCGTTAAATCATGTTTGTTTTAGTCCAACCGTAATCAGATACCACACTAAAAATTGATACCAGCCTATTTAAATTCGTTACCACTAGTAATCGATCGTAAACTGTTACC	.((((((....((.(((.((((....)))).))).))...((.((((((.((.((...((((((.(((((((..(((((........))))).....(((((((......(((......)))...)))))))..........)))))))......))))))...)))))))))).))......))))))	-	GTTACCACTAGTAATCGATCGTA
zma-m0071 5		pseudo-hairpins	Chr1:69429125:69429314:-	-89.81	zma-m0071-5p	-	7	7	-	AAGGGGGGTGTTTGGATGCACTAGAGCTAATAGTTAGCTGCTAAAATTAGCTGAAGGCATCCAAACAGTCTAGCTAATAGTTCAACTATTAGCTACTTTTAGCAAATTAACTAATAATTAGCTGGCTAATTCCACTAGTAATTTTTTAGCCAACTAAATATTAGCTCTAGTGCATTCAAACACCCCCTAA	..((((((((((((((((((((((((((((((.((((..(((((((...((((((((.............((((((((((.....)))))))))))))))))).............(((((.(((......))))))))....)))))))...)))).))))))))))))))))))))))))))))))..	TTTGGATGCACTAGAGCTAAT	-
zma-m0084 5		pseudo-hairpins	Chr1:183455371:183455470:-	-41.9	zma-m0084-5p	-	10	10	-	TAGAGGTAAATCTTGTAGATAGAGGTTGTCCTTTGCGTTAATGCCTAGCTCAGGGGTTATCCTGAGGAAGGATGGCTTCTGCCTGCAAGAATATTTTCAT	..((((....((((((((.(((((((..(((((.(((....)))....(((((((....))))))).)))))..))))))).))))))))....))))..	TCTTGTAGATAGAGGTTGTCCT	-
zma-m0086 5		pseudo-hairpins	Chr1:197127827:197128069:-	-70.9	-	zma-m0086-3p	10	-	10	TATGTGAGGAGGCAGCGCCTTTTCGGAATCCGCGCCTGCGACGTGTTGGAGACATGAATAGTGCCGGAGGATCTCTTTTTCCGCATGTGGGATGTGTTAGGGGCACTCCTGGACTCAGCCTTATTGATGGTGATGCTTGCAAGTGTTTTATTCTTTGTACTCTCTGTACCATTAAAAAATGAATGAGGCCCTGTTCGTTTTTATCAAATCCATGGAGATTGAGAGGGATTGAATCCCTACAAG	..((((.(((..(((..(((((((((..((((....((.((..((.(((((((..((((((..((((((..(((((..(((((....)))))......)))))..)))).)).....((((((((.((..(((((..((((((.((............)).)).)))).)))))....)).)))))))).))))))))))))).))..))))))))..))))))))).)))..))).))))..	-	TGGAGATTGAGAGGGATTGAA
zma-m0091 5		pseudo-hairpins	Chr1:215128602:215128683:-	-28.1	zma-m0091-5p	-	6	6	-	CCTAAATTACCAAAAATAGGACTAAAGAGAGGGATGAAATATGATTTATTCACTTTTAGTCCTCATATTTAGTAATTTAGGA	((((((((((.(((.((((((((((.(((..(((((((......))))))).))))))))))).)).))).)))))))))).	CAAAAATAGGACTAAAGAGAGGG	-
zma-m0098 5		pseudo-hairpins	Chr1:249499294:249499454:-	-49	-	zma-m0098-3p	13	-	12	AAAACTCCATTTAGACCTTGTTCGGTTAGCTCTCAATCCATGTGAATTGAGTGAGATTGAGTGGATTTAAATACCGAGCAAGTCAAACTTTTTCTTAATTTTTTCCAATCCCATTTAATCCATGAATAACGGGATTAACCGAACAAGGCTTTACAGAGTTT	.((((((.....((.((((((((((((((.((((.((.((((.((.(((((((.(((....((((...((((...(((.(((.....))).)))...))))..))))))).))))))))))))).))...)))))))))))))))))))).....))))))	-	ACGGGATTAACCGAACAAGGCTT
zma-m0102 5		pseudo-hairpins	Chr1:268579885:268580240:-	-141.84	zma-m0102-5p	-	113	110	-	CATGTCATAGACGGAGTGGTAGTGGAGGGTATGCGCGAGGGTGAGGTCGAATGTTCGATTACTAACAACCGCGTAGCGCGTGAAAAATGCCGCGACTTGCGACGGGTGGGTGGGTGGCCCCCTAATAAAAATAAATTTTTTACTATTTTTAAAATATGTTTTATGTTTCCTGGAAACGATTTGCACTGGCGGTTTTATTATGTCGACTGCCAGTGAAAATCGATTTTCACTGGCGGTTTTATTACGCCGACCGCCAGTGAAAATCGATTTTCACTGGTTCATCCTAGTCACCGCATGCAGTATCTTTTACTGCCACCACGATATTTCTCACTAGGATTGTGAGTATCCAAGACATT	.(((((.....((..(((((((((((((((((..(((.((((((((..((....(((((.......((((((.(((.(((((((((((..(((.....)))..(((.((((.....)))))))...........)))))))))....................((((((...))))))....)).))))))))).......)))))..((((((((((((((((((((((((((((((..........))))))))))))))))))))))))))))))))..))...))))).).))).)))))))))))))))))..))......(((((.......))))).......))))).	ACGGAGTGGTAGTGGAGGGTAT	-
zma-m0133 5		pseudo-hairpins	Chr2:27298905:27299151:-	-125.6	-	zma-m0133-3p	7	-	7	TCTCCGCACTCGCTTCCTCCTCGTCGTCAACCGCCGCCGCCCCCACGCCTTCTTCCAACCCTTTGCACGAGCCGAGGCCTCTCCACCTCTCGCTCAAGCCCGTCTTACCCCTCCCCAAACCGCATGCGCTCTCCTGCTCCGCGCCGCACATCCCCCGCGCCGCCGCTGGGGACGGATCGGGCGTCGGGAATGGAGGCAAGGATGGAGGCGGCGGCGGGGGTGGCGAGGATGAAGACGACTGTGACGA	....((((.(((((((.(((((((((.(..(((((((((((.(((..((((((((((.(((.......((((.((((........))))..))))..(((((......((.((((((....((....((......))...(((.(((.........))).))).)))))))).))..)))))...)))..)))))).)))).))).)))))))))))..)))))))))).)))).))).))))....	-	GGGGTGGCGAGGATGAAGACG
zma-m0142 5		pseudo-hairpins	Chr2:143222623:143222757:-	-58	-	zma-m0142-3p	6	-	6	GGACAATGTCCGGTGCACCACCGGACAGTGTCCGGTGCACCAGGGGACTTCAAGCCAAACTCTTCACCTTCGGAAAAATCCAGAGCCGCTCCGCTATAATTCACTGGACTGTCCGGTGAGCCACCGGACAGTGTC	.((((.(((((((((...(((((((((..((((((((....((.(((......((....((((........(((....)))))))..))))).))......)))))))))))))))))...))))))))).))))	-	TGGACTGTCCGGTGAGCCACC
zma-m0150 5		pseudo-hairpins	Chr2:194552556:194552756:-	-93.2	zma-m0150-5p	-	7	7	-	TAAGGGGGTGTTTGGATGCACTAGAGCTAATAGTTAGTTGGCTAAAAAAATGCTAGTGGAATTAGCTAGGTAACAAATAGCTAACTAGTAGCTAATTTACTAAAAATAGCTAATAGCTAAAATATTAGCTAGAGTGTTTGGATGAATCTAGCTAATTTTAGCCACTAACTATTAGCCCTAGTGCATTCAAACACCATCTAA	..((..((((((((((((((((((.(((((((((((((.((((((((....((((((.....((((((.........))))))))))))(((((((((((((((..(((((((((.......))))))))).....))))).))))).)))))..))))))))))))))))))))).))))))))))))))))))..))..	TTTGGATGCACTAGAGCTAAT	-
zma-m0165 5		pseudo-hairpins	Chr3:177968517:177968619:+	-43.7	-	zma-m0165-3p	14	-	14	CCAAAAGAGCTACTCCTTCCGTTTCGTTTTAGTTGTCGCTGGATAGTGCAATATTGAACTATCCCGCTTCAACTAAAAAGAAACGGAGGAAGTACTATATTTA	.......((.((((.((((((((((.(((((((((..((.(((((((.((....)).))))))).))..))))))))).)))))))))).)))))).......	-	AACTAAAAAGAAACGGAGGAAGT
zma-m0175 5		pseudo-hairpins	Chr3:32280826:32281106:-	-76.31	-	zma-m0175-3p	8	-	8	GACTTGGCTCTACTTCGACATCTGCGAGTCCGAGCCTGACTCACCTATAAATGAAGGCAAGCCCCGGTGCATGCAACCCCTTTCCTTGTGTTTTTAAATACTTTTTGCACACTTAAGTCTAGTGAAATGTGCATTAGGTTCATAGGAGTTACTTGAAACCCTTTGATGCATTGCTTTCCTTGATATCCATACCTTTATAGATACTTCTGTGAAGTATCAAAATATGATTTACAAAAATGCTTAGTCTTGCTTAGATCTTGTAGATAGAGGTGGTCCTCAAT	.....((..(((((((...(((((((((((..(((..((((...........((((((((((((..((((((...............(((((....)))))........((((.......))))....))))))..)).(((.(((.(((......)))))).))).)).)))))))).((((((.......(((((((((....)))))))))))))))......................))))..)))..)).))))))))).))))))).)).....	-	TTAGATCTTGTAGATAGAGGT
zma-m0177 5		pseudo-hairpins	Chr3:44221593:44221745:-	-80.3	zma-m0177-5p	-	10	10	-	TCATATGGCGCACCGGACCGTTTGGTGCCCCACAGAAAAGGAAACCACCCAATCAGGCGATTCTCTGCCGCGTCCGGTGCATGTACTGTTCATTGTCCGATGGTGCACCGGACTGTCCGGTGGTGCACCGAACTGTCCGGTGTGCCAACGGAC	((...(((((((((((((.(((((((((.((((......(((.............((((......))))..(((((((((((........((((....)))))))))))))))..))).)))).))))))))).)))))))))))))...)).	CACCGGACCGTTTGGTGCCCC	-
zma-m0180 5		pseudo-hairpins	Chr3:84337045:84337166:-	-46.4	-	zma-m0180-3p	16	-	15	GGGGCTACTGTTGGGGGCCTTCGGCTTCCGAAGGTCCTCAAAAACATGATTTAACAATGTTTCTGGAGTATAATGTGTGAACAGGTACCTTCGGACTCGAATCGGCACCACAACCGAAGCCC	.(((((.(.((((((.((((((((..(((((((((((.((.((((((.........)))))).))........(((....))))).))))))))).)))))..))).)).)))).).)))))	-	TCGGACTCGAATCGGCACCACA
zma-m0208 5		pseudo-hairpins	Chr4:142718512:142718798:+	-88.5	-	zma-m0208-3p	10	-	10	GCACCGGGGCTTGCCTGGATAACACTAGGTTAGTGTTGTTAGACGGTGACCACTTGACGACCATCCTTTTGTCTTGGCATTTGTTCAGGCAGGTTCGTCCATCAGCATCACCATGCGGAGTAGCTCGCGCTTGGGGTCGACTTGGCTTTGGTTCTCCGCATCACGTAGTCAACAAACGTACCTAAATGATTTGCATAATGCACATGAATGCATATAAGCAGGAATAGGACAAATCTAAATAGTGCTACGCGATAGCGGATTTAAACACCTAGCGGCGAGGCGTTGTG	......((((((((((((((((.....(((((.((((....)))).))))).(..(((((........)))))..)....))))))))))))))))...((.((((..(.(((.((((((...))).))).))).((((.((.((.(((((...((((((((.((((((........((.((((.....(((((.(((((((......))))).)).)))))..))))))....((....)).)))))).))).))))).)))))..)).))))))..)..))))))	-	CGGATTTAAACACCTAGCGGCG
zma-m0226 5		pseudo-hairpins	Chr4:31411187:31411433:-	-55.84	zma-m0226-5p	-	30	30	-	TGTACTTAGTACTTACTTGGGACTAAAAGGCTTTGTTTGTTTGTTTGTTGTTGTTGTTGTTGATGATGATCCATTTCAATTGTACTTACATAGGAGGTTGTTCTATCATCGGTTCAAGACGATTTTTTTAGAGCTAACATGTTTGAGAACTTTGGGGACCTTGGTATGAACCTCAAAAGAATGGTAGATGATTTTCAACATCTTTCCAAGAGCAGCCTTAATCTCCAGAGCATAGGTAATTTAGACT	.((.((...(((((((((.(((....(((((..((((.((((.......((((((...(..((((((((.(.(((((...(((....)))...))))).).)).))))))..)....)))))).......)))).)))).((((......(((((((((....)).....)))))))....(((.(((((........)))))..))).)))).)))))....))).)))..))))))....)))).	ACTTACTTGGGACTAAAAGGCT	-
zma-m0227 5		pseudo-hairpins	Chr4:37075627:37075760:-	-68.6	-	zma-m0227-3p	6	-	6	CGGACTGTCCGGTGTGCCACCGGACAGTGTCCGGTGCACCAGGGCGGTCGAAGCCAAACTCGCTACCTTCGGGAATTTCCAAAGGCGCAACGCTATAATTCACTGGACTGTCCGGTGAGCCACCGGACAGTGTC	...(((((((((((.(((((((((((..((((((((......((((.....(((.......))).((((.(((....))).)))).....))))......))))))))))))))))).)))))))))))))...	-	TGGACTGTCCGGTGAGCCACC
zma-m0234 5		pseudo-hairpins	Chr4:83912029:83912309:-	-67.09	-	zma-m0234-3p	7	-	7	GAAACTTACGTTGTGTAGGCACCTATACTTACTATTCTTGTACATGACTTTTTCTGTCAAAATTATTGAGTATAACTAACCATCTTCTCTATTGACAAAAAAAACAAACAAACTACTCACACACTCTTGTAGGGTTGTCATCAATCACCAAAAAGGGGGAATTGAAAGCATCTTGGCCCCTGGTTGGTTTTAGTGATTAATGAAAATGTAATATTATATGTGACTAACGTGTATTTTGCAGAGCAAATGGTAAGTTAGGTCGCATTACATGAATTTGTGCT	...((.....(..((((((((((((.((((((((((..(((...((((.......)))).(((((((((....((((((((...........((((((..............((((............))))..))))))..............(((((....((.....))....))))))))))))))))))))))........(((((...(((((((.....)))))))..)))))..)))))))))))))))))).)).)))))..)....))...	-	AAGTTAGGTCGCATTACATG
zma-m0264 5		pseudo-hairpins	Chr5:175366178:175366272:+	-43.3	zma-m0264-5p	-	11	11	-	GCGGATTGAAGGGGATTGGAGGAGATTAAATCTCTTGCTAGTCAAAATTGAATAGAAAGTGATTTAATCCCTCTCAATCCGTTCCAATCCCCGCA	((((((((.((.((((((((((.(((((((((.(((.(((.(((....))).))).))).))))))))))))).)))))).)).))))))..)).	GGGGATTGGAGGAGATTAAA	-
zma-m0266 5		pseudo-hairpins	Chr5:193296423:193296684:+	-87.58	zma-m0266-5p	zma-m0266-3p	20	15	5	GTGCTTATCAAAGGGGCGCTTACTGAAGAGTTCCTTGGCATTCTGTCCACCTCCTCTCGCCGATCTTGCAGAAAGTTTACCAGTTCTGTTGCATTTTTTTTGGAGGTGGGCATACTGCCAATGGAGCTGTGTAGGCCTCCCTTTGTAAAGCCCACATGACATAAATACGAGCTATACGTTGGATTTGATCATCGCCTGTGTCAGAAACGCCTTCATTAAGCTTTGTTTGCTGCCTTTTCTTGCGTGTCCATTTGATGGGCCT	(.((((..((((((((.((((((...(.((((((((((((.(.(((((((((((.............((((((.(....)...))))))............))))))))))).).)))))).)))))).))))))).))))))))..)))).)..((((..(((((.(.(((.....))).)))))).)))).((((..((((((.((((........(((.......)))..........)))).....))))))))))..	AAGGGGCGCTTACTGAAGAGTT	CTGTGTAGGCCTCCCTTTG
zma-m0280 5		pseudo-hairpins	Chr5:165983456:165983588:-	-64.9	zma-m0280-5p	-	9	8	-	GCTTGTTCGGTTAGCTCTCAATACATGTGGATTGATTGAGATTGAATGAGTTTGAATCCTAAACAAGTCAAACTTCTTCATAATTTTTTCCAATCTCATTCAATCCATGTGTATTGGGATTAACCGAACAAGG	.(((((((((((((.((((((((((((((((((((.((((((((((.((((((((............)))))))).))))............)))))).))))))))))))))))))))))))))))))))).	TTAGCTCTCAATACATGTGGATT	-
zma-m0283 5		pseudo-hairpins	Chr5:172926480:172926640:-	-90.4	zma-m0283-5p	-	8	8	-	TGGTCCTCGTAGATCAGGTTGCGGGACGAGCTCGCGCGCTCGCTGTCGATCCCTATCGCTCGAGGCCGGCGGCGGCTCCGGCGACGAGAGGTCCCCAAGCAGCGAGGTTGGGCGGCACCGGCAGCAGGGGCGGGCGTCTGCGCGACCTGTCTGCGGGAGCG	.(.(((.((((((.(((((((((((((..((((((.(.((.(((((((....((.((((.((..((((....))))..))))))..))..((((((((.(.....).))))).)))..))))))))).))))))))))).)))))))))))))))))).).	AGATCAGGTTGCGGGACGAG	-
zma-m0306 5		pseudo-hairpins	Chr6:26448939:26449163:-	-102	zma-m0306-5p	-	8	8	-	CTTGCACATGGGTTAAGCCGATCCTAAGGGACGGGGGAAACCCGGCAGATAGCGCGATCACGCGCGTCACCCGAAAGGGAAATCGGGTTAAGATTTCCCGAGCCGGGACGTGGCGGCAGACGGCGACGTTAGGAAGTCCGGAGACGCCGGCGGGGGCCTCGGGAAGAGTTAACTTTTCTGCTTAACGGCCCGCCAACCCTGGAATCGGTTCAGCCGGAGGTAGGG	(((((.(.(.((((.(((((((((..((((.((((..((((((((..(((.(((((....)))))))).(((....)))...)))))))....)..)))).((((((((((.((.(....).)).)))))........((....)))))))(((((((...(((((((....))))))).......))))).))..)))))).))))))).)))).).)))))).	GGTTAAGCCGATCCTAAGGG	-
zma-m0310 5		pseudo-hairpins	Chr6:49533923:49534115:-	-58.9	zma-m0310-5p	-	17	17	-	GGCCTCGCCGGTCCGATCCGGGCGGAAGACATTGTCAGGTGGGGAGTTTGGCTGGGGCGGCACATCTGTTAGAAGATAACACAACTGTCCTAAGATGAGCTCAACAAGAACAGAAATCTCGTGTGGAACAAAAGGGTAAAAGCTCGTTTGATTCTGATTTCCAGTACGAATACGAACCGTGAAAGCGTGGCCT	((((.(((((((.((((.((..((((((.((..((((..((((((((((..(((((((((......(((((.....)))))...))))))).))..))))))..............(((..((.....))..))).......))))..))))..)).))))).)..)).)).)).)))).....))).)))).	GTCCGATCCGGGCGGAAGACA	-
zma-m0339 5		pseudo-hairpins	Chr7:65321460:65321633:-	-63.1	-	zma-m0339-3p	12	-	12	TGGTGCGCCTGCAAGCCGTAGTGCGCGGCTTCCTTGTTAGGCGGGCGGTGCGGAAGCTGCACTTGCTGATCAGCTCATCGCTGCACCAACTCGCAGCCTGCGCGCCCAACCACCAGGTCTCGTCTATACTTTTTGAACCCCCTGCAGAAGTCGAAATCTGGGTATGCAGCCCCC	.((.(.((.((((.(((.(((....(((((((..(((.(((.(((.((((((.(.(((((..(((.((..((((.....)))))).)))...))))).).))))))..(((....)))...................))))))))))))))))....)))))).))))))))).	-	TGCAGAAGTCGAAATCTGGGTA
zma-m0359 5		pseudo-hairpins	Chr8:674397:674493:-	-26.1	zma-m0359-5p	-	6	6	-	GACAGGAAATATTGGTCATATGGAGACAGTTCTGCACGGCGTTCTGAGTCTGCATGTGCCGGTATGAGCTATATATATGTTGCATTTCTCCATGTTT	(((((((.(((((((.((((((.((((((..(.((...)))..))..)))).)))))))))))))..((.(((....))).)).....))).)))).	ATTGGTCATATGGAGACAGTT	-
zma-m0376 5		pseudo-hairpins	Chr8:130881023:130881337:-	-69.1	zma-m0376-5p	-	59	59	-	CTCTCCAATGTTGGATTGTGATGTCAAGATTATCTGTAACTATGAACCCAAGTGCATTCCGAAACTTAGGGAGTGTCTCTTCTGGAGTTAGGGCTAACCTTTCAGGCTCACATATGAGATTTTATATATTTTGTCAGGAAACTTAGTGTCACACCCGGTTTTAGAAGGCAAACCGAATGCGAACCATGTACGTGCCAGGATCAGTTATTCACGTACACAGCAGTTACATAACATGGACATCATCACACAATGCTCAAATTAGTATTAAAAGGGAACTAATAGTCGATTACATCATACGTCTGAGACGTCCATATA	.......(((((((((((((((((...((((((..((..((.(((..(((..(((.(((..(((((..(((.(((((((...((((((((((.....)))....))))).))...))))................((....))......))).))))))))..))).))).......(((......((((((((....((....))...))))))))..)))...........)))...)))......((((((......))))))....))..))..))))))....)))))))).))))..))))).......	TTGGATTGTGATGTCAAGATTA	-
zma-m0377 5		pseudo-hairpins	Chr8:133247178:133247535:-	-133.6	zma-m0377-5p	-	9	8	-	TTGCTGACCTAGGTGCATCGGACTGTCCGGTGCGTCCCCTGACAGTGGGCCAAGGAGTGCCCCGGAGCAACCTGAAAGGGAAATGTGCCCTTGGGCCATTTCTAAGTATTTTGGTGATTGAGTGCCAATACAAGTGCTTAACTGTGAATTTATGCTCATGGATGGACAAAGTGCAAATCAAGAGTAAAGGTATGTTTCTAAGCCTTAGTACATTGGTTTTGTGTACTAATATACTTGTCTAAGTGTTAGAAACAGAAAGAAGAAGAAAAGACAAGAGGTGAAAAAGGCTTGGCTGTGTACAGCCAAGATTCAGCTCAGTCTGGCACACCGGACTGTCCGGTGGTGCACCGGACAGTGT	..((((.((..((((((((((((.((((((((.(((..((((((.(((((.(((....((...((((((((((.....(((((((.(((....))))))))))..((((((((....(((((..(........)..)))))((((((........)))))).....)))))))).............)))).))))))...)).(((((((((.......)))))))))....))))))))..))))))...................((((..(((.((((.....((((((((....)))))))).)))).))).))))))).)))))))).)))))...))))))))).))))..	AGGTGCATCGGACTGTCCGGTG	-
zma-m0387 5		pseudo-hairpins	Chr9:14832122:14832217:+	-26.4	-	zma-m0387-3p	16	-	16	CATCTGCCAAGGGGTCATGAGTCCCATTGTCACACCCGGTTTTAGGGGGCAAAACCGAATGCATAGCATATGTGGGCCATGATCTATTTCCACACA	...........((((((((.((((((((((....(((.......))).(((........)))...))).))).))))))))))))...........	-	TAGCATATGTGGGCCATGATCTA
zma-m0405 5		pseudo-hairpins	Chr9:49343127:49343427:-	-89.9	-	zma-m0405-3p	18	-	18	TCTGTATGCATGTGTGCAAGGTTCCCGGCAAATCCTAAGGAAGTTCACCTTAGAGCCGTGAAAAGAATCATGAGATATTTAGTTTACACTCCTAAGTTTGGGCTTTGGTACCCCAAGGGATCTACCTTTGATTTAATTGGGTATTCCGATGTTGAATATGTCGGACATAAAATTGACAGGAAAAGCACATTAGGGACTTGTCAGTTTCTGGGAAGATCCCTGGTGTCTTGGGCTTCAAAGAAACAAAATTCAGTAGCTCTTTCCACTGCCGAAGCTGAGTACATTGCCACAGGCCATTGTT	(((((..(((.((((((..((((..((((.....((((((.......))))))....(((.(((((....((((..((((((.........))))))(((..((((((..(((((((((.....))))))..((((((...(((((((((((.....)))))))).))).))))))......(((.(((((((((((((.((((...)))).))).))))))))))))))))..))))))...)))..)))).....))))).))).)))).))))..))))))))).)))))........	-	CGAAGCTGAGTACATTGCCACA
zma-m0406 5		pseudo-hairpins	Chr9:65109411:65109510:-	-41.9	zma-m0406-5p	-	10	10	-	TAGAGGTAAATCTTGTAGATAGAGGTTGTCCTTTGCGTTAATGCCTAGCTCAGGGGTTATCCTGAGGAAGGATGGCTTCTGCCTGCAAGAATATTTTCAT	..((((....((((((((.(((((((..(((((.(((....)))....(((((((....))))))).)))))..))))))).))))))))....))))..	TCTTGTAGATAGAGGTTGTCCT	-
zma-m0415 5		pseudo-hairpins	Chr9:147678363:147678653:-	-67.6	-	zma-m0415-3p	11	-	11	GCGTTGATGGTTTCCATTGAATGTTTTTATCCGTCAGGGGTAGTCCGTAGTCTCATACTCCATCGCCTTGTGTAGCAGCGTCGCTGACATCAAAATTTGGGACTGACACATTTCACACATTTTTGTATTCTGTTATTTTTACTGGTTCACATTGTTCTGTTAATTTTTACATGTTTTTGCTTGTATTGATGTTGAAAAGAATGTTACACATTCGGATTTATGGATTACAGAACATGCCATTGCCACTCGACAACAGTTTTCTGACGGTTGGACGTCCATGTCCTTCGGCTT	..(((((.((....(((.((.(((((....(((((((.((((.((.((((((.((((.(((.......(((((((((...((..(((((((((.....(((((.............(((....)))................((.....))..))))).........((((.((....)).)))))))))))))....)).)))))))))...)))..)))))))))).))...))))..........(((....)))..)))))))..))))))).))).)).)))))..	-	TCTGACGGTTGGACGTCCATGT
zma-m0281 5		pseudo-hairpins	Chr5:166748942:166749101:-	-74.6	zma-m0281-5p	zma-m0281-3p	2401	248	2145	CTAATGCAGCTCCGAACCTGTTTTGTTGGTGGTCATTTAACCATGCATGCTTCGATCGATGGATTGGTGCATGCATGGATTATTGCATAGTGTGATGCATGTGGCGCATCAGTGCATGGTTAGATGACCATCAGCAAACATGTTCTTGAGGCATGCAAGT	....((((((..(((((.(((((.((((((((((((((((((((((((....(((((....)))))((((.((((((.(((((........))))).))))))))))....))))))))))))))))))))))))))))).))))..)..)).))))...	TTTTGTTGGTGGTCATTTAACC	TTAGATGACCATCAGCAAACA
zma-m0414 5		pseudo-hairpins	Chr9:143054164:143054301:-	-60.6	-	zma-m0414-3p	11	-	10	TGGCGCCGAGGTACGTGCTGCGCTGGCACGAATGGATGTCATGGCGTTGACGTGTCACCGAGCTCGGCGCCATAGATCTTGGCGCCGAGCTCAATTCTGTACACAAAGCTCGTCTAGCTCAGTTGGTAAATCGCAAGG	....((.((..(((..((((.(((((.((((.(((((((((......)))))).)))..(((((((((((((.......))))))))))))).................))))))))).))))..)))..))))....	-	GCTCGTCTAGCTCAGTTGGTA
zma-m0001 6		pseudo-hairpins	Chr10:4717189:4717286:+	-32.5	-	zma-m0001-3p	11	-	10	GTAGGGCTCGCGGCTGTTACTCTGTTTACGCTAAAATGGGTTTCCGTTTACGCTAAATTTGTTCGCTTGCGTAAAAAGTGATCGGACGTGGGCTGGGG	....((((((((.((((((((...(((((((..((((((....))))))..((...........))..))))))).))))).))).))))))))....	-	TTGCGTAAAAAGTGATCGGACG
zma-m0002 6		pseudo-hairpins	Chr10:16406757:16406882:+	-57.3	zma-m0002-5p	-	7	7	-	CCCGAAACTTACGGCTGTGTTTTGTAGGGGGCTCCAGGTGGTGGACCACACTGGCACTACGCCGACCTTTTAAGAGGTAGTGGATGCCGCTCCGGCCCACGGCGGCATGGCAGTGACGTTTGGGGG	(((.((((((((.(((((((..(((...(((((...(((((((..((((...(((.....))).(((((....))))).)))).)))))))..)))))...)))))))))).)))).)))).))).	ACGGCTGTGTTTTGTAGGGGGC	-
zma-m0003 6		pseudo-hairpins	Chr10:22485711:22486051:+	-119.9	-	zma-m0003-3p	18	-	17	GGCTTGGATCCTGCACATGTTTGGTTGTGTCCTCTTCCCAGATGCCACAGCTGGACACTACAGTTGGGCCTCCGCTGTGCTTTCTTTTTTGTACCGGCAGCTTTGTGAGGCTTGCCGTCGTACGTCCTCCTCTTCGTCTATAGGCGGTTGCGTCTACCTCCTGCATATATGGATGTGGTTTCGCATACCAGTTGGTCGGCCACGTGTTTTCCAGCCTAGACCATGGCCATGGATCATTGTTGGAAATGACCGTCTTCGACCGACGTATGCTTATATTTGGAACCAAGTGGCAGCTCCTTTTGCTAGAGCTAAGAGGGCATATATGGAGTATGTTAACGAGT	.(((((........((((((((.(((((((((((((......((((((....((((..((((((.((....))))))))...........(((((((((((((....)))).)))))..)))))))).....((((..((((((((((((((.((((.(((.........))).))))...)))).))).(((((((((..(((.((((((((((...((((((....)))).))...)))))))..))))))..)))))))))....)))))))..)))).....))))))((((.........)))).))))))))))).)).))))))))...)))))	-	TAAGAGGGCATATATGGAGTAT
zma-m0005 6		pseudo-hairpins	Chr10:66256564:66256716:+	-66.14	zma-m0005-5p	-	6	6	-	GATGCACCTCAGGATGCATCGTTGGGTCCGGACCTCTACGGAGGAATACCAGACCCCTGTACACACAACCTGGATCCTCTATTACGATCCGGGACTCCCAAGGAGGCATGCTGAGTCCCTCGGATGGGCCCTAGGCCCCTCCGAGTGAGGTCC	(((....(((((.((((.((.(((((((((((.......((((((...((((.....((....))....)))).)))))).......))))))...))))).)).)))).)))))((.((((((.(((((...))))).)))))).)).))).	AGGATGCATCGTTGGGTCCGG	-
zma-m0006 6		pseudo-hairpins	Chr10:70732957:70733155:+	-29.9	-	zma-m0006-3p	9	-	9	CCGCATAAACTCGTAATGGATATCATATACTTCGTTTTTTCATACCACTCAATATATTTCTGGGTATATTTCAAGCATTCACTTATATTACAATTTTTAGTTCCAAAGCAACACAGAAACTTGCTATTCTATTGTCCATACTGTCCATGTACAATCTGAGGTTAGTTTATGACAAAACAGACATGACATCCATGTGCAC	..((((.........((((((.((((...((..(((((.(((((............((((((.(((......(((......)))....)))........((......))....))))))...((((..(((((((.(((.......))).)))))...))..)))).))))).)))))))..)))).))))))))))..	-	TATGACAAAACAGACATGACAT
zma-m0007 6		pseudo-hairpins	Chr10:85225430:85225564:+	-44.5	zma-m0007-5p	-	8	7	-	ATCTACTCCAAAAACTCTAGGTGGAGCAGCTCTGCTCCAGAGTTTAGATTGTTTCTCACAACCTGTGGCAGTGGCGGGTAAATAAGTGCAAACTCCATGACTCGGTTGTTTTTTTTTTGAGTTTTTGGAGCAGCA	..((.((((((((((((.(((..(((((((.((((..(((.(((.(((.....)))...))))))..))))...(((((.....(((....))).....))))))))))))..)))..)))))))))))).))..	AAAACTCTAGGTGGAGCAGCT	-
zma-m0008 6		pseudo-hairpins	Chr10:87054690:87054820:+	-52.5	zma-m0008-5p	-	5	5	-	TGTCCAATGTACTGACATTCGGCAAAGAAGCTCCTCGTGAGTCCCTTTATCAGGGCCTTTGCCGAGTGCATTTGTAGTCACTCGGTAAATGTTGCTTCTTTGCCGAGTGCTAAGGCCACATCACTTGGCAA	((.(((((((.((..((((((((((((((((.......(((.((((.....)))).)))((((((((((.......).)))))))))......))))))))))))))))...))...))))....))))).	ACTGACATTCGGCAAAGAAGCTC	-
zma-m0010 6		pseudo-hairpins	Chr10:102762548:102762880:+	-103.51	-	zma-m0010-3p	8	-	7	GGTGTAGGCTCTAGACCGTCCGGGGTGGCCAGGGAAGTCCTCTTGGTAGAGTCGGCTGATAACAAAGCCGATGAAACTGACTGGAGGACACCCATAGCTGATTACCTACGAAATCCCAGTGTTAGGACAAGTAAGAATGTTTGGCGTACAACTTTCAAGTATGTTTTAATGAGTAATGAACTCTACCACCGAACGGTTGATGACATCCTGCTTAAATGCTTAGGCCCTAGCGATGCTATATTAGCCATGGCCGAAGTACATGAGGGGATTTGTGGTACCCATCAATCGGCTCCAAAGATAAAATGGTTATTGCGAAGATCTGGGTTCTATTGA	...(((((..(((((.(...((.(((((((((((..(((((((...(((.(((((((........)))))))....)))...))))))).)))..(((((((((((.((.(((((((.((((..((.((.........(((((((((((.........))))).......((((.....)))).....))))))((((((((.((((((((((((....))))))...)).))))...)))))))).)).)).....))))...))))))))))))).......)))))))............)))))))).))..).)))))..)))))...	-	AATGGTTATTGCGAAGATCTGG
zma-m0011 6		pseudo-hairpins	Chr10:125220020:125220162:+	-77.9	-	zma-m0011-3p	6	-	6	TGGGACCCCACTGTGGGCGGCCCGGACCCCATACGGGGGGGGGGGGGTCCGGATCCCATTCCAGGGGTCCGGCTTGCACACGTGGAGGCCCGGGACCAACCTTGGGGGTCCGGACTGTATATCCGGGGGTCCGACGCTCTCCC	..(((((((...(((.((((.(((((((((...(((((.(((((((((....))))).))))...((((((((((.((....)).)))))..)))))..)))))))))))))).)))).)))...)))))))...........	-	CGGACTGTATATCCGGGGGTCCG
zma-m0019 6		pseudo-hairpins	Chr10:32494880:32495103:-	-62.7	-	zma-m0019-3p	16	-	15	GGCTGCAGTGGCAGGCGTGCTGCAAGCCTTTGGTGGCGCCGTTGCGGCCGATTTTCTACCGGGGAGCGCAATTTCGTATATTCAGGCCCTAAATACAAGGAACAAAATAAAAAAAGAAGAAAACACGACAAATGTCATTGTAATCAAATAGAAGATATTGCGATTCCCATTTTTGCGAAGCAAATGATTCGGTTGGCAAAACTGTGAAGCGCGATGTTTCGAGT	(..((((((((((.(((((.(((..(((((((((((.((((...)))).......))))))))).))))).((((.(.((((..(..(((.......)))..)..)))).)....))))....)))).)...))))))))))..).....((.(((((((((.(((.((.((((((.((.(.........).)).)))))).)).))).)))))))))))....	-	TGGCAAAACTGTGAAGCGCGA
zma-m0024 6		pseudo-hairpins	Chr10:75137073:75137343:-	-77.74	zma-m0024-5p	-	11	10	-	GACGGGTCCGAAGAGGTCTATGTGAAGAAGCTCCAGTGGTCTTGATGTAGTCATCACATTCTTGCTGTGATGAGTGCTTCCCACCTATTTCCCTGTCTGACAAGCTGCACAAGGTCTGTCTTTCTCGAAGCAGACATTGGTTAGTCCTAACACATGTTCTCCCTTTAGAAGTTTATGAAGGTTCTTCATCCCAACATGTGCTAGACGGCGATGCCACAACCAGCCCATGCTAGTCTTAGCTATTAAGCATGCATCTAGATCGGCCTCCTCT	((.(((.((((..((((.(((((..((.((((...(((((...((.(((.((((((((.......)))))))).))).)).........((.(((((((....((((..(((.(((((.((((...))))))))).)))..)))).....((((((((...((((((........))))))...........)))))))).))))))).)).))))).((.(((....))).))...)))).))..))))).))))...)))).))).)).	AAGAGGTCTATGTGAAGAAGCT	-
zma-m0026 6		pseudo-hairpins	Chr10:91748395:91748512:-	-38.1	zma-m0026-5p	-	92	92	-	ACTAAACATGATATCGGACCTAGATGCGGTAAGATACAATAAACTACCAATCATAGAACGGTAGAGAGTTTGATCAATCGGTTTACCTCCCTCATCTAGGTCGAGATGTCCATTAGTA	(((((....((((((.((((((((((.((...(((.(((....(((((...........))))).....))))))....((....))..)).))))))))))..))))))..))))).	ATATCGGACCTAGATGCGGTAA	-
zma-m0027 6		pseudo-hairpins	Chr10:100087375:100087457:-	-30.9	-	zma-m0027-3p	7	-	7	GCCTGAGACTTGTTTAGTGGCAAAATCCGACAAGGGTTGGCTATGGCATCGTCGGCTAGCCCATGTCGGTATGAGGAATTTGG	(((..(((....)))...))).....((((((.((((((((((((....))).))))))))).))))))..............	-	TCGGCTAGCCCATGTCGGTATG
zma-m0029 6		pseudo-hairpins	Chr10:122317993:122318152:-	-65.8	zma-m0029-5p	-	13	12	-	ATTAGCTCACCGGACAATCCGGTGCACACCAGACAGTCCGGTGAATTATAGCCAGTGCGCCTGACCAATTTACCGAGAGTGACATGTTCGGCCAGCTGATGGCCTAAGCACCAAACACTGTCCGGTGCACACCCGATAGTCCGGTGCGCCCAGGCTGGTG	(((((((((((((((.(((.((((..((((.((((((.(((((((((...(.(((.....))).).))))))))).........((((.(((((.....)))))..))))......)))))).))))..)))).))).))))))))......))))))).	CGGACAATCCGGTGCACACCAG	-
zma-m0030 6		pseudo-hairpins	Chr10:122852400:122852576:-	-56.2	-	zma-m0030-3p	6	-	6	ACCTCCCAGAAAGTTTGTCGGCAGTGCACAATGTGTTCCACGTGTCGCAATTGAAGAAGTGTCTGCGAGTACCAGAAGAACAGTTGCTAGTGGAGGACTTGGAAGTCCAAGAGGATCTGACCTACATAGAGAAGCCAACGCAGATTTTGGAGTTTGCAGACAGAGTCACCCGGAGGA	.(((((........(((.((((((((.((.....))..))).)))))))).....((..((((((((((..((((((......((((...(((.(((((....)))))...(((......)))...........)))..)))).))))))..))))))))))...))....))))).	-	TTTGGAGTTTGCAGACAGAGTC
zma-m0031 6		pseudo-hairpins	Chr10:138908931:138909086:-	-72.7	zma-m0031-5p	-	9	9	-	GCCGCCACCGCCGTGGGATCTTCAGCACTCGGCACAGCAGCTGCGGGGGCATCAGGGGCGCCTTCAGCCACCTTCGGGGGCAGGTCTTCGCCGGCCGCAGCGGATGTGGAGGCAGCCGTCGCGATCGCTGCGGTCTCCGGGGTTGGCTCCAGGGCG	........((((.((((....(((((.(((((..........((((((((...(((....)))...(((.((....)))))..)))))))).(((((((((((.((((..((...))..)))).))))))))))).)))))))))).)))).))))	CCGTGGGATCTTCAGCACTCGG	-
zma-m0033 6		pseudo-hairpins	Chr1:6388507:6388647:+	-71.04	zma-m0033-5p	-	93	93	-	GCAGCAGCGGTGGAAGGGGCATGCAGAGGAGGAGCACGAGCGAGGTGTGGCTGGAAGAAGCAGCCGGGGCCTGTGTGCTATATACCCCTCGCAAGCTCTCCTCACTCCTCTCCTGTGCCTGCCTCTTCCATTCCTTCTGCT	((((.((..((((((((((((.(((.(((((.((...(((.((((...(((((.......))))).((((.((((..............)))).)))).)))).)))))))))).))).))))))))))))..)).)))).	TGGAAGGGGCATGCAGAGGAG	-
zma-m0034 6		pseudo-hairpins	Chr1:18969190:18969360:+	-44.66	-	zma-m0034-3p	9	-	8	GAGTTCATGAGATGAACTTGGAATTAGTTACCCTCTCATCGGAGTGCAGTGGAAGTCTTTCATGGTCCAAGTCCACCTTTTTCCTTTCAATTCTCCTTCGAGACTAGACCAAGCAAACTCAAGCATATGGTTAGTCTCAAAGGGTCAAGTTGTAAGACATCTCCCCCTAAA	........((((((..((((.((((.(..(((((......((((.....((((((.......(((.......)))........))))))...))))...((((((.(((((.((........))...)))))))))))..)))))).)))).)))).))))))........	-	AAGGGTCAAGTTGTAAGACATC
zma-m0035 6		pseudo-hairpins	Chr1:28093592:28093762:+	-44.66	-	zma-m0035-3p	9	-	8	GAGTTCATGAGATGAACTTGGAATTAGTTACCCTCTCATCGGAGTGCAGTGGAAGTCTTTCATGGTCCAAGTCCACCTTTTTCCTTTCAATTCTCCTTCGAGACTAGACCAAGCAAACTCAAGCATATGGTTAGTCTCAAAGGGTCAAGTTGTAAGACATCTCCCCCTAAA	........((((((..((((.((((.(..(((((......((((.....((((((.......(((.......)))........))))))...))))...((((((.(((((.((........))...)))))))))))..)))))).)))).)))).))))))........	-	AAGGGTCAAGTTGTAAGACATC
zma-m0039 6		pseudo-hairpins	Chr1:70441403:70441558:+	-34.11	-	zma-m0039-3p	8	-	8	ACGGGAAACGCTGTCCTTTGACTTCTTCTCCATCACCTTCCTCTGGTATGCCCTCTTCTCTTGATGTTTTAGCCTCTCCTGGTAATTCATCTTCTTCAGTTGGGAATGGGCCACCTTCTTTTAGTGATAGTTGAACTTAAAGATGGAAATAAATCG	.(((......(((((.(((((.(((..((..(((((........(((..((((..(((((..((((..(((.((......)))))..))))..........))))).)))).)))........)))))))..))).)))))))))).......)))	-	TGATAGTTGAACTTAAAGATGG
zma-m0040 6		pseudo-hairpins	Chr1:102487322:102487482:+	-71.32	zma-m0040-5p	zma-m0040-3p	8	2	6	TGTGGATCTTGCCCGGAGAGGTGCACCGGACTGTCCAATCGTGCACTAGACAAGCCACATATACTAGTCGTTAGGGGTAGCCGTCGGAGCTTCTAAAGATGGCGCACTGGGCCATCTAGACTTGGTGCACTGGACTGTCCGGTGAGCCACCGGTGCGCCAC	.((((....(((((((...(((.((((((((.(((((...((((((((.................((((..(((((((..((...)).))))))).(((((((.(...).))))))).))))))))))))))))).)))))))).))).)))).)))))))	AGAGGTGCACCGGACTGTCCAAT	TGGACTGTCCGGTGAGCCACC
zma-m0041 6		pseudo-hairpins	Chr1:126028400:126028565:+	-45.04	-	zma-m0041-3p	8	-	8	GGCCAGAACATAGTGGGCACAGGCTACACCACGCCATTGTCTAGGTCCACGTGTAAGCCCTAATACAGGGTAGATTTTGTAGTATGTTTAGGCTATTGTACTTCACCTCAATATAATAACCCTAATGAGGGGAATATTCTGGGAATGTAGCAGGTAACCATGGGTA	((((.(((((((((((((..((((..............))))..))))))......(((((.....)))))...........))))))).)))).(((((((((.((..(((((.....((((....))))..)))))..))))).)).))))...(((...))).	-	ATATTCTGGGAATGTAGCAGGTA
zma-m0043 6		pseudo-hairpins	Chr1:162989250:162989363:+	-30.8	zma-m0043-5p	-	9	9	-	CCACCTAGATCATAGGATTGTACATATGGTCGATGATAATTTTGCTAGCCAATGAAATCACTCAAGATGACACGCGTCAATGACCATCAATGTCTTATCCTGTAGAGAGGAGGA	((.(((...(((((((((...((((((((((..((((....(((.....)))....)))).......((((....))))..))))))..))))...))))))).)).))).)).	CATAGGATTGTACATATGGTC	-
zma-m0046 6		pseudo-hairpins	Chr1:195573477:195573615:+	-70.7	zma-m0046-5p	-	6	5	-	AGTGTCCACCGAGTGACACTCGGCAAAGGCTCATTCTTTGCCGAGTGTCCATTGTACTGACACTCGGCAAAGATAACGGTCGTCGACTATATACGGCTGCTGACGGTACTTTGCCGAGCGTCGCCGTTCGGTGAGTGTC	......(((((((((((.((((((((((..((..(((((((((((((((.........)))))))))))))))...((((.((((........)))).))))..))..)))))))))).)))))...))))))......	GAGTGACACTCGGCAAAGGCTCA	-
zma-m0052 6		pseudo-hairpins	Chr1:237059173:237059327:+	-65.7	-	zma-m0052-3p	17	-	17	CGTGTTGCCACTGGCAGACCGTTCGGCTAAGAGCACCGAACTGTCCGGTGCACCAGGGAACAGTAGCCCAACAGCTAGTTCCTGGTGGCATTGTGGAGGAGAGCCCGGACTGTCCGATATGACACCGGACTGTCTGGTGCAAGGCTGATAGCACC	.((((((((...))))......((((((....((((((.((.(((((((((((((((((....((((......)))).)))))))))...(..((..(((.((......)).)))..))..))))))))).)).))))))..))))))..)))).	-	CACCGGACTGTCTGGTGCAAGGC
zma-m0053 6		pseudo-hairpins	Chr1:248684885:248685014:+	-66.2	zma-m0053-5p	zma-m0053-3p	10	8	1	CGTGGACGATCCGCGGCTCTGGGTCGGACGGTCCGCAACTTGGCGGCAGAAGCGGCGCCTTCACTGCGCGCAGTCCGGACGGTCGCGAGCTCTGGGCCGGACGGTCCATGATGGCGCAGGGTCGTCTTCT	.(.((((((((((((.((((((..((..((((((.......((((.(......).))))......((.(((.(.((....)).)))).))...))))))..))..))).)).).))).))))))))).).	CCGCGGCTCTGGGTCGGACGGTC	CCGGACGGTCCATGATGGCGCAGGGT
zma-m0054 6		pseudo-hairpins	Chr1:260275376:260275508:+	-36.4	-	zma-m0054-3p	14	-	14	CCAAACTGCTTTATGTAGTTCTGTATCAGATGTTTGAAGCACTCCCTTTTCTCGGCATATGGGAAGACATTGTTCATAGCATTTTTAAGACCTTTGCAAACATCTGAACACAAAGCTAACAAAGGCAGATCCC	.....(((((((...(((((.(((.(((((((((((..........((((((((.....))))))))...(((.....)))...............)))))))))))..))).)))))...))))))).....	-	ATCTGAACACAAAGCTAACAAA
zma-m0055 6		pseudo-hairpins	Chr1:261979860:261980116:+	-56.04	zma-m0055-5p	-	12	11	-	TAGCACTGTATGTAAGTGTGATTGTGCACCAACACTACACTAGAACTCTCTTGGTCAAACTACTCATCAACAACCCCTCTTTATAGTACGACTAAAAGAGAATAAAAGACCTAACTAAATCGCGAGTGTCCACATCTCCTTGACACTCGGACTCCGTAGACCTTCACCTTTTGTTTCATCGTTTTAGCCGTCGCTTCGAGTTCTTATCTCCGGGATTGTTTTCACGTTGTAGTACTCCTACTTGTCATGCGACCTAA	(((...((((((((((((.((..((((..((((.....((((((....)).)))).............(((((.(((.......((((((.(((((((((((((((((......(((..((.((((((((...........)))))))))).....)))........)))))))))..)).)))))).))).)))..(((.......))).))).))))).....))))..)))))).)))))).))))))..))).	TGTAAGTGTGATTGTGCACCAA	-
zma-m0057 6		pseudo-hairpins	Chr1:276748827:276748999:+	-35.3	-	zma-m0057-3p	8	-	8	TGAACATCTTCATTGATTTAGTTTCGTCTGCGCTGGACATCTTTTATTATTGAGAAATTCTTCATATTTGTTGTTGAATTCTTGTTGCTAAATAGTCATTTATATGTTGGCGGAGGTATTATGCTGAGCTGTGCATGATTCTGGATGATGAAGAAAAATCAATCGGATTCCCA	.....((((..((((((((..(((((((....(..((.(((((........(((((.(((..((.......))..))))))))...((((((((........))).))))).))))).((((((........)))))).))..)..)))))))..)))))))).)))).....	-	CTGGATGATGAAGAAAAATCAAT
zma-m0060 6		pseudo-hairpins	Chr1:4589316:4589535:-	-59.6	zma-m0060-5p	-	39	39	-	AGTGAAGAGAAAGAGTAGCGTTGATACACCGTCGAATCGAATCGAGACCCTCCCTCCGCCCCACCGCACCCCCCATATCGCATCGGAATCCAGCATCGCCATCGCCACCCCTCCATCGCACCACCGCTTTCCACTCTCCACTCCCTTCCCACCCTCGCCCCGCCCCGCCCCGCGCTTGCGTGATTCGTACGGTTTATCACCGCCTCTTTCTCTTCCACTC	(((((((((((((((..(((.(((((.(((((((((((.....((((..........((......)).................((((.........((....))............((......)).))))..)))).................(((..(((........)))...))).)))))).))))).))))).)))))))))))))).)))).	AAGAGTAGCGTTGATACACCGT	-
zma-m0064 6		pseudo-hairpins	Chr1:37547644:37547797:-	-57.2	zma-m0064-5p	-	10	10	-	TTTCTCTAACTTTGACCAAGTTTGTAGAAAAAATGTTTTCCCATATAACCAATTAAATACACTATCAAGGCATTTCATGTTGGACTTGATGAAATTAATTTGATGTTGTATATGTTGGTACATTTTTCTATAAACTTGGTCAGTTTAGAGAAGT	(((((((((..(((((((((((((((((((((.(((...........((((((...(((((.(((((((..(((((((..........)))))))...))))))).)))))..)))))))))))))))))))))))))))))).))))))))).	TTTGACCAAGTTTGTAGAAAA	-
zma-m0066 6		pseudo-hairpins	Chr1:53262873:53263032:-	-40.4	zma-m0066-5p	-	10	10	-	AAACTTTTACTTTGACCAAGTTTGTAGAAAAAGATATTAATATCTCCAGTACCTAATAAATGTATTATCAAGAGATTTCATGGTGGATCTAATGAAACTAATTTGACGATGTAGATATTGATACACTTTTCTATAAACTTTGTTAAAGTTAGATAAGTCT	..((((..((((((((.((((((((((((((...(((((((((((.((.....(((((....)))))((((.((.((((((((.....)).))))))))...))))...)).)))))))))))...)))))))))))))).)))))))).....))))..	TTTGACCAAGTTTGTAGAAAA	-
zma-m0067 6		pseudo-hairpins	Chr1:60433900:60434115:-	-59.4	zma-m0067-5p	-	6	6	-	CAACGCAGATTTTGGAGTTTGCAGACAGAGTCACCCGGAGAAATACCATCAGAATGTGCAAAGTCAGATGGGGTCACCACTCGGAGGAAGAAGCAACCTGGGAACGAGAAGATGACCTGAAGGCCAAATACCCTGAACTCTTTGCTGACCAACCTTGAATCTCGGGGCGAGATTCTTTTAAGGGGGATAGGTTTGTAACACCCTGAATTTGGGGGT	...(.(((((((.((.((((((((((...(((.(((..(((................((((((((((...(((((((..((((.....((.......)).....))))..).))))))...((.......))))))...))))))...........((((((((...)))))))).)))..))).)))..)))))))).)))).))))))).)...	TTTGGAGTTTGCAGACAGAGTC	-
zma-m0068 6		pseudo-hairpins	Chr1:60440907:60441122:-	-57.5	zma-m0068-5p	-	6	6	-	CAATGCAGATTTTGGAGTTTGCAGACAGAGTCACCCGGAGAAATACCATCAGAATGTGCAAAGTCAGATGGGGTCACCACTCGGAGGAAGAAGCAACCTGGGAACGAGAAGATGACCTGAAGGCCAAATACCCTGAACTCTTTGCTGACCAACCTTGAATCTCGGGGCGAGATTCTTTTAAGGGGGATAGGTTTGTAACACCCTGAATTTGGGGGT	...(.(((((((.((.((((((((((...(((.(((..(((................((((((((((...(((((((..((((.....((.......)).....))))..).))))))...((.......))))))...))))))...........((((((((...)))))))).)))..))).)))..)))))))).)))).))))))).)...	TTTGGAGTTTGCAGACAGAGTC	-
zma-m0069 6		pseudo-hairpins	Chr1:60888424:60888506:-	-28.4	-	zma-m0069-3p	7	-	7	GCCTGAGACTTGTTTAGTGGCAAAATCCGACAAGGGTTGGTTATGGCATCGTCGGCTAGCCCATGTCGGTATGAGGAATTTGG	(((..(((....)))...))).....((((((.((((((((((((....))).))))))))).))))))..............	-	TCGGCTAGCCCATGTCGGTATG
zma-m0070 6		pseudo-hairpins	Chr1:66052430:66052608:-	-86	zma-m0070-5p	-	6	6	-	GCTGGGTGTGTGGACCGGTGACTTCGAGGTGCCGAACCGAGAGCCCGGGCTTCGCTGTCTGGAATGGATGCAGGAGGAGCTGCAGGAACTCCCCGCTGTCGTGGGGGGTTTATGTCGTACGCCTCCCTGGTCACCTGCGAGGGGGCGGTGAACGCACTCTCCCGCGAAGGGTGCCGGCA	(((((((((((..((((.(..(((((((((((((..(((.....((((((......))))))..))).....(((((.((.(((.(((((((((((....))))))))))).))).))...))))).))).))))).))))).).))))..))))))...(((.....)))..))))).	TGGACCGGTGACTTCGAGGTGC	-
zma-m0073 6		pseudo-hairpins	Chr1:80084060:80084205:-	-50.4	zma-m0073-5p	-	5	5	-	GATCTAAGACACATGATGTTGATCCAAGGGAACGCACGGGAGTGGATAATTTTGCACTTAACCGCCCACTCCTAATCACACTTTTGAAAATATCCCCTCTCACTCCTCCGCGCGTCCTCTTAGATCAACATCATGTGGCCCAGTTT	.........(((((((((((((((.(((((.((((..((((((((........((........))))))))))..(((......)))........................)))).))))).))))))))))))))).........	ACATGATGTTGATCCAAGGGAA	-
zma-m0075 6		pseudo-hairpins	Chr1:96893114:96893329:-	-60.42	zma-m0075-5p	-	7	6	-	CAACGCAGATTTTGGAGTTTGCAGACAGAGTCACCCGGAGGAACACCATCAGGATGTGCAAAGTCAGATGGGGCCACCACTCTGAGGACGAAGCAACCTAGGAACGAGAAGATGATCTGAAAGCCAAATACCCTGAACTCTTTGCTGACCAACCCTGAATCTCGGGGCGAGATTCTCTTAAGGGGGATAGGTTTGTAACACCCTGAATTTGGGGGT	...(.(((((((.((.((((((((((...(((.(((((((((.(....(((((.(((......((((((.((....))..(((.(((.........))).)))...........)))))).......))).)))))................(((((.....)))))...).))))))...))).)))..)))))))).)))).))))))).)...	TTTGGAGTTTGCAGACAGAGTC	-
zma-m0077 6		pseudo-hairpins	Chr1:107808251:107808394:-	-38.8	-	zma-m0077-3p	6	-	6	TGTTCCACGTGTCGCAATTGAAGAAATGTCTGCGAGTACCAGAAGAACAGTTGCCAGTGGAGGGTTTGGAAGTCCAGGAGGATCTGACATACATAGAGAAGCCAACGCAGATTTTGGAGTTTGCAGACAGAGTCACCCGGAGAA	..((((.....(((....))).((..((((((((((..((((((......((((...(((...((.((..(((((....))).))..)).)).........)))..)))).))))))..))))))))))...))....))))..	-	TTTGGAGTTTGCAGACAGAGTC
zma-m0078 6		pseudo-hairpins	Chr1:109349566:109349672:-	-59.1	zma-m0078-5p	zma-m0078-3p	10	9	1	GCGGACGGTTCGCGGCTCTGGGCCGGACGGTCCGCGACCTGGGCGCAGGAGCGACGCCTTCCCTGCATTGCACCGGACGGTCCGCGCACAGGGCCAGACGGTTCGCG	((((((.((.(..(((((((.(((((((.(((((...((((....)))).((((.((.......)).))))..))))).))))).)).))))))).))).)))))).	CGCGGCTCTGGGCCGGACGGTC	CGGTCCGCGCACAGGGCCAGAC
zma-m0079 6		pseudo-hairpins	Chr1:109587784:109588048:-	-63.9	-	zma-m0079-3p	6	-	6	TCTTCCACCCACGAAACATCTTGGCCATAGCAGAGAGCATCGACTTCCTTACTGCATCCTCTGTGCCTTTTGGGACCTTGAATGGCTCAGAAAACTTAGCCCATAGCTTATTGTGGGTGTCTTCATCTAAATCCTTCCATTTTTGAAGTGTGATTGGCACTATATCTCTAACAGTAGACCCGCAGGAATTTCGAAACTTTGTAACCACGTCAAGTGGTTCTTCAGGAAACCCCTCTGCATTGAGTTTTGTTACGTACATAACTGC	..........(((.((((....(((((..((((((....((((.(((((....((.......(((((.((((((.((......)))))))).......((((((((....))))))))..(((((...((((......)))).))))).......)))))......((((....))))...)))))))..))))...((((.((((((.....))))))...))))......))))))..)).))).)))).)))..........	-	TCTGCATTGAGTTTTGTTACGT
zma-m0080 6		pseudo-hairpins	Chr1:111888895:111889027:-	-46	zma-m0080-5p	-	8	8	-	GTTAGTCTCAAAGGGTCAAGTTGTAAGACATCTCCCCCTAAAACTCTGCATCACTTTGCAACGGACTTGTGAGGTCCAGGGAGTGTTTGTACAACTTGAGCACCACAATAAGCAACAAAATGCAGAATTAACA	((((((.((...((((((((((((((((((.(((((..........((((......))))..(((((.....))))).)))))))))).)))))))))).).)).......(((......))).)))))))).	AAGGGTCAAGTTGTAAGACATC	-
zma-m0085 6		pseudo-hairpins	Chr1:192161025:192161166:-	-24.8	-	zma-m0085-3p	11	-	10	AATGGCCATCTTGGTTGAAGCGGGTGAGTAGCAGTAGTCCATTCTAAAAAGATAATCTGACAAAAACATCAATTCTCTTTGTTTCTGAATTGGTCACGAGCTTAGTAAACTTTGTATTCATTGATCTCAGAAGAAGGCAAAC	....(((.((((..((((.(..((((((((.(((.............(((((.(((.(((........)))))).)))))((((((((.(((....)))..)))).)))).)))))))))))..).)))))))).)))....	-	TTTGTATTCATTGATCTCAGAA
zma-m0087 6		pseudo-hairpins	Chr1:202573235:202573545:-	-68.5	-	zma-m0087-3p	8	-	8	CTTCTGTTCTTGGTCAGTTCATCAACTAGATGTAAATAATGCCTTTCTCCATGGGACCCTTATTGATACGGTCTATTATAGTCAGCCTACCGGTTATGTTGATCCTGCTCACCCCGACATGGTATGCAAGCTTAACAAGTCTCTCTATGGTATGAAGTAAGCCCCCGCGCTTAGTCAATATGTTTTCCACATATCTATTCTCCCATGGATTTATTGAGGATAAGTCTGACACATATTTATTCATCTATTGGTTTGGCAATGACACTGTGTACCTCCTTCTCTATGTTGATGACATTGTGCTACTGCCTCTT	.....((...((((((((((((((((((((....(((((..(((........)))....))))).(((((((........(((((((.((((((..((((((.(.(((..(((.......)))..))).).))))))......(((((((..(((..(((((......))))).))).(((((.....))))).........)))))))........((((((((.((...)).))))))))....))))))..)))..))))))))))).........)))).)))))))).)))).))))..)).....	-	TCTATGTTGATGACATTGTGCT
zma-m0090 6		pseudo-hairpins	Chr1:207768972:207769154:-	-31.6	-	zma-m0090-3p	10	-	10	TATCTTAAAAACAACTTTAAACGCCTTGGGAAGCTTGTGAAAAAATTATGTCTAACAAATTATTAGAAAAAACATATAAAAACAAAAAGTGACGAAGCTTGTTGTGCGAAGTAAGTCTTTCAAAAAATAATATCTTTCCTTTTTTTGCCACGCCTAAGGGTTTGTTCGGTTATTTTTAATCCA	....(((((((.((((.(((((.(((((((......(..((((((.....(((((.......)))))..............((((.((((......)))).))))..((((......))))..................))))))..)....))))))))))))...)))).)))))))....	-	CCTAAGGGTTTGTTCGGTTAT
zma-m0092 6		pseudo-hairpins	Chr1:233559114:233559257:-	-69.5	zma-m0092-5p	-	9	9	-	CTTTGTTAATTTTGTTAATGTTTGGAGTAGCGCCATCAAAGGTTTAAATTCTGCAGTAATCCTGGTAGCCTGGTGGCTTTGGAAACACGGGAACTGGTGTGTCTTTGATGGGGCTACTCCAAACATTAACAAAATTATCCAGAA	.((((.(((((((((((((((((((((((((.((((((((((..((.......((((..(((((..((((....)))).((....))))))))))).))..)))))))))).)))))))))))))))))))))))))..)))).	TTTGTTAATGTTTGGAGTAGC	-
zma-m0093 6		pseudo-hairpins	Chr1:240283459:240283600:-	-53.4	zma-m0093-5p	zma-m0093-3p	166	2	164	CTGGTGGAATCAAGTGATCCGGTGCATCCAATCAAAATCTAACAATTACTGCTATTTTAGGTGGAAGAGGTTAAATGTAAAATAGACATTAAGTTTCTGGTGCAGTCACCGTTGGATTTTGATTGGATGCACACTGCACCAA	.(((((..(((....)))...((((((((((((((((((((((..(((.((((((((((.((..((....))..)).)))))))).)).)))......((((....))))))))))))))))))))))))))....))))).	GCATCCAATCAAAATCTAACA	TTGGATTTTGATTGGATGCAC
zma-m0094 6		pseudo-hairpins	Chr1:241271861:241271992:-	-45.32	-	zma-m0094-3p	86	-	86	GCCCTACTGGATTGTTTGGGTCAATCTAGAAAGGGGTATATGAGATATGTCTTGTGCCCTTCTCATAACGAAATTGGGTCACCACTTCAATCATTTTCATGATGAAGGGGGCATGTAGACATCCCTTGAGGG	(((((.((((((((.......))))))))...))))).........((((((((((((((..((((...((((.(((.............))).))))...))))..)))))))).))))))(((....)))	-	GATGAAGGGGGCATGTAGACAT
zma-m0096 6		pseudo-hairpins	Chr1:243635255:243635555:-	-74.3	-	zma-m0096-3p	7	-	6	AGTGAGCTTTAGCATCACTGCTAGAAGACAAGGTAGATCGGTAAGCAACTTCTTGCTAATCATATCATATCATATATATGACTTTTGTTGTTGGGTGACATATCTATGTCTCGGCTCCCAATCTTATGGCCCAAAGTCCATAACCATTAAGCTCACTTTGTTTAAGTTAACCAACCCTTTCTGTAGTTCGTATCCGATACAAACATACCTAGTCAAGGAAAACTGGTGGCACCCTAATTTTATAGACCCACCATCCATTGTACAAGGCTTATGATAGTGCAAGGTTTGGATGTGGCATTTA	((((((((((((((....)))))...(((((((..(((..(((((......)))))..)))...((((((.....)))))).)))))))((((((.(((((....)))))......)))))).(((((((.....).)))))).....)))))))))........((((.((((.(((...((((.((((((.((..(((((.....(((.....))).....((((((....(((......)))..))))))....)))))...))..))))).).))))))).))))...)))).....	-	TATGATAGTGCAAGGTTTGGAT
zma-m0099 6		pseudo-hairpins	Chr1:257417310:257417477:-	-54.7	zma-m0099-5p	-	13	12	-	TTTTCTTTTTATTGATTGTAAAAGGACCAGGCCAGTAGGGGTTTCCCCCTCCTGATCCTTCAAAAAAAAGGGTCAGAATTTCATACAAGAACTCAAGTGGTTCGTCTACTGTGTCCGTTATGTTCTCAGTGTAACGGCATCAATGGATGCCAAACTCCGCAAGGGGAC	.........((((((.(((((..(((((((....(((((((....))))..(((((((((.......))))))))).......)))..(((((.....))))).....))).)))).)))))...))))))....((((((....))))))...((((....))))..	ATTGATTGTAAAAGGACCAG	-
zma-m0100 6		pseudo-hairpins	Chr1:260225913:260226065:-	-38.9	zma-m0100-5p	-	10	9	-	ACAGCTCAGGAATTTAGGGATGTCAGGATGGAGGATTTTGTCGACAAGTACTACTCGGTAGCTATGTTCACCACAACGTACTCAAGGGTGGTCCAGCCAATCGGTGACAAATCGTTTTGGCCAGAAGTTCCTTTTTCAAAAGAAGTGGGTGCT	...((((.(((((((..((...(((((((((.....((((((.....(.(((((((...((.((((((......))))))))...))))))).).(((....))))))))))))))))))))..)))))))..((((....)))).))))...	AATTTAGGGATGTCAGGATGGA	-
zma-m0105 6		pseudo-hairpins	Chr1:285211273:285211488:-	-56.9	zma-m0105-5p	-	6	6	-	CAACGCAGATTTTGGAGTTTGCAGACAGAGTCACCCGGAGAAACACCATCAGAATGTGCAAAGTCAGATGGGGTCACCACTCGGAGGAAGAAGCAACCTGGGAACGAGAAGATGATCTGAAGGCCAAATACCCTGAACTCTTTGCTGACCAACCTTGAATCTCGGGGCGAGATTCTTTTAAGGGGGATAGGTTTGTAACACCCTGAATTTGGGGGT	...(.(((((((.((.((((((((((...(((.(((..(((................((((((((((((..((((....(((((.(..........))))))....(((......)))...))))..))...))))...))))))...........((((((((...)))))))).)))..))).)))..)))))))).)))).))))))).)...	TTTGGAGTTTGCAGACAGAGTC	-
zma-m0110 6		pseudo-hairpins	Chr2:13761131:13761411:+	-81.8	zma-m0110-5p	zma-m0110-3p	7	6	1	AGGTGTGAGAAGATGATGGACTAGCTTATTCACTAAACCAAACACCCTATTAGACTATCTCCAACAATATCCTCTATATCCCTCATTTATAGTATCAACTTGGCCGATAGGGGCAAGACCGCCCCACGACATTATATTAAGAGAAATGTCACGAAAGCTGGTCCCCCGTGCAATATGAGGGTCCGCCTCCTATAGGCCGGATCTTTACTCGTGCTTTGAGCCCTCCCAGCCGTACACGAGGATCCACCCCCAATAGGCCAGTCCATCTCGTGTGCACACAA	..(((((....((.((((((((.(((((((.................................................(((((((.....((((......(((((...(((((......)))))..((((((...........))))))........)))))....))))...)))))))...((((.....)))).(((((....((((((...((.((.......))))..)))))))))))......))))))).)))))))))).....)))))..	AGATGATGGACTAGCTTATTCA	AATAGGCCAGTCCATCTCGTG
zma-m0111 6		pseudo-hairpins	Chr2:23229834:23229956:+	-36.6	zma-m0111-5p	-	92	92	-	CTGAAACATGATATCGGACCTAGATGCGGTAAGATACAATAAACTACCAATCATAGAACGGTAGAGAGTTTGATTGACCGGGTTACCTCCCTCATCTAGGTCGAGATGTCCATTTGTTGGCAT	.((.((((.((((((.((((((((((.((.......(((((((((..(.(((.......))).)..))))).))))...((....))..)).))))))))))..))))))....))))..)).	ATATCGGACCTAGATGCGGTAA	-
zma-m0112 6		pseudo-hairpins	Chr2:51348494:51348621:+	-35.7	zma-m0112-5p	-	92	92	-	ACTAAACATGATATCGGACCTAGATGCGGTAAGATACAATAAACTACCAATCATAGAACGGTAGAGAGTTTGATTAACCGGGTTACCTCCCTCATCTAGGTCGAGATGTCCATTTGTTGGCATGGGTG	(((.((((.((((((.((((((((((.((.......(((....(((((...........))))).....))).......((....))..)).))))))))))..))))))....))))......))).	ATATCGGACCTAGATGCGGTAA	-
zma-m0114 6		pseudo-hairpins	Chr2:58790646:58790794:+	-38.33	-	zma-m0114-3p	7	-	7	CGGCGCGCTCTGCTGTTTTCCCTTCCTCTCCTTAGTCCCTCCCCATACTCTTCCCCAGTCCCCTCCCTCTCCTAGGTGCCCCTTCATTCTCAGGCTCAGCAGCAATCTGTCTGTGACATGGGAGAAGCGAGTGGGAAAGCCTAGACGCC	.((((...((((..((((((((((((((((((..(((........................(((.........(((....)))........)))..((((((....))).))).)))..))))).)).))).)))))))).))))))))	-	TGGGAGAAGCGAGTGGGAAAG
zma-m0116 6		pseudo-hairpins	Chr2:130965915:130966267:+	-126.73	-	zma-m0116-3p	19	-	19	CTGGCTGCCGTGTTTGCCGATCCGCAGGAGGTCGAGGCGCGCCAGAGAGAGAATAGAGGAGGGGGTCATGTCATGCAGGGGGCAGTGCTCGCCGGGGGCTTCACTACACCGCACGGCTTCGACCAGGTAGCGCTCAGCATTGGCTAGGGGTTGCTCGGCCGGGGGAAGAGAGGGAGGGCGCAGGGGAGGGGAGAGAGGGAAAGGACTCACTTGTGCCATGCAACCGCCGAGATGGGATGCCTTCTCCTACGCGATTTGGATCTGGGGAAGGAGACGAGGGGTTATGCAACGGTGGCGAAAGAAACGGTTGTGCTGCAGATTGCGCGAGACAGTGTAAGACAGAGACAGAGTTA	(((.((..((((((((((((((.((((...(((......(.(((((....((((.((((((((((.(((.((.(((.....)))...((((.(((..((.........((.(.(..(((((.((..(((((.(..(((....)))..).)))))..)).)))))...).).))...((((((((.(((.................))).))))))))..))..))).))))..)).)))))))))))).)...))))...))))).).....)))..........(((((.((..(....)..)).))))).)))).))))).)).))))).))..)).)))...........	-	TGCGCGAGACAGTGTAAGACAGA
zma-m0117 6		pseudo-hairpins	Chr2:136788452:136788707:+	-103.7	zma-m0117-5p	-	19	18	-	TCTTTGCTGATGGTGACCGTCTGCTTGGGTGTTGCCTTGTCGAGGGGGACAATCTTGGTCCCGTCGTTGCTCTGCAGCTGTGCTTTGTCATGTTCTTTGGCGGTTGGGCTGGCAGATTCGGGGGCCTCGCACTGGGCCGTGAGGCAGTGTACGTTCCTTTGCCCGGGAACGAAGTCTCTTTCTATGTTACGCGCAGCCTGCTGGTTGCCGTAGACTATGATGGCACCTTGCGGACCTGGGATCTTCATGCACAGGT	(((.((((((.(((..((((((((..(((((((..(..((((((((((((......((((((..((....(((((((((..(((..((((.......)))))))..)))).)))))..))))))))..(((((..(((....)))))))).(((((((......)))))))..))))))))).....((((.((((((....)))))))))))))...)..))))))).))))))..)).))).))).))).))).	TGGTGACCGTCTGCTTGGGTGT	-
zma-m0121 6		pseudo-hairpins	Chr2:181982553:181982853:+	-89.5	-	zma-m0121-3p	10	-	9	TGTTTAGGCAGCGGCATTTTCCGTTGAGAGATTCATTTGTTGGATTTTGTCTAATTCTTGGCTTTCAATTTCTTTGTGAAAAATGTGAGACAAATGGGAGAAAAGAAAAACTTGGGACCGATCGAGCGTGCAAAAGGACTGCTGCCATCTTTTCCTTCACCACTTGAAGGATTTATGTTGGTGCAGCATAATCTGGTCCCAAGTTAAAATACAAGAGGAGGGATTGCGTGGCGAGCCAGCTACAAAAATTTAGCAACTCAAAATAGAGATGAAACCCAATAGAAAATCGTTGGGCGTAAAC	.(((((.((..((((((((((..(((.(.(.((((..(((((((((((((((..((((((.((..((.((((((............)))).)).))..))........((((((((((((...((..((((........(((.((((.(...(((((((.....))))))).....).)))))))))))..))))))))))))))......))))))...))))...(((((......))))).))))))))))).(((......))).)))).)))))..)))))).)))).)).)))))	-	TGAAACCCAATAGAAAATCGTT
zma-m0123 6		pseudo-hairpins	Chr2:185323005:185323304:+	-83.26	-	zma-m0123-3p	261	-	252	ACCAATGCCAGGGGCTCCTTTATTGTTATATGTGGGCAGCTTCGCACTCAGCAGTAAGTGCAGCACTTGTCCAGGAGAAGCTTGATGGCCAAGTCAAGAAACAGGTTCCAGTGCATTTTGTATCTGAAGTTCTTAGTGTATCAAAGAAAAACTATACAGAATTGGAGAAGGTATTGTATGCTGTTTTGATGGCATCCAGGAAAGCTTCGGCATTATTTTCAAGCATACAATATTATTGTTCCTTCTTCGCAGCCGTTGAAGGATATTATGAGAAATAGAGAAGCTACTGAACGGATTGGG	.(((((.((((..(((.(((((((.(((((..(((((((((..(((((........))))))))...))))))(((((((((((((......)))))).(((((.(((((((....(((((((......(((((.(.....).))))).....))))))))))))))..(((((((((((((....(((((.(...............).)))))......))))))))))))).))))).)))))))....((......))....)))))..))))))).)))..)))...).))))).	-	TGAGAAATAGAGAAGCTACTGA
zma-m0125 6		pseudo-hairpins	Chr2:219343205:219343337:+	-46.1	zma-m0125-5p	-	8	8	-	GTTAGTCTCAAAGGGTCAAGTTGTAAGACATCTCCCCCTAAAACTGTGCATCACTTTGCAACGGACTTGTGAGGTCCAGGGAGTGTTTGTACAACTTGAGCACCACAATAAGCAACAAAATGCAGAATTAACA	((((((.((...((((((((((((((((((.(((((..........((((......))))..(((((.....))))).)))))))))).)))))))))).).)).......(((......))).)))))))).	AAGGGTCAAGTTGTAAGACATC	-
zma-m0126 6		pseudo-hairpins	Chr2:221113654:221113775:+	-70.9	zma-m0126-5p	-	5	5	-	GCTCTCTTGGTCCCTCTCTCCCTTGAAGGCTCTCTCTGGTAAATATGGTTGCCTTTCACAATGAACTTCCATCAGATCTTTGTGAGAGAGCCTTCAGGAGGGGGGGGGGATCCAGGTGAGCC	((((.(((((((((((((((((((((((((((((((.(((((......)))))....((((.((.((......)).)).))))))))))))))))))).))))))))))).))))).)))).	TCCCTCTCTCCCTTGAAGGCTC	-
zma-m0127 6		pseudo-hairpins	Chr2:228876258:228876386:+	-67	zma-m0127-5p	-	8	7	-	GAGTGTCACGGAGTGACACTCGGCAAAGGCTCACTCTTTGTCGTGTGTCCACTATACGGACACTCGGTAAAGAAGCCCCCTGTGGGCCCCTTTACCAGGGCCTTTGCAGAGCGTATTAGGTGGCACTCG	(((((((((..((((.(.(((.((((((((((............((((((.......))))))..(((((((..((((.....))))..))))))).)))))))))).))).)))))..))))))))).	GAGTGACACTCGGCAAAGGCTCA	-
zma-m0128 6		pseudo-hairpins	Chr2:2734494:2734626:-	-43.7	zma-m0128-5p	-	8	8	-	GTTAGTCTCAAAGGGTCAAGTTGTAAGACATCTCCCCCTAAACATGTGCATTACTTTGCAACGGACTTGTGAGGTCCAGGGAGTGTTTGTACAACTTGAGCACCAAAATAAGCAACAAAATGCAGAATGAACA	(((..((.....((((((((((((((((((.(((((..........((((......))))..(((((.....))))).)))))))))).)))))))))).).)).......(((......))).))...))).	AAGGGTCAAGTTGTAAGACATC	-
zma-m0129 6		pseudo-hairpins	Chr2:4860653:4860906:-	-143.3	-	zma-m0129-3p	13	-	12	CACCGGACAGTCCGGTGCACACCGGACAGTCCGGTGCCCGATTTGTTTCCTTAAACAGCGCATCCGACCGTTGCTGTTTGAGTCAGATCTGCGCACCGTTGGCGCACCGGACATGTCCAGTGCACACCGGACAGTCCGGTGCCTCCTTCCGACCGTTGGCTCGGCCACGTGTCGCGCGCCGATCACGCGGCCGACCGTTGGCCCGGCCGACCGTTGGCTCACCGGACAATCCGGTGCACACCAGACAGTCCGGT	((((((((.(((((((....))))))).))))))))...((((((....((((((((((((........).))))))))))).)))))).((((.......)))).((((((.((((..(((..(((((((..((((((((.......(((((.(((((((.(((((((.((((...((((......)))))))))).))))).))))))).)))))..))))))))..)))))))..)))..)))))))))).	-	CGGACAATCCGGTGCACACCAG
zma-m0134 6		pseudo-hairpins	Chr2:31725082:31725378:-	-127.5	zma-m0134-5p	-	7	7	-	TTAGGCCCTGTTTGGATGCACTAGAGCTAATAGTTAGCTGGCTGAAAAGTTGCTAGTACAATTAGCTGGCTAACAAATAGCTAGCTAACTATTAGTTAATTTCAGCTAGGTTGAACCAGCTAATAACTAATGAGTAATTGATGGTGTAGCTAATAGTTGGCTGTACTATTAGCTGGGAGTGTTTGGATGTCTCTAGCTAAAAATATCTAATTGCTAACTTTTAGTTAAGCTGTTTGGATGTCTTCAACTAATTTTAGTAGCCAACTATTAGCTCTAGTGTATTCAAACATGGCCTTA	..(((((.(((((((((((((((((((((((((((.(((((((((((....(((((((...(((((((((((.....))))))))))).)))))))...)))))))..((((((..(((((..(((((((..((((((((((((((((((((.....)))))))))..((((((((..(..(....)..)..))))))))...)))).))))))).....))))))))))))...((....))))))))........)))).))))))))))))))))))))))))))).)))))..	TTTGGATGCACTAGAGCTAAT	-
zma-m0137 6		pseudo-hairpins	Chr2:72248954:72249130:-	-52.74	-	zma-m0137-3p	16	-	16	GGGTTGGTCTGGGGGGAAAATGAAGCTCGATCGTCGGATGCCTATCGAATGAATGGGAGTGGCTCGCGCATACCGATTGGGGGTGGAACGACCGATCGATATCTAACGGCTTGCATGGGATCACGTAGCAGTGGATACTGACCATAGATCTGGATCTGACGGTCAGTGTAGAATACC	.(((...((((.............(((.(((((((((((.((.(((......((((..((((((((.(((..(((.((((..((.((.(....).)).))..)))))))..))).)))).))))....((((....)))).)))).)))..)))))))))))))))).))))..)))	-	AGATCTGGATCTGACGGTCAGT
zma-m0138 6		pseudo-hairpins	Chr2:79009493:79009790:-	-77.2	-	zma-m0138-3p	231	-	229	ACCAACACCAGGGGCTCCTTTGTTATTATATGTGGCAGCTTCGCACTCAGCGGTAAGTGCAGCACTTGTCCAGGAGAAGCTTGATGGCCAAGTCAAGAAGCAGGTCCCAGTATATTTTGTATCTGAGGTTCTTAGTTTATCGAAGAAAAATTATACAGAATTGGAGAAGGTGTTATATGTTGTTTTGATGGCATCCAGGAAGCTTCGACATTACTTTCAAGCATACAATATTGTTGTTCCTTCTTCGCAACCGTTGAAGGATATTATGAGAAATAGAGAAGCTACTGAACGGATTGGA	.((((..((((..(((.(((((((.(((((....(((((......(((...((((((((...)))))).))..)))..((((((.((....(((..(((((...(((((((....(((((((......(((((.(.....).))))).....)))))))))))).)).((((((((...........))))))))......))))))))....)).))))))..........)))))((((((..((....))..))))))...)))))..))))))).)))..)))...)..)))).	-	TGAGAAATAGAGAAGCTACTGA
zma-m0139 6		pseudo-hairpins	Chr2:114300314:114300510:-	-79.12	-	zma-m0139-3p	25	-	24	CCGGACTGTCCGGTGCACACCGGACTGTCCGGTGTGCCAAATTTGCTCAAACTGGTATGGCTTCAACTCTGGAATGTAGAGAATTTCATAAGCTTTCCAAAAAGTATAAGATCATCAAAATCGGAGTTCGGAGCTAAAAGTTATGGCCAAAATACGACAAGCAAGCACGGGCTGTCCGGTGCACACCGGACCGTCCG	.(((((.((((((((..((((((((.(((((((.(((....((((..((((((....(((((((((((((((......((.....((.((.(((((....))))).)).))...))....)))))))).)))))))..)))).))..)))).........))).)).))))).))))))))..)))))))).)))))	-	ACGGGCTGTCCGGTGCACACC
zma-m0140 6		pseudo-hairpins	Chr2:129877422:129877656:-	-109.34	zma-m0140-5p	-	6	6	-	AGTGTCCACAGAGTGACACTCGGCAAAGGCTCACTCTTTGCCGAGTGTCCACTATATTGACACTCGGTAAAGAAGCTCCACGTGGGCCCCTTTACTACGTCCTTTGCCGAGCGTATTAGGTGGCACCCGGCAAAGGCTCCGTCTTTTCCTAGTGCTCACCGAACTAGTACTCGACAAAGGGATCACCAGCGGGCCCCTTTGTCAGTTCCTTTGCCGAGTGCATTTGGAGGCACTC	((((((..((((.((.(((((((((((((..(..(((((((((((((((.........)))))))))))))))........(.((((((((........(((((((.((((..(....((((((((..((.((((((...)))))).))..)))).))))......)..)))).)))))))......)).))))))).......)..)))))))))))))))))))..)))))).	GAGTGACACTCGGCAAAGGCTCA	-
zma-m0144 6		pseudo-hairpins	Chr2:151350773:151350970:-	-46.27	zma-m0144-5p	-	19	19	-	ACTAGAGATTGTTTGGTTTGAGGTTAAAGTAAGATGAGCCGGAGGTGATACCGTCCCCTCTATTTTTTAGGATCATGCTGTCACAAAAAATTGCTCCAGTGTTCACCTCGTTTCTGCGTAACTATCATCCAAACACTATAAAAAATATGATCGTCTATTTCCATTTCTACTTGTACGTCCAATCAAACACACTCTAGG	.((((((..(((((((((.((.((..((((((((((....(((((.(((...))).))))).........(((((((......(((....)))....((((((.....(((....))).............))))))........))))))).........))))).)))))..)).)).)))))))))..)))))).	GTTTGGTTTGAGGTTAAAGTA	-
zma-m0146 6		pseudo-hairpins	Chr2:189062845:189062997:-	-46.57	zma-m0146-5p	-	10	10	-	TTTCTCTAACTTTGACCAAGTTTGTAGAAAAAATATTTTCCCATATAACCAATTAAATACACTATCAAGGCATTTCATGTTGGACTTGATGAAATTAATTTGTGTTGTATATGTTGGTACATTTTTCTATAAACCTGGTCAGTTTAGAGAAGT	(((((((((..(((((((.(((((((((((((.((((..(..((((((((((..........(((((((.((........))..)))))))........))).)))))))..)..))))..))))))))))))).))))))).))))))))).	TTTGACCAAGTTTGTAGAAAA	-
zma-m0148 6		pseudo-hairpins	Chr2:194150002:194150208:-	-72	-	zma-m0148-3p	201	-	193	ATGCCTCTGTATGGATTGACCCGGATCATCACTGGATGAGGTTTCGTTTTGAGCGCGAGGATGTCACCATTACTGCCAGTCAGATCCGCCAGCTTTTTGGATTTCCCGAGTCGACGACTCGTCTTCACAGCCTCTGCTACGGCACTTCTGACCCTCCTCGTCGCCCTCACGGCGGTGTGGCTCCGGGTACAACTCACGTCGTGGCTC	..(((.(.(..((..(((((((((((((.(((((..(((((...........(((((((((.((((.......((((((.((((....((((....))))......((((((...))))))...........))))))..))))....))))..)))))).))))))))...)))))))).))))))).)))..))..).).)))..	-	TGTGGCTCCGGGTACAACTCAC
zma-m0149 6		pseudo-hairpins	Chr2:194254615:194254821:-	-72	-	zma-m0149-3p	201	-	193	ATGCCTCTGTATGGATTGACCCGGATCATCACTGGATGAGGTTTCGTTTTGAGCGCGAGGATGTCACCATTACTGCCAGTCAGATCCGCCAGCTTTTTGGATTTCCCGAGTCGACGACTCGTCTTCACAGCCTCTGCTACGGCACTTCTGACCCTCCTCGTCGCCCTCACGGCGGTGTGGCTCCGGGTACAACTCACGTCGTGGCTC	..(((.(.(..((..(((((((((((((.(((((..(((((...........(((((((((.((((.......((((((.((((....((((....))))......((((((...))))))...........))))))..))))....))))..)))))).))))))))...)))))))).))))))).)))..))..).).)))..	-	TGTGGCTCCGGGTACAACTCAC
zma-m0151 6		pseudo-hairpins	Chr2:196066523:196066636:-	-30.6	-	zma-m0151-3p	5	-	5	TGGTTTTGGATGGGTCAGTCTAGCTGAGTACATTCCACTACTCAGGATGCTATTCCCAATGATTGTTGCAGATGGCTAGATGTACTACGGGTACTGCGAGCACTACCTATACCC	.(((...((.(((((..((.((.(((((((((((((........))).((((((..((((....))))..))))))...))))))).))).))..))..)).)))))...))).	-	GTACTACGGGTACTGCGAGCACT
zma-m0158 6		pseudo-hairpins	Chr3:107353630:107353831:+	-100.8	-	zma-m0158-3p	22	-	22	TGAGTGTCACTTATGTCCACCACTTTGAAAACTCATTTCAGGGTCCCTGAACTGGTTAAGTGGTGCACTGCATATCCCTAAACTTGTAAAATAGTGCACCACAGGTCCATTCTGGACCACACCAACCACTGCGGTCCACCACTTAACAAGTTTAGAGACCTAGAAATGTGTTTTCAAAGTTCGTGGACCTAAGTGACATCCT	.(..(((((((((.((((((.(((((((((((.((((((.(((((.(((((((.(((((((((((.((((((............((((......)))).....(((((.....)))))...........)))))).))))))))))).))))))).))))).)))))).)))))))))))..)))))).)))))))))..).	-	TTTCAAAGTTCGTGGACCTAA
zma-m0159 6		pseudo-hairpins	Chr3:110689590:110689757:+	-70.7	zma-m0159-5p	-	6	6	-	GTGCTGGACCAGCAGACACTCGGCAAAGGCTCCTTATTTTCCAAGTGCCAAACGAGCAAGCACTCAACAAAGGCGCCTTCTTTGCCAAGGGGTAGCCCACACACTCGGCATAGAATCTGGCATGTGGCCTAGGAGCTCCCTTTGTCGAGTGCCTGTTAGCCTGGCACT	((((..(.(.(((((.((((((((((((((((((......(((.((((((...(((......)))............((((.((((.(((((...))).....)).)))).))))..)))))).)))...))))))...)))))))))))).))))).).)..)))).	AGCAGACACTCGGCAAAGGCT	-
zma-m0160 6		pseudo-hairpins	Chr3:132397200:132397515:+	-122.2	zma-m0160-5p	-	8	7	-	GGATTTGGGTGATGAGGAGGAGGTGGAGGAAGAACCTGCACCTCTTGATGGTGCTGATAAGCGTGGTTGAGTGGATGCTGGATTTGCTTGTTGTGGTAGGGTTGCTGGTGATGATATGTGTGCGCGACGACCCTCTGGTTATTGGCTAGTTGTGCTATGGACATTCTGTCCCTGGTGGCCTTGGTCTCCGGACAATCCCTTGTTGGGTGTGCACAGTCTTCACCGTGAAACAAGCAGTAGAATCTGCACGGCTGTTGGGTCCGTCTGCGGCCTCTTCCTCTTGTGCCGTTGTCGCGCCCTTGGGGGTGGTATTCCT	(((....((((..(((((((((((.(.(((.(.(((((((((.......)))))........(..((((.(..(((.(((...(((((((((..((((....))))(((((.(((...(((((((...((((....((((((..(.(((.....))).((((.....)))))..))))))..)))).((.(((((....))))).)).)))))))))).)))))....)))))))))))).)))..).))))..).)))).).))).).)))))))))))...))))..(..(((.((....)).)))..).))).	GATGAGGAGGAGGTGGAGGA	-
zma-m0166 6		pseudo-hairpins	Chr3:189995547:189995903:+	-79.19	-	zma-m0166-3p	6	-	6	AGAAATTTCCTAATGGCACATTTCCCTTTCAATCTCCCCCTTTTTGGTGATTTATGCCAACACATCCAAAAGCAACAAAAAGAAGTGCAGCATCAATGCAATTGAGAACAAAATTGTCTTTGACAAGATTTGACATATTTGGATCATTCTTTGCCACCACTTGGTTTGTTTTTGAAAATCAAATTCATTTTCCTATCTCTAAGTCAAGCTCACTTGTTTGGGTATAAAGAGAGATATTCCAAGAGTGAAATTGATCAAGATCCAAAAACTCCCCCTTTTTCCCATAATCATAAATTCTCCCCATAAGAGACCAAATTTTGCAATAAGAGTGAAAGGGAAATAGGCTTACACCTTTTC	.((((.........(((..((((((((((((.(((........(((((.......)))))...........((((.((((((...((((.......))))...(((..((((.(((((...)))))..)))).....((((((((.(((...((.(((....)))..))....))).(((((.((((((((..(((((((.(.((((((......)))))).)......))))))).....)))))))).)))))...))))))))..)))...))))))...............((((.......)))).......))))....))).))))))))))))..))).......))))	-	AAGAGTGAAAGGGAAATAGGCTT
zma-m0169 6		pseudo-hairpins	Chr3:1065458:1065808:-	-97.83	zma-m0169-5p	-	60	58	-	ATGGCACGAAGAGGATGTGCATTGACTATCGATCCTTGAATGAAGTTACTGTCAAGAACAAGTACCCCTGCCCAGAATTGAGGATTTATTCGATCAGTTGAGAGGAGCTAGTGTGTTCTCGAAGATAGATCTGAGATCAGGGTACCATCAGCTTAGAATCTGACCCTCAGATATACCGAAGACAACATTCATCACCAAGTATGGACTGTATGAGTTCATGGTCATGTCATTCGGTTTGACAAATGCACCAGCTTATTTCATGTACTTGATGAACAGTGTGTTCATGGACTACCTCGACAAGTTCGTAGTGGTGTTCATCGATGATATCCTTGTATATTCTCGGAATGAGTA	..........(((((((((((..((.((((.(((..((((((((..((((((((....(((((((..........((((((.((.....))..))))))((((.(((((.(((((((.((((......(((((((.(((((.................)))))..)))))))..((((((((((.........((((....((((((.....))))))))))..)))).))))))))))..))))))).))))).))))..))))))).)).))))))..)))))..(((((..(((.....)))..)))))..)))..)))))))))..)))))))))))..........	GAGGATGTGCATTGACTATCGA	-
zma-m0170 6		pseudo-hairpins	Chr3:1097238:1097415:-	-67.7	-	zma-m0170-3p	7	-	7	GCTATGGAGGCGAGTCTTGTCTTGTCTACCTGAGTTTCAACATCCATCCTCGATGGAGAACTCATCCAGGGCCGTCGAGCCATGTACGTGCATGGCGCATGCCTACCACCGGTCGGTAGGGAGATGGGTGCACAATTGTGGCCACCGGTAGAGCGAGACGATCCAAGACGTCGGTAAG	..(((.((.((..(..((((((((((((((.((((((.....((((((...)))))))))))).....((.(((((..(((((((....))))))).....((((((.......))))))..)))))...(((....))).))...)))))).))))))))..)..).).)).)))..	-	CGGTAGAGCGAGACGATCCAAGA
zma-m0171 6		pseudo-hairpins	Chr3:4553236:4553398:-	-52.4	-	zma-m0171-3p	6	-	6	TTACAAGCTCAGAGTTATATCATGTAGTCTTTCAACTATCTCTTATACATAAAATAGTCGATAAAAACTGAGAGTTAGGGCATTTACAACCCTGAGCCTTTGGATCGTTTTCCAAGTATAAGAGACAACTAAGAGACTGAATGATACAACACTGAGCCTCCTA	......((((((.(((.((((((.((((((((......((((((((((.....................(((..((((((.........))))))..)))((((......)))).))))))))))......)))))))).)))))).))).))))))......	-	AAGAGACTGAATGATACAACACT
zma-m0173 6		pseudo-hairpins	Chr3:18711859:18712024:-	-54	zma-m0173-5p	-	158	155	-	GACGAACATGTCGAGCAGTGTCGTGTAGTCGTCGACGTCCTTAACGTCCTCGCGTGGTTCGTCCTAGTGCTCCAGATGCAACACCTCCGAGGTATCCACACGTACAGGAGAGGAAGTACCGCGTACCAAACTTCTAGGTTCGCGACGGTGGCTTGGCGAGAGGGAG	........(((((((((.(((((((.(..(...(((((.....)))))...(((((((...((((..(((.......)))....((((...((((......)))).))))))))...)))))))............)..)))))))).).))))))))........	TCGAGCAGTGTCGTGTAGTCGT	-
zma-m0174 6		pseudo-hairpins	Chr3:19913424:19913702:-	-121.2	zma-m0174-5p	-	6	6	-	GCGGGTGCACTGGACTGTCCGGTGAGCCACCGGACAGAGCATAGTAACGATCAGGAGATCAACTGATTGGCGCCCTTTTCTTTTCTAGGTGGCACCGGACTGTCCTGTGACTCACACTAGTTGTTGGAGCTCCAGGTCAAGAGCGATGTATCATTTGGAGGGACTGTCCAGCGCACACCGGACCGTCCGGTGAATTTTATAAATTCCCGAGGTCGAGGACTTCGTCCGTATAGGCCACCGGACCGCCCGGGGCACCACCGGATCGTCCGGTGAGTCCTA	(.((((.(((.((((.(((((((..(((((((((.((((....((..(((((((........)))))))..))....))))..))).))))))))))))).)))).))))))).).......((((((.((((((((...((........))))))))))......))))))...((((((((.((((((((.....((((......(((((((...)))))))....)))).(((.((((.....)))))))..)))))))).)))))))).......	TGGACTGTCCGGTGAGCCACC	-
zma-m0176 6		pseudo-hairpins	Chr3:41666723:41666818:-	-26.5	-	zma-m0176-3p	15	-	14	AGCACTGCTGGCCTCAACCCTCAACTCATCCGGCACCTTCCACCCAAAGAAGGTTGCGAGAGCCTCTATGTGATTGAGGGGAAGTCTTTTAGAGAA	....(((..((.((...(((((((.((((..((.((((((........)))))).((....))..))..)))))))))))..)).))..)))....	-	TCTATGTGATTGAGGGGAAGTC
zma-m0178 6		pseudo-hairpins	Chr3:54384322:54384463:-	-39.82	-	zma-m0178-3p	13	-	13	TAGACGAGCCTACTTCGAAGGACCTCATCGACGGAGACCGTGTCTTCGCCCTATAGGCCCTAAACAAATACCAAGCTCAAATAAAAGCATGGCGTGACCACACAGTCGTCCCGAGAGAATTCAGCGAAGGAGACCTCGTATT	...(((((.((.(((((..(((.(((.(((..((((((.((((..((((((....((.............))..(((........)))..)).))))..)))).))).)))))))))..)))..))))).))..)))))...	-	CCGAGAGAATTCAGCGAAGGAG
zma-m0179 6		pseudo-hairpins	Chr3:76102446:76102667:-	-60.33	zma-m0179-5p	-	6	6	-	CAACGCAGATTTTGGAGTTTGCAGACAGAGTCACCCGGAGGAACACCATCAGAATGTGCAAAGTCAGATGGGGTCACCACTCTGAGGAAGAAGCAACCTGGGAACGAGAAGATGATCTGAAAGCCAAAATACCCTAAACTCTTTTCCTGACCAAACCCTTGAATCTCGGGGCGAGGATTCTTTTAAGGGGGATAGGTTTGTAACACCCGAGATCTAGGGGGT	...(.((((((((((.((((((((((...(((.(((.(((((...(((((.((.(......).)).))))).(((..(.((((((((...(((.....(((..(.(((((((...........................))))))).)..)))....)))...)))))))).)..))))))))...))).)))..)))))))).))))))))))).).)...	TTTGGAGTTTGCAGACAGAGTC	-
zma-m0181 6		pseudo-hairpins	Chr3:98114818:98114939:-	-31.33	-	zma-m0181-3p	6	-	6	AGAGCTGCCTCTTTCCTTCGATGTAGCACCCAATGCCCGAAGTGAGCAAGTAACCTTTGATATCGTGGATGTGGTATATCCATACAATGCCATCATGGGTCGGGGTTCCATCAATAAGTTCG	.(((((.............((((.(((.(((...(((((..(((.(((.....((..((....)).)).(((((.....)))))...))))))..))))).)))))).))))....))))).	-	CATCATGGGTCGGGGTTCCATC
zma-m0183 6		pseudo-hairpins	Chr3:160164027:160164265:-	-93.7	-	zma-m0183-3p	11	-	10	TTGGGTTACTTCGGCGGCGGAGTTGCTCGTGCCCCGGGGACGGAGGAAGTCCCCGAGCCGGAGGGCGAGTTGGTTGTTTTCGAGGCGTTCTTCACCGCCGGTCTCCGCTTGCCTGCGCACCGATTTGTTGGCGAAGTCCTGCGCAGGTTCAATGTTCAAATTCATCAGCTGACACCGAATGTCGTGGTGGCTCTGTCGAAGTATGTCTGGGCAATGACTTCGTACGGCGGATAGCCATC	...(((((.((((.(((((((((((....(((((.((((((.......))))))(((((((((((((..((((......))))..)))))))).((((((((.((.(((.(((((((((....((((....))))....)))))))))...(((........))).))).)).))))......)))).)))))...............))))).))))))))).)).)))))))))...	-	TGGGCAATGACTTCGTACGGCG
zma-m0185 6		pseudo-hairpins	Chr3:171380654:171380755:-	-29.7	zma-m0185-5p	-	11	10	-	GAGTCACACAAAGGACAAGATGAAGGATGCGGTCTCCACAAATGGAGAAAAGTTTAGAGCTCCCATTTCTCATTCTTATCTTTGTGATTATATGTTGACTTG	((((((((((((((..(((((((..((((.((((((((....))))))..(((.....)))))))))..))).)))).)))))))).........)))))).	AAGGACAAGATGAAGGATGCGG	-
zma-m0186 6		pseudo-hairpins	Chr3:175410459:175410796:-	-78.23	-	zma-m0186-3p	22	-	21	CATTCAAAGAAGATCAATCTAATACTATGTGATGTATTCCTTCTTGTTTAAATTGGTTTTGAGTCTTCTACATTAATCACTCACCATGTTATGAATTAAACTTGCCCTATGAACTTAATTAAATAGTCATGCTATTTTCACCTTGTTTAAATCAGTGTTATGCATGATGCTTGTAAGGGTAATTTAGTTCATATCATAAGGTTTCCTTGTTTTAGTAAGCTTCTTGTCATTCATATACTAAAGGTTGCTAAATAGGAAACTATTGCTTATGTTTCTAATGCAATCTCTTTTAAGCTATTTCATGGAAATTCATAAGTAGAGATTGTTCTCTTTCAATT	.(((.(((((.((.((((((..((((.(((((....((((.....(((((((..((..(((........((((............(((.(((((((((((.(((((((.(((((......((((((.....)))))).......)))))....(((((((....)))))))....)))))))))))))))))).)))..((((((((...((((((((.(((...((.((....))))..))).)))))))).)))))))).......))))........))).))..)))))))........))))..))))))))).)))))).))))))).))).	-	AATTCATAAGTAGAGATTGTTC
zma-m0188 6		pseudo-hairpins	Chr3:197813639:197813848:-	-82.52	-	zma-m0188-3p	32	-	32	TCAAGGGTTGCCACTTGGTTCATGAACTTTGAAAACAATTTCTTGTCCTTAAACTTGTTAAGTGATGTACCACACTTCACTAGACTTGTAAAACAGTGCACTGCCGCTGCGGGTCTATTTCTGGACCACACCGACCACTACGGTGCACCACTTAACAAATTTAGTGACTAGAAATGTGTTTTCAAAGTTCGTGGACCTAATCACCTAACT	....((((........(((((((((((((((((((((((((((.(((.(((((.((((((((((.((((((.........((((((((((...(((....)))....))))))))))....(((......)))........)))))).)))))))))).))))).))).)))))).))))))))))))))))))))).....))))....	-	TTTCAAAGTTCGTGGACCTAA
zma-m0189 6		pseudo-hairpins	Chr3:206528117:206528443:-	-119.5	zma-m0189-5p	-	10	10	-	TGCTGCGTTTGGATGTCGATATTGGAGGGCATGGATTTGAATCGGGTTGAATACCAAATCAGCCATGGTATTGAAATGAGATATAATTCCAATTCTATTGTTTGGATGTCACTAAATTGGAGTTTGGAATGGTGCGGTCTAATTCCATGCAATACCGAGGGGTGAGGCCTTGTATTGGGATATGGAGTTTCTAGTTATAGTCCAATTCCAGGGAATTGGGTCTCTGATCCCAAATCTCAATTCCACGTGCAACCAAACAACGAAATTTTGGAAAGTTGATTCCAATTCGCAATTCTGTGCTCCAATATCTACATCCAAACGAGGTAT	((((.(((((((((((.((((((((((.(((.((((((((((.((.((.(((((((.........))))))).))...........(((((((((..((((((((.((.(((..(((((..((((((.((.(.(.(..((((((((...((((((.((((.......)))))))))).....(((((((.(((....)))...))))))).))))))))..).)).)).))))))..)))))....))))).)))))))).)))...))))))........)).))))).)))))))).)))))))))).))))))))))).)))).	GGATGTCGATATTGGAGGGCA	-
zma-m0191 6		pseudo-hairpins	Chr3:208589363:208589505:-	-70.3	zma-m0191-5p	-	9	9	-	CTTTATTAATTTTGTTAATGTTTGGAGTAGCGCCGTCAAAGGTTTAAAATCTGCAGTAGTCCTGGTAGCCTGGTGGCTTTGGAAACACGGGAACTGGTGTGTCTTTGATGGGGCTACTCCAAACATTAACAAAATTATCCAGA	......(((((((((((((((((((((((((.((((((((((.........((((.((((((((..((((....)))).((....)))))).)))).)))))))))))))).)))))))))))))))))))))))))......	TTTGTTAATGTTTGGAGTAGC	-
zma-m0192 6		pseudo-hairpins	Chr3:212311481:212311606:-	-35.7	zma-m0192-5p	-	92	92	-	ACTAAACATGATATCGGACCTAGATGCGGTAAGATACAATAAACTACCAATCAAGGAACGGTAGAGAGTTTGATTAACCGGGTTACCTCCCTCATCTAGGTCGAGATGTCCATTTGTTGGCATAGG	.(((((((.((((((.((((((((((.((.......(((....(((((...........))))).....))).......((....))..)).))))))))))..))))))....))))....))).	ATATCGGACCTAGATGCGGTAA
zma-m0193 6		pseudo-hairpins	Chr3:217621890:217622179:-	-116.7	zma-m0193-5p	-	10	10	-	CTTCTCTAACTTTGACCAAGTTTGTAGAAAAATATATTTCCATCTAAGATACAAAGAAATTGCACTATCAAGACATACTTCATGGTGGATATAGTCATGGTTTCAAAGGCAACAAGGTAAGCTGGGTATGCTTTATCACCTAGGTGACAAGGCGTAACTAGACCCCCAAGGTGAGCTTGGTACACCTGGATGCCTAGGTGACGCCTTTGAAATAGAGGATCTAACTAAACTAATTTGATGTTTTAGATTTAGGTGTATTTTTCTATGAATTTGGTCAAACATAGAGAAGT	((((((((..((((((((((((..(((((((((((((((..((((((((((((((.......((((((.(((.....))).))))))....(((((...(((((((((((.....(((...((((.((((((((.((((....)))).)))))))).))))))).(((((.....)))))..(((((((....)))))))..)))))))))))....)).)))..........)))).))))))))))..)))))))))))))))..))))))))))))..)))))))).	TTTGACCAAGTTTGTAGAAAA	-
zma-m0194 6		pseudo-hairpins	Chr4:4808479:4808631:+	-40.42	-	zma-m0194-3p	24	-	24	GAGTCCAAGAACCAGTGCAGTGAACGGCTTGGTCAAGGCAAGGCTAACAGTTGTGTTGACGGCGGAAATGCATGTCTTGCCATAGAACATGAGCTTAGCATCTACATTACTGCTCCCCTCTACTTTGACTGGCTTAGATTGTAGGATGGATGG	..(((((....((..((((((....((((.((((((((..(((....((((.((((.((..((.......(((((((......)).)))))......)).)).)))).))))....)))...))))))))))))...)))))))).)))))..	-	CTTTGACTGGCTTAGATTGTA
zma-m0195 6		pseudo-hairpins	Chr4:4835031:4835263:+	-52.23	-	zma-m0195-3p	11	-	10	ATCGTTGGATCCATTTCAGTCCTGAGTTGGCTACACTGGTCCGAGACCTGGACATGTGCCTGACCCGAACACAACCATTGCACTATCGGGCAAATGAACATTAGGCTATCTTAGCAGTTTATCTATTTTCATATCTATATTTAAATTTCACTCTGCGAATAGTGCAGTCTACAATGTAGAACAATGAAAAACAGTGTTTTTGAGTAAACTTTAGATTGACGGCTGCAGACAGA	.((.(((.(.((...((((((..(((((.((((((((((((((.....)))))....(((((((((((.................)))))..........))))))...................(((((((.((((((((((.(((.((((........)))).))).)).))))))))...))))))).)))))).....))).)))))..)))))).)).).)))...))	-	AGTAAACTTTAGATTGACGGC
zma-m0198 6		pseudo-hairpins	Chr4:24267224:24267388:+	-46.5	-	zma-m0198-3p	103	-	102	TTGTGGTGGCTAACTTCCGTTTTCGGATCAGTACCCATAGGGTTAAACAAGTCAAAATTGCGAGGACAAAGTGGTGGGAACTCAAAGGGGAGAGATCCAAAGTTTTTAGGGAAAGAGTTTTTGTGGAGGGCGCTTGGTCCGAAGAAGAAGATGCAAACATCATGT	..((((((((...((((..((((((((((((..(((...((.((....)).))....(..(((((((.........(((.(((........))).)))....((((....))))..)))))))..).)))..).))))))))))).))))..))...))))))..	-	TTGGTCCGAAGAAGAAGATGCA
zma-m0203 6		pseudo-hairpins	Chr4:56638670:56638921:+	-104.1	zma-m0203-5p	-	460	453	-	TGCGGGGAAAGTAGGGGCTGGAGGTGGAGGGGACCCAGAAGGGAGAGGATTACCAGTCTCGGCTGCATAACGACGAAGATCCTCATGCAGCCGGTCGGGCCTGCGACGGTGCACAGACTCCTCAACTGCCCGGGTGCGGCACATGGTGAAGACACCAAGAAGGCCCTTGGCCAAACGAATAAAGAGTCCCCGGCCTCGGCCCTGACCCTGGCCCGGACCACTTCCTCTCCCGCTGCGGTCCATCGGACGCGA	.(((.(((..(((((((..((((((((.(((...((((.((((.((((......((((((((((((((...((......))...)))))))))...(.(((......))).)..)))))..........(((((..(......(((((....)))))....((((...)))).............)..)))))))))..))))....)))))))...))))))))...))).))))..)))......)))..	GTAGGGGCTGGAGGTGGAGGGG	-
zma-m0204 6		pseudo-hairpins	Chr4:65821549:65821772:+	-123.6	-	zma-m0204-3p	21	-	21	CGGGTCCTAAACTTGTCCAAGAATGCCACTTAGGTCCACGAACTTTGAAAATGTATTTCTAGGTCCTTGAACTTGTTAAGTGACACACCTCAGTGGTCGGTATGGTCCAGAAATGGACCTACGATGCACCGTTTTTACAAAGTTAGGGATGTGTGGTATATCACTTAACAAGTTCAAGGACCTAGAAATACACTTTCAAAGTTCGTGGACCTAAGTGACATCCC	.(((.......(((....))).(((.((((((((((((((((((((((((.(((((((((((((((((((((((((((((((((((((.((.(((((((....((((((....))))))..)))).))).((....)).........)).))))).....)))))))))))))))))))))))))))))))).)))))))))))))))))))))))).))))))	-	TTTCAAAGTTCGTGGACCTAA
zma-m0206 6		pseudo-hairpins	Chr4:111326240:111326547:+	-107.2	zma-m0206-5p	-	8	7	-	CACAGTCTATTCTGATGCTGATTGGGCTGGTTGTCCCGACACTCGTCGCTCCACGTCTGGCTATGGTGTGTTCTTGGGTGACAATCTGATCTCTTGGTTGTCGAAGCGTCAGCCTACTGTCTCTCGATCTAGTGCTGAGGCCGAGTATTGCGCTGTCACCAATGGAGTTGCGGAGGCGTGTTGGTTGTGCCAACTCCTTCATGAGCTCCATTGCCCTCTTTGTCGAGCCACTATTGTGTATTGTGATAATGTCAGTGTTGTTTACTTGTCTACCAACCCTGTTCAGCCTCAGCGGACCAAGCATGTGG	((((((((...((((.(((((..(((.((((...((((((((((((.(((........))).)))).)))))...))).(((((((.........)))))))...((.((((((((..(((....))).))).))))).))((((((..((((((.(..((((((((((...((((.(.(((((.....))))).)))))...))))))))))......((((((...(((....))).....)))))).).))))))....))))))...)))).)))...))))).)))).))))......)))).	TCTGATGCTGATTGGGCTGGTT	-
zma-m0213 6		pseudo-hairpins	Chr4:225004990:225005201:+	-48.9	zma-m0213-5p	-	17	16	-	TAAACATTTATGAGGGATCGTCCTACTTTTATTATCGCACGCAAGGACATATATGCAATATGAACAAGTAGAACATTAAGAATGGTATTCACACAACAGTTGTGATTCGGTATGGCTTGCTGTCACATGGTGATCCCCATCTCCAATAATCTGTCCATCACGATGATCTCCATCTCCATGATATAGGTATGCCATCCTTCAGGTGATGAGTC	....((((..((((((((.((..(((((.((((((.........(((((...........(((...(((((..(((...(((......(((((.......))))))))...)))..))))).)))..(((.(((....))).)))......))))).....((((.....))))...)))))).))))).)).))))))))...))))....	TGAGGGATCGTCCTACTTTTAT	-
zma-m0214 6		pseudo-hairpins	Chr4:233781458:233781561:+	-30.3	-	zma-m0214-3p	7	-	7	AATACTACTCAGTTGCTCTACTCTAAGGGCTTCTTTGGCATGACTTTGCTATACTCTAGAGCAGCTTTAGTCAAAAACTCTAGGTGGAGCAGCTCTGCTCTAAA	..........(((((((((((.(((.(((.((.((((((.(((..(((((.........)))))..))))))))))))))))))))))))))))..........	-	AAAACTCTAGGTGGAGCAGCT
zma-m0215 6		pseudo-hairpins	Chr4:239879510:239879671:+	-73.5	zma-m0215-5p	-	6	6	-	AGCGCGCGGCTGGGCAGCAGAAGTAGAAGCGCGCGCCGCGCGGCCGTCAGCCTTGTGCTTGTGCGCGCCGCTTGTGCCCTTTGCTTGTGCGCGCCGCTTGTGCCCTTTGCTTGTGCGTGCCGTCAGCCTTGACGTTGCTCGCAGCTTGTGCTTGTGCGCGCC	.(((((((((((.((((((((.(((.((((((((((((((((((.....)))..))))..).))))).))))).)))..))))).))).)).)))))..)))).....(((.(((.((..((((......))))..)).))))))..((((....))))...	TGGGCAGCAGAAGTAGAAGCGC	-
zma-m0216 6		pseudo-hairpins	Chr4:4911530:4911801:-	-70.6	zma-m0216-5p	-	6	5	-	TGGTCTTTTCTGTATGTGTGTGAGTGTGGTTGTTTACACCCTAGCTGTGTAGAGGCCATAGGTCTTCTTAGTCTATGGTATCCTCGGATTGAAATTTACTGAGTTTAATAAAGCTTTCTTTTTCCCAATAAAAAATGATATTTCTTCCTGATGCTTCTTAATCAGACGGCACTAGGCAGTAGCTCTCTAGTCTCTAGAATGGAGCTGATAATGGATACAGAACGTGTGTGGTTCAGACAAGCACGTATTGCAGAGGTCAAAGTAGTGGCCAC	........(((((((((((((..((.(((....((((((.(...((((((.(((((((((((.((....)))))))))...)))).....((((......((((((....))))))....))))(((................((.((((.(((((((.....))).)))).)))).))(((((((((((...)))))...))))))....)))))))))...).)))))).))).))..))))))).))))))(((((......)))))..	TGTATGTGTGTGAGTGTGGTT	-
zma-m0221 6		pseudo-hairpins	Chr4:11138733:11138869:-	-58.2	-	zma-m0221-3p	14	-	14	TGCCCGGTGGAGGACCAACCCACGAATCACAGGGGCATGGGACGGGGGAAGATCAACTTCATCATCCTTCTCGCCTTCATCATCACTTGTGGCCTCCCACGCCTATGGATTTGTCGCGGGTCGGGACCGACCGGAAG	...(((((.(.(..((.(((((((((((.((.((((.(((((.((((((.(((.......))).))))))..(((..((........)).))).))))).)))).)))))))))...)))).))..)).)))))...	-	TGGATTTGTCGCGGGTCGGGAC
zma-m0222 6		pseudo-hairpins	Chr4:13661924:13662091:-	-75.44	zma-m0222-5p	-	6	5	-	CAATGAGTCATGGTTGACATATGGACCCCACATGTCATGCACCCTCTGTTCTAATTTCTCTCTCTTTTATCGGTTCTCTCTCTCACCGGACACATGAAAATGAAAAAGAGAAAGGAAAGAGATATACATGATGATATGTGGGTTCCATATGTCAACCACGACTCGTTT	.((((((((.(((((((((((((((.((((((((((((.((........(((..(((((.((((((((.(((((..........)))))...(((....))).)))))))).)))))..)))......)))))))))))))).))))))))))))))).)))))))).	TGGTTGACATATGGACCCCAC	-
zma-m0224 6		pseudo-hairpins	Chr4:17968960:17969128:-	-62.4	-	zma-m0224-3p	17	-	17	TCTATTTTATACTCCCTCCGTTCCACAATAGTGTTCATTTTGGCTCCTCATTTTTGTGTCCATATTCAGATGGATGAAAATGAATCTAGACACATACATCAAATATTGTATGAATCCACTGATATGTTAAAACGAATACTATTTTGGGACGGAGAGAGTATATTCCAAG	.......(((((((.((((((((((.((((((((((.(((((((...((((((((..((((((......)))))))))))))).........((((((........)))))).............))))))).)))))))))).)))))))))).))))))).......	-	CTATTTTGGGACGGAGAGAGT
zma-m0231 6		pseudo-hairpins	Chr4:53141219:53141378:-	-59.8	zma-m0231-5p	-	7	6	-	CCTTCTTGGTGAGGCGGGAGAATGTTGAGCCGGTGTTTTTGAGCCCTTCCGGCATCCGTACGAAGCAGTACGTGCCGAAGGGTGTAATGAAACTGGTGCTAGCCTTATCTTCCTCTTTCATGTAGATCTGATGGTAGCCCAAGAAGCAGTCTAGGAGGGA	(((((((((.((((.((((((..((((.((((((....(((.(((((((.((((..(((((......)))))))))))))))).)))....))))))..))))....)))))).))))..(((...(((..(((....)))))).)))..))))))))).	GAGGCGGGAGAATGTTGAGCCGG	-
zma-m0233 6		pseudo-hairpins	Chr4:80975470:80975620:-	-56.3	-	zma-m0233-3p	170	-	169	CAAGTGGTCTGGTGCATTCAATCAAAATCCAACGATGGTTGTTATTTTACGTGGAATGGGTTAAATGTAAAATAACTAGGTTTTAGGTGGAAGGGGTTAAATATAAAATAGAAGTCACTGTTGGATTTTGATTGGATGCACTCGATAACTT	.((((.(((.(((((((((((((((((((((((.......((((((((((((..((....))..)))))))))))).........(((((.....(((........))).....)))))))))))))))))))))))))))).))).))))	-	TTGGATTTTGATTGGATGCAC
zma-m0235 6		pseudo-hairpins	Chr4:86796714:86797039:-	-79.7	zma-m0235-5p	-	6	6	-	GTATCACTGTTTTTTACACTTCGGACTGGCATGGTATAACCCAAAACTTTTTTGAATTTTCTTTGTCTGAACTCGTTTAGCTTGAAGCATGATGTGCTAGGTCTGGTTCAACTCAATTCCAAGCATTAGTCACATTAACGAAGAAGATTGGAGGGACTATAATTTTCTTTGTATTCAAAAATGAATATCAAGAAAGTTTTAGCCCCTCCATTCCTGTTTTCCCAAACATGTCCATAACATATTAAGTAACGTAAAATAAACTCTAACTTAATTAGAACACAACTTCAACAATATCCAGTTGGGATTGAACAAAAAGTTGTCATGCT	((((.((..((((((.((.(((.((((((..(((......)))...................((((.((((..((((..((((((....((((((((((((..(((............)))..).)))).)))))))..(((((.((.(((((((.(((.(((((((((.(((((((....))))))).))))))))).))).))))))).))...)))))....................))))))))))..........(((((.....))))).......))))))))...)))))).))).))...))))))..)).)))).	TTTTTACACTTCGGACTGGCA	-
zma-m0237 6		pseudo-hairpins	Chr4:103810369:103810615:-	-50.16	-	zma-m0237-3p	6	-	6	CCTAAGATAGCTGTGTCCCCACTCCGTAAGAGGATTCGCTATGGAGCCCCAGGATCTATCACCCGACTACTCTAGATTTATAAGTCATATTGTAATAAGTTCGATTTTGTGATTCAACGATGAAACTCTATAAATGATATTTTTATTATAATAACAACCATGTGATGGTGATGTTTGCATAATGTTTGATTTGGATTTTTGCTTGAGTGCAATGATCTTATGGAATGATGGTCATAAGAACATTTAA	...........((((.((.((.(((((((((..(((((((...((((.(((((..(((((((..((((..............)))).((((((((((((......(((((((((((....))))..)).))))).......))))))))))))........)))))))..(((....))).........)))))......)))).)))).)))..))))))))).))..)).))))...........	-	TCTTATGGAATGATGGTCATAA
zma-m0240 6		pseudo-hairpins	Chr4:155624604:155624777:-	-73.8	-	zma-m0240-3p	165	-	164	GTGCAATCAAGCTATATGGTGCATCTAATTAAAATCCAACAGTGACTGCTATTTTAGCTGGAAGGGTTAAATGTAAAATAACTACAGAACTACTGGTTTTCAGGTGAAAACTGAAAAGGGTTAAATACAAATAGCAGTCACCATTGGATTTTGATTGGATGCACCAGATTGCTT	..((((((........(((((((((((((((((((((((..(((((((((((((..((..(...((((...((((.......)))).)))).)..))((((((.......))))))............)))))))))))))..)))))))))))))))))))))))))))))..	-	TTGGATTTTGATTGGATGCAC
zma-m0241 6		pseudo-hairpins	Chr4:169609869:169609966:-	-29.9	zma-m0241-5p	-	10	9	-	TATTGAGCTTAGCAAGTGATGATCATACTCGGATTCCCCTTCAGGACATCAATTGGATGATGCAGATTCGAGTTTCTGATGCCAGTTGTGCTCAATGC	((((((((...((((.((...((((.(((((((((..((....)).(((((......)))))..)))))))))...))))..)).)))))))))))).	AGCAAGTGATGATCATACTCGG	-
zma-m0242 6		pseudo-hairpins	Chr4:169831054:169831390:-	-91	-	zma-m0242-3p	5	-	5	GCTGGGATCTCAATTGTCTGAGCAACAAGAGAAAACCTTGATACAGTTTCTCTTCAACAACAAAGATGTTTTTGCATGGTCAGCTAATGATCTTTGTGGAGTCAACAAGGATGTTATTGAACACTCGCTCAATGTTGATCCATCTTTCAGACCCAGAAAGCAGAGGCTTCGGAAGATGTCTGATGACAAGGCCGAAGGTGCTCGGAATGAAGTGAAAAGACTCCTCAGCGCCGGAGTTATCAGAGAAGTAAAATACCCAGAATGGCTGGCTAACACTGTTATGGTAAAAAAGGCCAATGGCAAATGGAGGATGTGTATTGATTTTAATGATCTCAAC	..(((((((.......((((((((..((((((((............))))))))...............((((((..(((((.....))))).((.(((.(((...(((((((.((((((........))))))......)))))))..)))))).)).)))))).((((((....((((....))))...)))))).)))))))).((((((.((.(.(((((((.(((((....((((((....(((....((.((((.....)))).))..)))....))))))....))).....)).....))))).)).).)).))))))..)))))))..	-	TGGAGGATGTGTATTGATTTTAA
zma-m0243 6		pseudo-hairpins	Chr4:183111717:183111985:-	-62.38	zma-m0243-5p	-	11	10	-	AACGGGTCCGAAGAGGTCTATGTGAAGAAGCTCCAGTGGTCTTGATGTTGTCATCACATTCTTGCTGTGATGAGTGTTTCCCACCTGTTTCCCTGCCTGACAAGCTGCACAAGGTCTATCTTTCTCGAAACAAACATTGGTTAGTCCTAACACATGTTCTCCATTTAGAAGTTTATGAAGGTTCTTCATCCCAACATGTGCTAGACGGCGATGCCACAGCCAGCCCATACTAGTCTTAGCTATTAAGCATGCATCTAGATCGGCCTCCT	...(((.((((..((((.(((((..((.((((...((((....((..(..((((((((.......)))))))))..))..)))).((((((.......((.(..((......))..).))......))))))......(..((((.(((.((((((((........((((.((.....)).)))).......)))))))).)))..(((...((....))..)))...))))..)..)))).))..))))).))))...)))))))...	AAGAGGTCTATGTGAAGAAGCT	-
zma-m0246 6		pseudo-hairpins	Chr4:228292963:228293106:-	-72.9	zma-m0246-5p	-	9	9	-	CTTTGTTAATTTTGTTAATGTTTGGAGTAGCGCCGTCAAAGGTTTAAATTCTACAGTAGTCCTGGTAGCCTGGTGGCTTTGGAAACACGGGAACTGGTGTGTCTTTGATGGGGCTACTCCAAACATTAACAAAATTATCCAGAA	.((((.(((((((((((((((((((((((((.((((((((((.........((((.((((((((..((((....)))).((....)))))).)))).)))))))))))))).)))))))))))))))))))))))))..)))).	TTTGTTAATGTTTGGAGTAGC	-
zma-m0249 6		pseudo-hairpins	Chr5:1824902:1825056:+	-36.1	zma-m0249-5p	zma-m0249-3p	165	1	164	TAGTACAACCGTGCATCCAATCAAAATCTAACGTTTTATAATTGACCTCTTTATCTCTTCTATCTAAAAAAAACTTAGCGCCTATTTTCTATTTAGCCCCTTTCACCTAAAATAACAGCCACTGTTGGATTTTGATTGGATGCACAAGATCGTTT	..........((((((((((((((((((((((...............................((((.......)))).............(((((..........)))))............))))))))))))))))))))))..........	GCATCCAATCAAAATCTAACG	TTGGATTTTGATTGGATGCAC
zma-m0251 6		pseudo-hairpins	Chr5:8019945:8020088:+	-71.9	zma-m0251-5p	-	9	9	-	CTTTGTTAATTTTGTTAATGTTTGGAGTAGCGCCGTCAAAGGTTTAAATTTTGCAGTAGTCCTGGTAGCCTGGTGGCTTTGGAAACACGGGAACTGGTGTGTCTTTGATGGGGCTACTCCAAACATTAACAAAATTATCCAGAA	.((((.(((((((((((((((((((((((((.((((((((((.........((((.((((((((..((((....)))).((....)))))).)))).)))))))))))))).)))))))))))))))))))))))))..)))).	TTTGTTAATGTTTGGAGTAGC	-
zma-m0254 6		pseudo-hairpins	Chr5:57157952:57158099:+	-45.5	-	zma-m0254-3p	8	-	8	ATTTTTTGGTCTATTAGATCTAGATCTAACTGTATGTTTTATTTAGCATTTAAATTCTTTCACCACCACCTCATGTAACTTTATAAAAAAGCCTCTAAAAACCACGATTACACATACGGTTAGATCTAGATCCAACGGGCCAAGAGAG	.((((((((((..((.(((((((((((((((((((((........((((.......................))))..((((.....))))....................))))))))))))))))))))).))..)))))))))).	-	CGGTTAGATCTAGATCCAACGG
zma-m0257 6		pseudo-hairpins	Chr5:119664408:119664660:+	-77.41	zma-m0257-5p	-	96	94	-	GTGGTAAGTGAGAAGGATGGTCTTATCTGCGCATCTTACGACGACATTATGCTTGGTTAACTAGTCCATCCCCAAGATCACATCAATTCCATGGGATGACAGTACGACTAAGTCTGCCAAGAACACTACCCACTTAAAAGAATCCTGACTTGGAAGCATTTGAGGCAGCATAGAAGGTCTGACCCTGGGGGTCGGGTCACCAAGGGAATTTCTAGATATGCAGTGGGAATGCTATGCTTTTCCACAAAACCAG	.((((..((((((((.(((((((((.(((((.((((...((..........((((((..(((((((((((((...((..........))...)))))).......)))).)))..)))))).......(((.((((((.(..(((......)))..).))))))...........(..(((((((...)))))))..).....)))....)).)))).)))))))))...))))).))))).)))...)))).	AGAAGGATGGTCTTATCTGCGC	-
zma-m0259 6		pseudo-hairpins	Chr5:132877962:132878188:+	-44.6	-	zma-m0259-3p	13	-	13	TTGCAGTGTTCGGTGCACACCAGACTGTCCGGTGAGCCTAGACAAAGGGAATTTTGATTTTTTCTAGGAAATTTTGAACCAAACCGAATCCCAACTTATAAGCACACAAAAGAACACCTGTTAGGATAGGTATTGTTACCCTCACATATTCTCTCGTATTTTTCAAAATATTGTGTCATAGGCTAGATAGTTTTTTAGAGAAAATAAGCAAATGGTGAGATTTTGCA	.....(..((((((...((((.(.....).))))..((((((.((((..........)))).))))))..............))))))..)..........(((.....((.((.((((((....)))))).)).))...(((((.((((..((..(.((((((((((.(((((((.....))...))))).)))).)))))))..))..)))))))))....))).	-	TAGAGAAAATAAGCAAATGGTG
zma-m0260 6		pseudo-hairpins	Chr5:145104949:145105092:+	-46.4	zma-m0260-5p	-	35	35	-	TTTTATTTTCTCTGATTTTCGAGTTGGCTGGACTGGGACCCAAAAATTCAGAGAAATCCAGGGGTCTCGGGGTAATGTTTCTAAGACACAGGGAACAGGCCCTGTGGATGGCGGGTTATTTTCTTAGAATCAGAGGGTTTCAAG	.......((((((((((((.(((.(((((.(.(((((((((....(((......)))....)))))))))................(((((((......))))))).....).)))))....))))))))))))))).......	TCTGATTTTCGAGTTGGCTGGA	-
zma-m0267 6		pseudo-hairpins	Chr5:208885670:208886002:+	-103.4	zma-m0267-5p	-	10	10	-	TGCTCTGTTTGGATGTCGATATTGGAGGGCATGTAATTGAATTGAGTTCAATATCAAATCAGTTATGGTATTGAAATGAGATGTAATTCTAATTCTATTATTTTGATGTCACTGAAATGGAGTTTGGAATTGTGTGATCTAATTCCACGCAATACAAAGGTGTGATGCTTTATATTGGGAGAGAGAGAGAGAGTTTCTAGTTATAGTCTAATTCCATGGAATTGTGTCTCTAATTCTAAATCTCAATTCCATGTGCAACCAAACAATAGAATTCCGAAAAGTTGATTCCAATTTCTAATTATGTGCTCCAATATCTATATCCAAATGGGGTAT	((((((((((((((((.((((((((((.(((((.....((((((..((((((((((.........))))))))))...........(((.(((((((((.(((.(.((.(((.(((.((..(((((((((((.(.(((.(((((((..(((.((((....)))).))).......(((((...(((..........(((....))))))..))))).))))))).))).))))))))))))..)).)))...))))).).))).)))))))))..)))..........)))))).....))))).)))))))))).)))))))))))))))).	GGATGTCGATATTGGAGGGCA	-
zma-m0269 6		pseudo-hairpins	Chr5:20030693:20030855:-	-60.82	zma-m0269-5p	zma-m0269-3p	10	8	2	CCTCGCGTCCCTCTCCTGGTCGTGGATCTCCCACACCACGTGGTCGTGGTCGAGGTCGTGGTCGCGGGATGGGAGCTCGACTGGCTCATGGTATTGCACCTTTCTTTTCTATGTGCAGGAACATATCTTCCGATGTTCATGAACTGGCGAGGCGTCAGCGGGA	.(((((.((((((((.((..((((.((((((((((((....))).))))..)))))))))..)).)))).)))).((((.(..(.((((((...(((((.............)))))((((......)))).....)))))).)..)))))......))))).	CTCTCCTGGTCGTGGATCTCCC	TCGAGGTCGTGGTCGCGGGATGGG
zma-m0270 6		pseudo-hairpins	Chr5:20206426:20206582:-	-53	zma-m0270-5p	-	9	8	-	GGGTTATGATGACTGGGGAGCACCGGGAGGATAAGGGGGGAATGTTTTGTCCGGTTTGGATATGGCGGTGGCCTGACTCCTTCCGGTATAACGGTTAAGGTATGGACGTGTGAGGAAAGAAAGAGATTCGGACTTGGATCTCATTGGCCATGACTCG	((((((((.((((((...(..((((((((((...(..(((..(((..(((((.....)))))..)))....)))..))))))))))).)..)))))).........................((((((((....))))))))......)))))))).	GACTGGGGAGCACCGGGAGGAT	-
zma-m0272 6		pseudo-hairpins	Chr5:48858339:48858503:-	-66.3	-	zma-m0272-3p	6	-	6	GCTAGATCGGCGCACGCGAGCACTCCATCGCGGACGGGACCAGCAGCGGCAACAGGTCCGACACGGTTGCCATGCCGGTGGCCGCCATCGCACGCCCGCACTAGACCGGCCCGCTGTCACCGCGCTGAAATCCTAATTCGTGGTGGTCTCGGGTAGCTTTTATAG	.(((....(((..((.((((....((((((((((.((((.((((.((((..((((...((...(((((....(((.((((((.......)).)))).)))...)))))...))))))..))))))))...))))..)))))))))).)))).)).)))....)))	-	AATTCGTGGTGGTCTCGGGTA
zma-m0274 6		pseudo-hairpins	Chr5:78690205:78690570:-	-123.5	zma-m0274-5p	-	161	156	-	GGGTTGCTAGATCCGGCGAATGTGGGAGGCTTGAGCCTTAGGAACTCTCCCATTCTATCCTGAGGTCTTACTCCAATCGAGCGCTGGTTCTCGAGGCTTCTAGTGAGGACCTTAATGAGTCGAGTTTGGTTGGCCAGTGAAAGTCGCCTAGAGGGGGGTGAATAGGGCGAATCTGAATTTTATAAACTTAAGCACAACTACAAGCCGGGTTAACGTTAGAAATATAAACGAGTCCGAGAGAGAGGGCGGAAAACAAATCGCAAACAAACAAAGAGTGAGACACACGGATTTGTTTTATTGAGGTTCGGTTCTTGCAAACCTACTCCCCGTTGAGGTGGTCACAAAGACCGGGTCTCTTTCAACCCT	((((((...((((((((...(((((..((((((((..(((((...((.(((((((..((((.((((.(((((((((((((((..((..((..((((((((....)))).))))...))..)).))))))))))..))))).....))))...))))...)))).))).)).)))))..........))))))).)..))))).)))))))).........((((.(((((((((((.........((((........)))).............(((...))).)))))))))))))))((((..((((..(((...(((..(((......)))..)))..)))..))))..))))...)))))).	ATCCGGCGAATGTGGGAGGCTT	-
zma-m0276 6		pseudo-hairpins	Chr5:120317992:120318071:-	-33.9	-	zma-m0276-3p	5	-	5	GGGAGGGGGCGTTGGCGCTTTTTCGAGCTAGTTTGGGCGTCCAAATACCAGAGGGGATTGGAGGGGCTAAAATCCCCTCC	.((((((((..(((((.((..(((((.((..(((((...........)))))..)).))))))).)))))..))))))))	-	AGAGGGGATTGGAGGGGCTAA
zma-m0277 6		pseudo-hairpins	Chr5:129870487:129870739:-	-55.8	zma-m0277-5p	-	7	7	-	TAATAATAACAACCATGTGATGGTGTTGGTTGTAATGTTTGATTTGGATTTTTGCTTGAGTGAAATGGTCTTATGGAATGATGGCCATAAGTACAAAAAACAAACTTAACTTTAATAATAAGCTATTCCCCTATAGAATCTTTCTTACTCCTCACTTACCTAAGAATTACACTTTCTAACCAACCAGATAGTGAACGCTCGCTCAGGTCCTAAGAACAACAGAAACCAGCATGGTCAGTAGTTGCCACCACCG	.........((((.((.((((.(((((((((....(((((.....((((((..((.(((((((....(((((((((........))))))).))............................((((......))))...............)))))))...........((((.(((........))).)))).......))..))))))...))))).....))))))))).)))))).)))).........	AACCATGTGATGGTGTTGGTTGT	-
zma-m0284 6		pseudo-hairpins	Chr5:176350218:176350433:-	-61	zma-m0284-5p	-	6	6	-	CAACGCAGATTTTGGAGTTTGCAGACAGAGTCACCCGGAGGAATACCATCAGAATGTGCAAAGTCAGATGGGGTCACCACTCTGAGGAAGAAGCAACCTGGGAACGAGAAGATGACCTGAAGGCCAAATACCCTGAACTCTTTGCTGACCAACCTTGAATCTCGGGGCGAGATTCTTTTAAGGGGGATAGGTTTGTAACACCCTGAATTTGGGGGT	...(.(((((((.((.((((((((((...(((.(((.((((....(((((.((.(......).)).)))))(((((.((.(((.(((.........))).)))..(((.((.....))..(((........)))...)))..)).)))))..))))((((((((...))))))))......))).)))..)))))))).)))).))))))).)...	TTTGGAGTTTGCAGACAGAGTC	-
zma-m0287 6		pseudo-hairpins	Chr5: 205714548:205714695:-	-82.4	zma-m0287-5p	zma-m0287-3p	644	640	4	GGCTGTTATGTAGCCAAGGATGACTTGCCGGCCGATGCCTCCTCGATATACAATCGTCGCACATCCCTGGGCGGCCGGGAACGTCGCATGCATGCAAACTGTTGGGGCATCGGCCGGCAGGTTCTTCTCTTTGGCTACACGATGGCCT	((((((..((((((((((((.((((((((((((((((((((..((((.....))))..((((...(((((....)))))...)).))................))))))))))))))))))))....))))))))))))..)))))).	TAGCCAAGGATGACTTGCCGG	GGCAGGTTCTTCTCTTTGGCTACA
zma-m0288 6		pseudo-hairpins	Chr6:32111143:32111279:+	-58.3	zma-m0288-5p	-	14	14	-	GCTGGCTCACCGGACAATCCGGTGCACACCAGACAACCCGGTGAATTATAGTCGTGGCTCCCCTAACTTTTCCCGAGAGCAGCGAGTTCGTCGCGTGCGCCAGCCTGGGCACCGGACAGTCCGGTGCACTGCAGGCT	(((.((.((((((((..((((((((...((((.(....(((.(((....(((...((....))..))).))))))...(((((((.....)))).)))....).))))))))))))..))))))))....)).))).	CGGACAATCCGGTGCACACCAG	-
zma-m0290 6		pseudo-hairpins	Chr6:36292626:36292886:+	-65.9	zma-m0290-5p	-	171	169	-	ATACCGAATCACAACTGTTGTGTGAATGTCATTCTTAATGTTCTACTTGTTCATGTTGCATATATGTCCTTGTGTGCGTGATATAAGTAGGATGATCCCTCATAAATGTTTAAGCTTAAATGCCACTCCAAACCTTGCACTATCATAAATTTTTAAAGGAAGGGGATGGATACCCATAGGCCACCACACTTCGATGGCACTAACTTCCCATATTATAGTGCTAGAATGGCTTGTTACTTAGAGGTCGTTGATCTAGGTGTT	(((((..(((((.(((.(((.((((..((((((((....(((((((((((((((((.(((((........))))))))))).)))))))))))....................((......)).............(((((((.(((..((((....)))).((((.((....)).(((((((.(.......).)))).)))...)))).))).))))))).))))))))...)))).))).))).).))))...))))).	ACAACTGTTGTGTGAATGTCAT	-
zma-m0293 6		pseudo-hairpins	Chr6:69000142:69000282:+	-49.36	-	zma-m0293-3p	89	-	86	TCCTCAACCGCCCTGCTGGATTATTTGGGTCAATCTAGAAGGGGGTATATGAGCGATGTCTTGTACCCTTTTCATATCGAAATTGTGTCACCACTTCAATCATTTTCATGATGAAGGGGGCATGTAGACATCCCTTGAGGG	.((((.(((.((((.(((((((.........))))))).)))))))....(((.((((((((((.((((((((((...((((.((...............)).))))...)))))))))).))).))))))).))))))).	-	GATGAAGGGGGCATGTAGACAT
zma-m0294 6		pseudo-hairpins	Chr6:83271468:83271626:+	-61.31	-	zma-m0294-3p	34	-	33	ATCCTGCTGTGGATGGTGACGGCCATTGAGCTAACTTAGATCGTTGACACACCCCTACCTGGCGCGCCATCTGTCGGTGTTTTGGGTCTGACCGCACACCCGGGGTTGCCCGTCAGGGTGTTTTTAGGAGTAGGATGGTGTCACCGACTGTAGCAAAAT	....(((((..(.((((((((.(((((..(((..((((((.....(((((.......(((((((.((.((((...(((((..(((......))).)))))..)))).)).)))))))))))))))))))))..))))))))))))).)..)))))....	-	GTAGGATGGTGTCACCGACT
zma-m0296 6		pseudo-hairpins	Chr6:100372885:100373168:+	-184.09	zma-m0296-5p	-	11	10	-	AAGTTATGTCACACGTCAAACAGATGAGGATGTGCCAGATTCGGCTTCTTAAGCTGCTACAAGAGAAAGTTATGCACAAAGATCTGGAAATTGATCTTGAGGACCCAGATTCCATGTCACAGCTTAAGATCAATGACAGAAGCATTCACAACTTTTAACTTCACATAGGCATTCTTTGGGCACTCAAGATAAATTTCCAGATCTTTGTGCGTATCTTTCTCTTGTAGCAGCTTAAAAAGCCGAATCTGGCACATCCTCATCTGTTTGACGTGTGACATTACTTT	((((.((((((((((((((((((((((((((((((((((((((((((.(((((((((((((((((((((.((((((((((((((((((((((.((((((((..((((((....(((((.((............))...((((................)))).....)))))..))))))..)))))))).)))))))))))))))))))))).))))))))))))))))))))).)))))))))))))))))))))))))))))))))))))))))).)))).	ACACGTCAAACAGATGAGGATG	-
zma-m0297 6		pseudo-hairpins	Chr6:101214274:101214556:+	-73.4	zma-m0297-5p	-	117	12	-	TCTTTGCTGATGGTGACCGTCTGCTTGGGTGTTGCCTTGTCGAGGGGGACAATCTTGGTCCCGTCGTTGCTCTGCAGCTGTGCTTTGTCATGTTCTTTGGCGGTTGGGCTGGCAGATTCGGGGGCCTCGCACTGGGCCGTGAGGCAGTGTACGTTCCTTTGCCCGGGAACGAAGTCTCTTTCTATGTTACGCGCAGCCTGCTGGTTGCCGTAGACTATGATGGCACCTTGCGGACCTGGGATCTTCATGCACAGGT	(((.((((((.(((..((((((((..(((((((..(..((((((((((((......((((((..((....(((((((((..(((..((((.......)))))))..)))).)))))..))))))))..(((((..(((....)))))))).(((((((......)))))))..))))))))).....((((.((((((....)))))))))))))...)..))))))).))))))..)).))).))).))).))).	TGGTGACCGTCTGCTTGGGTGT	-
zma-m0299 6		pseudo-hairpins	Chr6:106969955:106970150:+	-44.9	zma-m0299-5p	-	13	12	-	AGAAAGATGTTCTATAAGATGGCTAGGATTCGCGATAGGAAGACAAGGGGCCTTAATTAAGTTAAATGCATGAAGGATGTGATGGATCAATTCTTAGTGAAGAGGAACACATCAAAAAATAGGTGGCGGAAGTACTTTGACCATTTGTTCAATGGTGAGCATGGGAATATGGCTATTCAGTTGGATAACTCTTTAA	..((((((((((.((..((((((((..((((.((.............(..((((.((((((....((.(((.(......).))).)).....))))))...))))..).(((((...(((((((((((((.....)))).)))))))))...)))))....)).)))).))))))))..)).)))))..)))))..	TCTATAAGATGGCTAGGATTC	-
zma-m0300 6		pseudo-hairpins	Chr6:107415489:107415635:+	-50.4	zma-m0300-5p	-	8	8	-	GATCTAAGACACATGATGTTGATCCAAGGGAACGCACGGGAGTGGATAATTTTGCACTTAACCGCCCACTCCTAATCACACTTTTGAAAATATCCCCCTCTCACTCCTCCGCGCGTCCTCTTAGATCAACATCATGTGGCCCAGTTT	.........(((((((((((((((.(((((.((((..((((((((........((........))))))))))..(((......))).........................)))).))))).))))))))))))))).........	ACATGATGTTGATCCAAGGGAA	-
zma-m0301 6		pseudo-hairpins	Chr6:132477265:132477577:+	-98.49	zma-m0301-5p	-	8	8	-	GAAGTATGGAAACATATCCGGTGCACATGAAAACTTTGGTACACATTAACTAACATAATTCACAAGAAAATCTAAAAAATCCATACATGATCTTTCCATCTTACTCTAATTATACACAAAATTTCATGTTCAAATTCATTATACTTTAGTTGTAATAAAAAAAAATTTCGACATGTTTAAATTAGAATATTGGCTAAAATGTTCTCTTTTTATTACAGCTTAAGTATAACAAATTTAAACTTAAAACTTTGTATATAATTAGAGTAGGATGTGGACAAAAGTTTTATATGCACCGGATATGTTTCGTAGAAGT	........(((((((((((((((((.((((((..((((...(((.....................(((((((................))).)))).(((((((((((((((((.(((((.(((...(((.(((((..((((((((.((((((((((((((..(((((.((....)).))))).(((((((......)))))))..)))))))))))))).))))))))..))))).)))...))).))))).))))))))))))))))))))..))))..)))))).)))))))))))))))))........	AACATATCCGGTGCACATGAA	-
zma-m0303 6		pseudo-hairpins	Chr6:141414634:141414752:+	-24.71	zma-m0303-5p	-	23	23	-	TAACTTCCGAAGCCCGCCGTTCGGGATACCTCAGCTCCAATAAACTCGATATAATAAGGTATCCACGGATAATGTTTTTCCAGTATCCATACCTGTTACCCAATGGGTATCTAACATGT	..(((...((((..((..(((((((((((((.........................)))))))).)))))..))..)))).)))....(((((((((....))))))))).........	AGCCCGCCGTTCGGGATACCT	-
zma-m0304 6		pseudo-hairpins	Chr6:149850930:149851075:+	-60.82	-	zma-m0304-3p	10	-	10	ATATAAAAACTAATTGCATAAGTCATGGCTAATTCGTGAATCGAATCTATATTTTGCTACATGAAAATTATGCTAATCATGAATTAATTAAACTTAGCAGATTCGTCTCACAAATTAGCCATGACTTATGCAATTAGTTTTACCGT	.....(((((((((((((((((((((((((((((.((((..(((((((.......(((((((((............))))).............)))))))))))..)))).))))))))))))))))))))))))))))).....	-	TAGCCATGACTTATGCAATTA
zma-m0305 6		pseudo-hairpins	Chr6:150182264:150182462:+	-78.9	zma-m0305-5p	zma-m0305-3p	9	2	7	CTTATAAAATTGCTCCATACAACTGTAACTTTGGACTAAACTCTCCTTTGATTGTGTGCTGCCTCACAACCATCCTAAAGTCATCCATACTTGGATAAGTGCTTCTAACTGTCATTGGAGCAAACTGAGAAATGGCCTTGAGAGAATGTGCAGGTGCATTTTAGTCCAAAGTTACAGATGTATGGAGCAATTTTACAAA	....(((((((((((((((((.((((((((((((((((((.((......))....((((.((((((((....((.(((.((((((((....))))....((((((...........))))))..........)))).))).))...)))).)))))))))))))))))))))))))).)))))))))))))))))....	CTCCATACAACTGTAACTTTG	AAGTTACAGATGTATGGAGCA
zma-m0307 6		pseudo-hairpins	Chr6:29125683:29125798:-	-39.1	zma-m0307-5p	-	8	8	-	GTTAGTCTCAAAGGGTCAAGTTGTAAGACATCTCCCCCTAAACATGTGCATCACTTTGCAACGGACTTGTGAGGTCCAGGGAGTGTTTGTACAACTTGAGCACCATAATAAGCAAC	............((((((((((((((((((.(((((..........((((......))))..(((((.....))))).)))))))))).)))))))))).).))............	AAGGGTCAAGTTGTAAGACATC
zma-m0308 6		pseudo-hairpins	Chr6:39351293:39351500:-	-83.1	zma-m0308-5p	-	23	23	-	TTGGACTCCGTCCAAGCTGTCCGGACGAGTACGAGGTCCCCCTCGCTGAACTCCCTCGGGATGACTGCGTGGTCGCGCCATGCTTTGGTCTGGGCTTGGTATTTGTTTAGGGCCTGTAGGGCGAAGACCCGGTCTCCGTCAATGAGGTCTTTTGAAGTTGGCTCGTCCACGTCGGGGACGGCTGACGGAACTGTACGCGGGGACCCAT	..((.((.(((((..((.((((((((((((((.((((((............(((....))).((((((((((.....))))))...)))).)))))).)))))))))).))))..)).))))).)).)).(((((((((.....((.(((......((..((.(((((.......)))))))..))))).))....)))))))))...	TCCAAGCTGTCCGGACGAGTAC	-
zma-m0309 6		pseudo-hairpins	Chr6:42879854:42879952:-	-36.4	-	zma-m0309-3p	6	-	5	AAAGGAGAGAAGGTCTATTCCTCCGGTGGGTCAAGTTGGGTACTTGACTGTGGATGCACAAATCATATGACCGGAGAGAAAGACATGTTCCACTCTTTG	.((((((.(((.((((.((((((((((.((((((((.....))))))))...(((......))).....))))))).)))))))...)))..)))))).	-	TGACCGGAGAGAAAGACATGTT
zma-m0314 6		pseudo-hairpins	Chr6:80452906:80453029:-	-22.6	zma-m0314-5p	zma-m0314-3p	10	8	2	ACTTTCTCACAGTGTAAAACTGAAAGCATCTCTGTACCTGCTTTTAATAGTTTTCTGATGGAACTGTAAAAATATATATGAAAAAACTTTTAGCGGCTTTTAGTGGTTTGCACCGAACGATTTT	.........(.((((((((((((((((..............((((.((((((((.....)))))))).))))......(((((....)))))...)))))))))..))))))).).........	AGTGTAAAACTGAAAGCATCT	CGGCTTTTAGTGGTTTGCACCGA
zma-m0315 6		pseudo-hairpins	Chr6:83999440:83999685:-	-64.2	-	zma-m0315-3p	19	-	18	TATATAGGGGGCACAGCACCACGATTCGTCTCAGTTTCATAAACCCGAGTGACATAGAAGAAAGATGAGTTGGTGCGAGGAATGGTCACATGGACTACATTACCAATTTTGTAGACAATTGGGGAATTGGAGACACCAGGAGCACAAAATCAAGTAGCAGTTGTGTGTAATGTACAGCAAAGCGAGACAAATTGTCTACACTCAATAGTAGATTAATTGGGACGTTGTTATGCTTTGCACTATGGT	..(((((...(((.((((..((((..((((((((((...((.....(((((..............(((....((((..((..(((((.....))))).....((((((((.(((....))).)))))))).....))....))))....)))....((.((((((.......))))))...)).((((.....)))).))))).....))....))))))))))))))..)))).))).)))))..	-	TTGGGACGTTGTTATGCTTT
zma-m0317 6		pseudo-hairpins	Chr6:99952413:99952580:-	-42.72	zma-m0317-5p	-	6	6	-	CAACGCAGATTTTGGAGTTTGCAGACAGAGTCACCCGGAGGAACACCATCAGAATGTGCAAAGTCAGGTGGGGTCACCACTCTGAGGAAGAAGCAACCTGGGAACGAGAAGATGATCTGAAAGCCAAATACCACGAACTCTTTGCTGACCAACCCTGAATCTCGGGGG	(..((.((((((.((.(((.((((..((((((.(((((.((....)).......(((......((((((((.....)))).)))).......)))..)))))....(((......)))................).)))))...))).).))))).))))))))..).	TTTGGAGTTTGCAGACAGAGTC	-
zma-m0318 6		pseudo-hairpins	Chr6:119683465:119683598:-	-55.7	zma-m0318-5p	-	7	7	-	GTGCTGGGCTGAGCTGTTCGACGGGCTCAACTCTTTGAAACGAGCCCGACATGGGATGTGCCCAACTGTGCCGGCTCGGTCCGTTAAGCCCGGCCCGAAAATGTTCACTGTGCCGGCCTAAGCCCGCCAGCGCA	(((((((..(((((..((((.((((((.(((.....((..((((((.((((((((.....))))..))).).)))))).)).))).))))))...))))...))))).......(((....)))..))))))).	GAGCTGTTCGACGGGCTCAACT	-
zma-m0319 6		pseudo-hairpins	Chr6:127633165:127633463:-	-55.96	zma-m0319-5p	-	8	8	-	ATGACTCTCTAACCAAACAAAGAACGAAGCGTCTTCACTCTATTCTACTTTTTAACCAAACAAAAAATGGAGGGACTTCACTCTACTTGCCAAATGCAGGATAAAACGATTGTATTCTCAAAAACTAGAATAGAATCGCTCCATTCTAGTTGACTCTCCAACCAAACACACCCTTACTCATCCACTCCTTTAAGTTGGTTCAATTTACTCCTTAACAAAATTTATTTTTTCTTCACGTAAAAAACAAGTTATTTGTTCAAATTTGTTGGTTAGTAGCTAATAGCATATTTTAGAGTAAC	...(((((((((((((.(((((((((((.........................((((((.........(((((((..........(((((.....)))))......(((((.((((((........)))))).)))))..........((((......))))..................))).))))......))))))..................(((((.((((((........)))))).))))).)))))))...))))))))))))..((.....)).......)))))...	AACCAAACAAAGAACGAAGCG	-
zma-m0322 6		pseudo-hairpins	Chr6:149850930:149851075:-	-65.72	-	zma-m0322-3p	10	-	10	ACGGTAAAACTAATTGCATAAGTCATGGCTAATTTGTGAGACGAATCTGCTAAGTTTAATTAATTCATGATTAGCATAATTTTCATGTAGCAAAATATAGATTCGATTCACGAATTAGCCATGACTTATGCAATTAGTTTTTATAT	.....(((((((((((((((((((((((((((((((((((.(((((((((((.............(((((..(......)..))))))))).......))))))).))))))))))))))))))))))))))))))))))).....	-	TAGCCATGACTTATGCAATTA
zma-m0323 6		pseudo-hairpins	Chr6:152913239:152913337:-	-46.7	zma-m0323-5p	-	30	30	-	CTTCATCATCCTTGTTGGGGAGGAGGGCGGGGCAAATCGGGGCCTGCCTCTGCGTGGGCCGGCGACCCGCTTCTTCCTCTGGCATCCGGGGGAGGAAGA	((((.((..((.(((..(((((((((.((((.....(((.((((..(......)..))))..))))))))))))))).)..)))...))..)).)))).	CTTGTTGGGGAGGAGGGCGGGG	-
zma-m0325 6		pseudo-hairpins	Chr7:22148603:22148840:+	-62.7	-	zma-m0325-3p	11	-	10	TTTACAATTTCTTCCCCTCTGAGTTCATGATGGATTGATGCCTGCAGATGCGGCATGTCAGCTGCGTGCTAACTGTGATTTGCAAGCTGTTGCTTAAATACACAGCAGATATCTAAGCTTTAAATTGCCATGCTTCCTTTCCGGCGATTCAACGTCGTCGAAGCTCCGAATCGTTACTCATCAGGCCTTTTTCGGTTATTCTCATTACATATGGATTGGATGGGATTGAAAAAAATTA	.......((((.((((.(((.((((((((.((....((((.((((..(((((((......))))))).......((((((((..(((....)))))))).))).)))).))))..((((..(((..(((..(((((.....(((((......)))))..)))))...((........))....)))..)))..))))..........))))))))))))).))))..)))).......	-	TACATATGGATTGGATGGGATTG
zma-m0327 6		pseudo-hairpins	Chr7:49867123:49867299:+	-52.01	-	zma-m0327-3p	16	-	16	CCGTGCTAGAAAACCCAGGGAAACTGAGGCGGGTGTATCTTTTGATGATCCAAATGTCGAAGAAGCTGCGAAAAACATATATGCAATGGTAGCTAAGCAGAGCCAAGGATCATTTAAGCCACAAAGGGAGAGAGACATCCTAAAGGCTGGTCTCGGTAACCTTGAGCATCCTAGCCG	.((.(((((....(.(((((..((((((((.(((((..(((..((((((((.....((.....((((((...................)))))).....)).....)))))))).)))..))...((((........))))....))).))))))))..))))).)....)))))))	-	GGCTGGTCTCGGTAACCTTGAGC
zma-m0329 6		pseudo-hairpins	Chr7:84723441:84723626:+	-43.79	zma-m0329-5p	-	27	26	-	TCGACACTCTTTTGGGAAGATAGATGGATTCATGGACGAAGTGTGATGGATATTGCCCCTAGATTGCTATTAGCTGTGCCAAGGCGAATTCAAAATAGTAGAACTGTTCATACAACTCTAGCAAATAGAAGTTGGCTAAATAACATCCAAGGAGCTCTCATGTCACACCCGGATTTTAGGGGTCCA	..(((.((((((((((..((((((.((.(((.((((.(..(((((((((((.(((((........((.....))........))))))))))..((((.....)))))))))).....((((.(((....))).)))).....).)))).))).)).)).))))...))))))....)))))))..	TTTGGGAAGATAGATGGATTCA	-
zma-m0330 6		pseudo-hairpins	Chr7:106417383:106417620:+	-48	-	zma-m0330-3p	45	-	45	GTGGAGTGGAAGCCCTGTTTTCACCGAAGACTCCATTTCCCTTTCAATCTACGACTTAGCATAGGAATATACTTGGAAACACATTAGTCGTAGATATAAAAGAGATATGATCAAAGGTATATAAATGTGCAATATTTCAATCAAAGTTCCGAGAATCAAGAATGTTTAGCTCATTCGTAAGTTTGGTAAAGGTTTTCTCATCTAGTGGTTTTGTAAAGATATCGGCTAATTGTTCTTT	..((((..(.((((.((((((.((..(((((..(............((((((((((....(((....)))...((....))....))))))))))......((((...((((....(((((....)))))..................(((((......(((((.......))))).....)))))....)))).)))).....)..))))))).))))))..))))..)..))))..	-	GGTTTTGTAAAGATATCGGCTA
zma-m0331 6		pseudo-hairpins	Chr7:125231699:125231919:+	-48.17	zma-m0331-5p	-	6	5	-	CTATGTTAAGTGTAGTGTGATGATCTGAGTTGAAATAAACGGTGTTGTGGTTCGAGCTTTCCAAGCATCATATTGTTACAATATATAATGGGTAAGCATGAAAATTGAGTACATGTTGAAAGATTTTAGGTACAAGAGAAAATATTGTGTATCTTGTTACGACACAACATATAGTTCCAATAATTATGCTCTTTTTATCATTAACTTACACCCATCGTAGG	(((((....((((((((((((((...((((.......(((.((((((((.((((.((((((((......((((((...))))))....)))).)))).))))...................(((...(((((((.((.......)).))))))).)))....))))))))...)))...........))))...)))))))..)).)))))....))))).	TGTAGTGTGATGATCTGAGTTG	-
zma-m0333 6		pseudo-hairpins	Chr7:151002293:151002532:+	-51.8	zma-m0333-5p	-	164	164	-	AAGGTCACCGTTGGATTTTGATTGGATGCACCAGATTGCTCAATCCACATTTGTTACATGAACCATCCGAATAGCAAATAACGAGTAACAGTAATTGAGGCACGTATTAGCACAGCGAAGTGCAATAATGGCTCCATTGAAAAACACTAGCATGGTACGCCGGGGAAACATGAAGTTCAGAGAGATGCCGAGCACCAAATAAACATTCCAGCCTTCCAGGATAGGATGCAACGTTGCAAC	...(.((.(((((.((((((.(((((.((......((((((.......((((((((..((.......))..))))))))...))))))......(((..((...((((.((((......))))))))..((((((.(((((...((......(((....))).(....).))...))))).).)).)))..))..)))............))..)))))..)))))).))))).)))...	TTGGATTTTGATTGGATGCAC	-
zma-m0334 6		pseudo-hairpins	Chr7:163881354:163881523:+	-40.28	-	zma-m0334-3p	8	-	8	GATTTCATGAGATGAACTTGGAATTAGTTACCCTCTCATCGGAGTGCAGTGGAAGTCTTTCATGGTCCAAGTCCACCTTTTCCCTTTCAATCCTCCTTCGAGACTAAATCATCAAACTCAAGCACATGGTTAGTCTCAAAGGGTCAAGTTGTAAGACATCTCCCCCTAAA	........((((((..((((.((((.(..(((((......((((.(...((((((.......(((.......)))........))))))..)))))...((((((((.((((.............))))))))))))..)))))).)))).)))).))))))........	-	AAGGGTCAAGTTGTAAGACATC
zma-m0335 6		pseudo-hairpins	Chr7:13630564:13630849:-	-99.9	-	zma-m0335-3p	18	-	17	CACTACAGTTGGGCCTCCGTTGTGCTTTCTTTTTTGTACCGGCAGCTTTGTGAGGCTTGCCGTCGTAAGTCCTCCTCTTCGTCTATAGGCGGTTGTGTCTACCTCCTGCAGATATGGATGTGGTTTCGCATACCAGGTGGTCGGCCACGTGTTTTCCAGCCTAGACCATGGCCATGGATCATTGTTGGAAATGGCCGTCTTCGACCGACGTATGCTTATATTTAGGACCAAGTGGCAGCTCCTTTTGCCAGAGCTAAGAGGGCATATATGGAGTATGTTAACGAGT	.(((...(((((..(((((((((((((((((....((..(((((((((....)))).)))))......(((((((....((((((((.((((..(.(....))..))))...)))))))).))....((((((..(((.(.((((((.....((((((((...((((((....)))).))...))))))))))))))....).)))...))))))........)))))....((((((......))))))..)).))))))))))).))))))....))))).)))	-	TAAGAGGGCATATATGGAGTAT
zma-m0336 6		pseudo-hairpins	Chr7:38546636:38546745:-	-24.2	-	zma-m0336-3p	257	-	250	TGAAGTCCAGGAAGCTTCGGCACTATTTTCAAGCATATCACATAATCGTTCCTTCATCACAGCCCCTGAAGGATATCATGAGAAATAGAGAAGCTACTGAAAGGATTGGA	...(((((.((.((((((....(((((((((........((......))(((((((..........))))))).....)))).))))).)))))).))....)))))...	-	TGAGAAATAGAGAAGCTACTGA
zma-m0337 6		pseudo-hairpins	Chr7:44894085:44894280:-	-76.5	-	zma-m0337-3p	24	-	24	GGGATGTCCGGTGCACACCGGACTGTCCGGTGTGCCAAATTTGCTCAAACTGGTATGGCTTCAACTCTGGGATGTAGATAATTTCATAAGCTTTCCAAAAAGTACAAGATCATCGAAATCGGAGTTCGGAGCTAAAAGTTATGGCCAAAATACGACAAAGCGAGCACGGGCTGTCCGGTGCACACCGGACCGTCCG	.((((((((((((..((((((((.(((((.(((......((((..((((((....(((((((((((((((......(((.((((.....(((((....)))))...)))).)))....)))))))).)))))))..)))).))..))))...((......)).)))))))).))))))))..))))))).))))).	-	ACGGGCTGTCCGGTGCACACC
zma-m0338 6		pseudo-hairpins	Chr7:58508973:58509261:-	-95.3	zma-m0338-5p	-	34	33	-	CCTGCCCACGAGAACCGCGAAGACCATGAGCGTTTGATCGCGTTCCCGACGAGTGGTGGTCTCTTAGTTCAAATTGGAGGCTCGGCAAGCATCACAGGGTGACAAGAGTGCTCAAACAAAGGAGAGTGAGGGATGAACGGACCTAGAAAGGGCTGGCCGCGGTGAGCAGTTTCTTGCGGTGGCGGAAACTTGATTTGGGGAGAATTCCAAATTCGCGGATTCCAGTGAACGACCGTGGCTGATTCGTGGTGGCTGGACAGCTTAGTACCCTACGGAGTTCGGGGAGGGG	(((.(((.(.((.((((((((..(((((..(((((..((((.((((.((.(..((.((((((((...........)))))).)).))..).))...((((.((....)))))).......)))).)))).(((....(((.(((.....)))))).(((((......(((((((.((....))))))))).(((((((((....))))))))))))))..)))...)))))..)))))....))))))))..)).)..(((((.(((...))).))))).))).)))..	AGAACCGCGAAGACCATGAGCG	-
zma-m0340 6		pseudo-hairpins	Chr7:65784197:65784498:-	-83	-	zma-m0340-3p	182	-	182	CTCCACCAACGCCAGGGGCTCCTTTGTTATTATATGTGGCAGCTTCGCACTCAGCGGTAAGTGCAGCACTTATTCAGGAGAAGCTTGATGGCCAAGTCAAGAAGCAGGTCCCAGTGTATTTTGTATCTGAAGTTCTTAGTATATCAAAGAAAAATTATACAGAATTGGAGAAAGTGTTATATGCTGTTTTGATGGCATCCAGGAAGCTTCGGCATTACTTTCAAGCATACAATATTGTTGTTCCTTCTTCGCAGCCGTTGAAGGATATTATGAGAAATAGAGAAGCTACTGAGCGGATTGGA	.((((....((((((..(((.(((((((.(((((((((((.(((((...(((...((((((((...))))))))...)))..(((((.....)))))...))))).....(((((....(((((((......(((((.(.....).))))).....)))))))))))).(((((((....((((((.(((..(((...)))..)))...)))))))))))))..)).))))..........((((((..((....))..))))))...)))))..))))))).)))..))).)))...))))	-	TGAGAAATAGAGAAGCTACTGA
zma-m0341 6		pseudo-hairpins	Chr7:66661733:66661844:-	-42.4	-	zma-m0341-3p	12	-	12	GAAGGGAATTTAATCCTCTCATTCCCCTTTGATTCCTGTGCAACCGAACAATACCTAAGGCTTCTTCAATTAGGGGTGGATTAAGGGAGATTGGAGGGGATTAAATCCCTAA	..(((((.((((((((((((..((.((((((((((.(((........))).........((((((......)))))))))))))))).))...)))))))))))))))))..	-	TAAGGGAGATTGGAGGGGATT
zma-m0342 6		pseudo-hairpins	Chr7:96575125:96575296:-	-42.42	zma-m0342-5p	zma-m0342-3p	175	1	171	CACTCATTTGGTGCAATTGTGCATTCAAATCATTCAGAACATCTAATCTAGATTCAATGGTTTCATATGGAAGGGGTTACAAATGTAAAATAGTTACTAGGTTTTAACTAGAAGGGGTTAAATGTAAAATAGCAGACACCATTGGATTTTGATTGGATGCACTAGATCGCTT	.....((((((((((....)))).))))))...((((..(((((((((.((((((((((((.((............((((....))))....((((......(((((((......))))))).......)))).)).)))))))))))).)))))))))..)).))......	ACATCTAATCTAGATTCAATG	TTGGATTTTGATTGGATGCAC
zma-m0344 6		pseudo-hairpins	Chr7:105904275:105904506:-	-56.1	zma-m0344-5p	-	225	220	-	ATTGGATGCAAGCAGGTGATGAGAACAAGACAGGGACATCAGAACCCTTTTCCGGGCATGATAGACCAAGTCTATAATGGGAATCTCTCTGATGCTTTAGCTTTTCCAAATCCAAAACTCGCCTTCAATGGCCGTCCCTCTAATGCTTTAGCTTTTCCAAAACTAAATCTCCTTTCTCTGTGTATCTTTCTTTCGGGGTCTTGCTTCTTGTCATGTTCGTTGGCTGCCGATG	(((((..((.((((.((((..((((((((((.(((((.(((((.....((((((......((((((...))))))..))))))....))))).((....))...................(((......))).)))))......((....)).............................................)))))).))))..)))).)..))).))..))))).	AGCAGGTGATGAGAACAAGACA	-
zma-m0346 6		pseudo-hairpins	Chr7:155911900:155912012:-	-38.9	zma-m0346-5p	-	163	156	-	GGGTTGCTAGATCCGGCGAATGTGGGAGGCTTGAGCCTTAGAAAATCTCCCATTTTGTCCTGAGGTCTTCCACCATTCGGGCGCTGGTTCTCAAGGCTTCTTGTGAGGACCTC	(((..(((((..((..((((((((((((((((.((...(((((.........)))))..)).)))))))))).))))))))..))))).))).(((((((....)))).))).	ATCCGGCGAATGTGGGAGGCTT	-
zma-m0349 6		pseudo-hairpins	Chr7:167398926:167399200:-	-93.1	-	zma-m0349-3p	10	-	10	ACCAGTTGAGGTTGACTCTAGCGAATGAAGCGAGACTTGCGATGCACTAGGACCTTCTCATGGTCTCTGCCATTGTCATCAACTCGCCGCTCGGTCGAGAAGAGAGGCAGAGTAGGGACAGAGAGGTTATACGCTGAGACGTGGAGAGTTAGAAATAGACAACTACGGGTTGCAGCTATGTGTCGATGAGTTGTTAGACCGTGTCTAGCATTCTATCCATAGTTTACCTAAAACATTGTTTTTGTACTGTTCGTAGAGTGGAGTTTAAATATGGG	.(((.(((((.((.((((((.((((((..((((((...((((((...((((..((((((...((((((((..(((((.((..((((((....)).))))..))..))))).)))))))).))))))..........(((((((((....(((((.(((((....((((...((((((...........))))))....)))))))))...)))))))))).)))).))))...))))))))))))..)))))))))))).)).)))))...))).	-	TGTACTGTTCGTAGAGTGGAGTT
zma-m0350 6		pseudo-hairpins	Chr7:170898530:170898818:-	-112.3	-	zma-m0350-3p	8	-	7	AGGGGCGCTCGGCTGAGTTGTTGAAGTGGGGGCAGTGGCAGGGCGGATGAAAACAGGTTGTTTGAAGGGGTAGGAGGGTGGACGAGGTGAAGAACGATTTGATTAAAAGGTCGGATTACCATCCTTTGTCGCTTTTCGGGCCCCTGGTTGGACCTATCACCTCCGAAGCCCTTCGACTTCCCTGGGCCTGTGTTCTTTGCTTCAACTGCCAGCGTTGTGTTGACAGCCCTACTGTAGGAGAGATCAAGGCAGGTGGCCATCTTTCTTTGCAGTCGGTCATTGAGGCCTC	.(((((.(((.((((.((.(((((((..((((.(((.(.(((((((((((....(((((......((((((.((((((((.((((((.((.(...(((((((((....)))))))))..).))))))))))))))))..)))))).....))))).)))..)))...))))).).))).))).((((....)))).)..))))))).))))))............(.((.((((((((((((((...(((.....)))))))))).))))))).)).)...))))))))	-	CATCTTTCTTTGCAGTCGGTCA
zma-m0351 6		pseudo-hairpins	Chr8:4682950:4683082:+	-46.1	zma-m0351-5p	-	8	8	-	GTTAGTCTCAAAGGGTCAAGTTGTAAGACATCTCCCCCTAAAACTGTGCATCACTTTGCAACGGACTTGTGAGGTCCAGGGAGTGTTTGTACAACTTGAGCACCACAATAAGCAACAAAATGCAGAATTAACA zma-m0351 8	((((((.((...((((((((((((((((((.(((((..........((((......))))..(((((.....))))).)))))))))).)))))))))).).)).......(((......))).)))))))).	AAGGGTCAAGTTGTAAGACATC	-
zma-m0352 6		pseudo-hairpins	Chr8:13060317:13060538:+	-56.6	zma-m0352-5p	-	8	8	-	CAAAGCAAACAACACGGTCGTTGTAGTATAGTGGTGAGTATTCCCGCCTGTCACGCGGGTGACCCGGGTTCGATCCCCGGCAACGGCGATTTTTTTAATAAGTCTTTTTTTACTTTTTTGTAAATTAATTATTTAACGGGGCTCCGGTTTTGTGTACGATGTCGATTCTTGTCTCTTTGCCTACACTTTTCATGGACTGGGCATGTCCGCTAGTGGGCTGCC	(((((...((((..(((.(((((((.(((((....((((.....((((((.....)))))).((((.....((((.(((....))).)))).......(((((..((.(((((......)))))..))..))))).)))))))).....)))))))))))))))....))))..)))))....................((((.(((((....)))))))))	AACACGGTCGTTGTAGTATA	-
zma-m0357 6		pseudo-hairpins	Chr8:136279421:136279718:+	-86.5	zma-m0357-5p	-	20	19	-	TTTTTACTCCCGTTGCAACGTACGGGCATGGACCTAGTATATATATATAGTATAATATAGCATAATATCAAGACAATGGATAATGGAATATTCGCTTGGCGATGCAAGGGCTTTCCTTTGCTCCTAGTCACCTCTCTGCATGGCTCGTACGAGAGTACCGCATCTCCTCTACAAGAGAATCTGCATGCACTAGGCCTAGGCGTGTCTCTTGATCTGCATGCGCAAGCGCAACGTCGTATAAAGATTTGACCATTGCTCAGCAACACCGGCCCGGCATGCGATGCAGCAGGCACCTACG	........((.((((((.(((((((((.(((.((.....(((((.....)))))...........((((.........))))..)).......(((.(((((((((((((....))))))).....((((..(((.((.(((((..((((....)))).............((((((.....((((((.(((....)))))))))))))))...(((..((....)))))..))))).)).)))..)))).)))))).)))....))))))))...)))).)))))).))........	CGTTGCAACGTACGGGCATG	-
zma-m0358 6		pseudo-hairpins	Chr8:170715566:170715727:+	-28.3	zma-m0358-5p	-	10	10	-	CTTAACTAACTTTGACCAAGTTTGTAGAAAAAAGCACGGCCGTCAACAACACCAAATTAGTTTCATTAAGTTTTCCATAAATCATGTCTTGATAGTGTATTTATTTTAACTTGTAGATGTTAATGTATTTTTTTTCTAAAAACTTGATGAATATTAGAAGTT	.....((((..((.(.(((((((.((((((((((...((..((.....)).))..(((((..((..((((((....(((((((((.........))).))))))...))))))..))..)))))....)))))))))).))))))).).))..)))).....	TTTGACCAAGTTTGTAGAAAA	-
zma-m0360 6		pseudo-hairpins	Chr8:4576455:4576653:-	-83.9	zma-m0360-5p	zma-m0360-3p	9	2	7	CTTATAAAATTGCTCCATACAACTGTAACTTTGGACTAAACTCTCCTTTGATTGTGTGCTGCCTCACAACCATCTTAAAGTCATCCATACTTGGATAAGTGCTTCTAACTGTCATTGGAGCAAACTGAGAAATGGCCTTGAGAGAATGTGCAGGTGCAGTTTAGTCCAAAGTTACAGATGTATGGAGCAATTTTGCAAA	....(((((((((((((((((.(((((((((((((((((((((......)).....(((.((((((((....((((((.((((((((....))))....((((((...........))))))..........)))).))))))...)))).)))))))))))))))))))))))))).)))))))))))))))))....	CTCCATACAACTGTAACTTTG	AAGTTACAGATGTATGGAGCA
zma-m0363 6		pseudo-hairpins	Chr8:10370314:10370496:-	-97.7	-	zma-m0363-3p	7	-	6	TGGGACCCCTTTGTGGGCGGCCCGGACCCCATACGTGGGGGGGGGGTCCGGATCCCATTCTAGGGGTCCGGCTTGCACATGTGGAGGTCCGAGACCATCCTTGGGGGTCCAGACAGTATGTCTGGGGGTCCGGGACCAACCTTGGGAGTCCGGACTGTATATCCGGGGGTCCGACGCTCTCCC	..((((((((..(((.((((.((((((((((((((((....(.(((.(((((((((......)))))))))))).).))))))..(((((..((((.(((....))).((((((.....)))))).))))..))))).....)))).)))))).)))).)))..))))))))...........	-	CGGACTGTATATCCGGGGGTCCG
zma-m0364 6		pseudo-hairpins	Chr8:10643485:10643658:-	-57.56	zma-m0364-5p	zma-m0364-3p	45	4	40	AAGTGAGCAAGCAAACTATCTGATCCATTAGATCGTGATAAAACTGTAGGTCACATTTAACATTTAAAACCTTCCACCACCAGCTCAATAATCTTTATAAAAAAACCCTAACAAACTATGGTTGTATCAGGGTTGGATCGTAATCTAATGGATTAGATGGTTTGCTTACACGCT	.((((.(.(((((((((((((((((((((((((..((((....(((..(((........................)))..)))....................((((((....(((....))).....))))))..))))..))))))))))))))))))))))))).).))))	AACTATCTGATCCATTAGATC	TCTAATGGATTAGATGGTTTG
zma-m0366 6		pseudo-hairpins	Chr8:21611946:21612132:-	-64.03	zma-m0366-5p	-	10	9	-	GACAGCGCATCGAAGCCGGAGGTAGATGGCGACGAAGAGTCGGTCTCGTGGTAGACCACCTTCTTCATCTTCTTTTTCTTGTTGCCACTCTGATGCGACTTGGTGTGTGAAGGGGATCCCTTCCCCTTGTTGCCGGACTCTCCCGATGGAGTCTTCCCATGGCTTGTGGCGGGCTTCTCACTGGTCA	(((.(((((((.(((.((.(..(((((((((((((((((..(((((......)))))..).)))))..............))))))).)))).).)).)))))))))).(((((((.....)))))))...(((.((((((......))))))...((((.....))))..))).........))).	CGAAGCCGGAGGTAGATGGCGA	-
zma-m0367 6		pseudo-hairpins	Chr8:24336399:24336649:-	-50	zma-m0367-5p	-	18	18	-	TGAACTATAAATTATGGCAATTGTGATCTTAACATGTGTTTTCGTCTATGTCTATATAGTGACCACTACATTTGTATCATGGTCTTTCCAAAGGATGGTAAAGTCATGGTCTTCGACTCACTGAGAATGGAAAAGGCTACGTATAATGACTTCTTGAAGATTTTAGAGAAGTATGATTATTATTGCACACTTGTACTTATTACAACTTAACAAATGTATTCTTAATCTCACAATGCTATTCTTATATGCAG	((...(((((...((((((.((((((..((((...(((...(((.(((((....)))))))).)))(((((((((....(((((((((((.(((((.((......)).)))))...(((...)))..))).)))))))).(((((((((((((((..........))))))).....))))).)))....(((((.....)))))....)))))))))...))))..))))))))))))..)))))..)).	ATTATGGCAATTGTGATCTTAA	-
zma-m0368 6		pseudo-hairpins	Chr8:35397755:35398010:-	-84.4	-	zma-m0368-3p	11	-	10	AGTGAGGTTAGAATACTTCTTGTCTCTTGGTGCTTGTGTGGCCACCATTGTCTACTTTAGGGAACAAGGCCATGGTATTTTGGTAAAAAACTCAATAGTGAAGACGAAGGCAAGCAATCTAGGATAGCCTATTCTGGAGGCCCACTTATGTGTGGGGAAGACCTAGTGATATCCACATAATTGCCTGACCATGAGCTTGGCCCTCGTGTGGGCATCATTGCGAGGGGCTCGAACAAGGACCAGAGAAAATCTTGAG	...(((((......)))))...(((((.(((.(((((..((((.((..(((((((...((((....((((((((((......((.....(((....)))....))..((((((....(((((((((...)))))))))..(((((......))))).........(((.....)))....)))))).)))))).))))..))))...)))))))((.....))))))))...))))).))))))))..........	-	GGGGCTCGAACAAGGACCAGAGA
zma-m0375 6		pseudo-hairpins	Chr8:127054878:127055072:-	-73.92	-	zma-m0375-3p	25	-	24	GGGATGTCTGGTGCACACCGGACTGTCCGGTGTGCCAAATTTGATCAAACTGGTATGGCTTCAACTCTGAGATGTAGAGAATTTCATAAGCTTTCCAAAAAGTACAAGATCATCGAAATCGGAGTTCGGAGCTAAAAGTTATGGCTAAAATACAACAAGCGAGCACGGGCTGTCCGGTGCACACCGGACCGTCCG	.((((((((((((..((((((((.(((((((.(((....((((..((((((....(((((((((((((((......((..((((.....(((((....)))))...))))..))....)))))))).)))))))..)))).))..)))).........))).)).))))).))))))))..))))))).))))).	-	ACGGGCTGTCCGGTGCACACC
zma-m0378 6		pseudo-hairpins	Chr8:137007122:137007416:-	-97.2	zma-m0378-5p	-	11	10	-	CTTCTCTAACTTTGACCAAGTTTGTAGAAAAGTACATTAGCATCTATGAAACAAATAAATTGCACTATCAAGACATATTTCATGGTGGATATAGTCATGGTTTCAAAGGCAACAAAGTGAGCTGGATATGCCTTGTCGCTTAGGCACAAAGCGTAACTAGACCCCCAAGGCGAGCTTGGTGCACCTTGATGCTTAGGTTATGCCTTGGAAATAGAGGATATGACTAAACTCATTTGATGTGTTAGCTGTTAGGTTTTGGTGTATCTTTCTATTAATTTGGTCAAACTTAGAAATG	....(((((.((((((((((((.(((((((..((((((((.(((((.....(((.....))).........((((((((....((((..(.((((((((.((((...(....)........((((.(((((.((((.((....)))))).))))).))))....(((((((((((((((.(((......)))))))))).)))))))).....)))).)))))))).)..)))).))))))))......))))).))))))))..))))))).)))))))))))).)))))....	TTTGACCAAGTTTGTAGAAAA	-
zma-m0379 6		pseudo-hairpins	Chr8:141069280:141069464:-	-55.3	zma-m0379-5p	-	11	10	-	ACTGGCGCCATGAATCGGTGGATCCCTCGGTGGTGTACGCAAGTGGTGGTGGCAAAGCGCATGGACGGTAAGCTCTAACTTATGAAATTATATGGTTGACACTAAATTGATTATGCAGTAATCACATTTGTTGAATCACTTATAGATACACACTCTTCGACGGATTCATTGACTCGTCGTCGGTG	(((((((..((((.(((((((((((.((((.(((((..(((((((.(((((....(((.((((....(((((......))))).......)))))))..)))))...(((((((...))))))))))))))...(((.......)))..)))))..)))).))))))))))).))))))))))).	TGAATCGGTGGATCCCTCGGTGG	-
zma-m0380 6		pseudo-hairpins	Chr8:143308257:143308400:-	-39.8	-	zma-m0380-3p	6	-	6	TGTTCCACGTGTCGCAATTGAAGAAATGTCTGCGAGTACCAGAAGAGCAGTTGCCAGTGGAGGGTTTGGAAGTTCAGGAAGATCTGACCTACATAGAGAAGCCAACGCAGATTTTGGAGTTTGCAGACAGAGTCACCCGGAGAA	..((((.....(((....))).((..((((((((((..((((((..((....))..(((..((.(((.(.((.((((......)))).)).).....))).))..)))...))))))..))))))))))...))....))))..	-	TTTGGAGTTTGCAGACAGAGTC
zma-m0381 6		pseudo-hairpins	Chr8:151931287:151931387:-	-26.6	-	zma-m0381-3p	23	-	22	CATTGGTTGCCTCATATGGTCTTCTTGTCCATCAGATGGATGTGAAGATATCTTTTCTTAATGGAGAGTTGGACGAGGAAATATATATGGAACAAACAGAT	..(((.(((..(((((((...((((((((((......((((((....))))))(((((....)))))..))))))))))....)))))))..))).)))..	-	TGGACGAGGAAATATATATGGA
zma-m0388 6		pseudo-hairpins	Chr9:26435102:26435203:+	-36	zma-m0388-5p	-	15	15	-	TGCCAATGGAGAATTCCCCGTCGGGTTTTGGCTCCACTATAGAAAACGATCCCCGCGGGGATCCCTACGAACTCTTCCTAATTCCCCGTTCTCTCGCGGGGA	.......((.((..((((((.((((..(((..((.......))...)))..)))))))))))))).................(((((((......)))))))	GAATTCCCCGTCGGGTTTTGGCT	-
zma-m0393 6		pseudo-hairpins	Chr9:116766973:116767136:+	-57	zma-m0393-5p	-	22	21	-	TACCTAATACTGAACTGTTTAGTGCAATGACTGCCTCATTAAAAACCTATCTAGGTAAAAACTCACCCTTGTGAGAAAACCCTAGATAGGAAAAAGAGTACAGCCCACAGCTCATTTAGTGTTCTTACAGTCATTGTTTACAGTGTACAGTTTAGTTACAGGCA	..(((...((((((((((.((.(((((((((((...(((((((..((((((((((......(((((....))))).....)))))))))).....((((..........)))).)))))))......)))))))))....)).)).))))))))))...)))..	TGAACTGTTTAGTGCAATGAC	-
zma-m0396 6		pseudo-hairpins	Chr9:135697702:135697942:+	-52	-	zma-m0396-3p	11	-	10	CACTCCTTTGGATAGACTTTTTTAGGAATCCATAGCATTTTTTAGAACAGTAAACTATCAAAGTAGCCTGGTTACTGGGTAGTAGTCACCAAAGTTTTTCTTTTCTCTGTGAACCAAAAGTCCACACTAGATGACCAATCTTGAAGACCTTTGAAAATTCTGCACCTTGAATTAGTGTGTAAGTACTGACGCTGGGCCCTGATTTCACAGATTGTTTTTTTTTCTCGAAAGCGTAGGAGAG	..(((((.(((((...((.....))..)))))..((..((((.((((.((.((((.(((..((((((...))))))((((....((((.(((((.(((((.......((((.((.....)).))))..((((.....)))).))))).))))).......(((((((......)).))))).....)))).....))))..........))).)))).)).)))).))))))..)))))..	-	TTGTTTTTTTTTCTCGAAAG
zma-m0398 6		pseudo-hairpins	Chr9:4532756:4532907:-	-69.8	-	zma-m0398-3p	17	-	17	GTGGACTATCTGGCTGAGAGCACCAGACTATTCGGTGGCAAATCGGATTGTCCGGTGCCACACCACCAAACTGTCCGGTCCACCAGGGAACAGTTCCTGGTGACACTATGGAGGTGAGTCACCGGACTGTCTGGTGCAAGGCTGACAGCGTC	...(.((.((.((((....(((((((((..(((((((((..(((((((.((..((((......))))..)).))))))).(((((((((....))))))))).((((.....)))).)))))))))..)))))))))..)))))).)))...	-	CACCGGACTGTCTGGTGCAAGGC
zma-m0399 6		pseudo-hairpins	Chr9:5994922:5995025:-	-48	-	zma-m0399-3p	5	-	5	GGCCTTAGGCGAGAGACATAGGCACAGCTCGCCCGAGGCCAACCTCGGATGAGAAGCGCATTTCTGACTCGCTCGAGGGCGTCTCGGGCGATGCTCTGAAAGGT	.((((....(....)....))))..((((((((((((((...(((((..((((.((.......))..))))..)))))..))))))))))).))).........	-	GAGGGCGTCTCGGGCGATGC
zma-m0402 6		pseudo-hairpins	Chr9:29970720:29970875:-	-59	-	zma-m0402-3p	15	-	15	CAAGTGGCACATCGAACTATTCGGTGGCAAATCGCTGGAAAGTCCGGTGCACCAGGGAATAGTAGTCCAACGGCTAGTTTCTGGTGGCACTATGGAGGAGATCCATCAAACTGTACGTTGTGACACCGGACTGTCTGGTGCAAGGCTGCACACGAT	...(((((.((((((.....))))))((....(((..((.(((((((((((((((..(.((((.(.....).)))).)..)))))).(((.(((((.....)))))..(((.....)))))).))))))))).))..)))....)).)).)))...	-	CACCGGACTGTCTGGTGCAAGGC
zma-m0407 6		pseudo-hairpins	Chr9:66188673:66188874:-	-61.7	-	zma-m0407-3p	37	-	37	GACGTATTCACTGACAGATCTCCCTGCTTGAGTTAATTCCCGAAATTCTTCTTCCTTGAGCTGGACGATGCCTAAGAGCACATGATGCTCTCGGAAGGCGGCTTCAAATTCTGCCCAGGTAGCATCCCTGACGACAGCGCTGAAGGTATCCCACCAGGATAGGGCCATTCCGGAGAGTTGATGAGCAGCAAGATGAACACGT	.((((.((((........(((..((((((..(((((((((((.(((..((((..((((.(.(((..(((((((.((.((...(((.(((.((....)).))).))).........((((.......))))......)).))..)))))))))))))))..))))..))).))).))))))))))))))..))))))).))))	-	CGGAGAGTTGATGAGCAGCAAG
zma-m0412 6		pseudo-hairpins	Chr9:113618838:113618982:-	-58.4	zma-m0412-5p	-	8	8	-	AAGTGCCTCATTAGTTGGCAGTCGATCAAGCAGCAGGTGGTGGCCATGTCCAGCTGCGAGGCCGAGTACATAGCGGCGTCCACTGCTTCGACTCAGGCGCTCTGGCTGGCTCGACTGCTCGGTGATCTCCTCGGAAGAGACACTG	.((((....((((.(.(((((((((.(.(((.((((.(((.........))).))))((((((((((....(((((......)))))...)))).))).)))..))).).))))))))).).))))...(((....))).)))).	TTAGTTGGCAGTCGATCAAGCA	-
zma-m0418 6		pseudo-hairpins	ChrUNKNOWN:8417369:8417513:-	-58.4	zma-m0418-5p	-	8	8	-	AAGTGCCTCATTAGTTGGCAGTCGATCAAGCAGCAGGTGGTGGCCATGTCCAGCTGCGAGGCCGAGTACATAGCGGCGTCCACTGCTTCGACTCAGGCGCTCTGGCTGGCTCGACTGCTCGGTGATCTCCTCGGAAGAGACACTG	.((((....((((.(.(((((((((.(.(((.((((.(((.........))).))))((((((((((....(((((......)))))...)))).))).)))..))).).))))))))).).))))...(((....))).)))).	TTAGTTGGCAGTCGATCAAGCA	-
zma-m0419 6		pseudo-hairpins	ChrUNKNOWN:13163113:13163354:-	-59.62	zma-m0419-5p	-	8	8	-	GCCATTAAGACAGCATAAAACACCTTCTCCAATTCTGTATAATTTTTCTTTGATAAGCTTAGAACTTCAAAGACAAAGTATACTGGGCTTGCTTTTTGATTTGTCCTTCCAATTTCTCCTGCACAAGCGCCACACTCACTGCAGAGTGCGAAGCTGCCACATACAATAGTAACGGAGCCCCTGGCGTAGGTGGAGTTAATGTTGTTATATCAATCAAGTATTGCTTCAGCTCTTCGAAGGCT	(((.....((((((((.((.(((((.(.(((.....(((((.(((.(((((((.............))))))).))).))))).((((((((.....((.(((......)))..))....))...(((..(.(((((......))))).)..)))...................)))))).))).).)))))...)).)))))))).......(((((....((....)).))).)).))).	CAGCATAAAACACCTTCTCCAA	-
zma-m0017 7		pseudo-hairpins	Chr10:12306285:12306364:-	-34.7	-	zma-m0017-3p	5	-	5	ATTGACGCCATCAGTGACGTCTGTTACTAGTCATAACACGGGAAACGACTAGTAACAGACGACAGTAATGGGCGGTCATC	..(((((((((.(.((.(((((((((((((((........(....)))))))))))))))).)).).)).))).))))..	-	AGTAACAGACGACAGTAATG
zma-m0022 7		pseudo-hairpins	Chr10:64408262:64408383:-	-65.3	zma-m0022-5p	-	12	12	-	TTTATGTCCGACGGCTTATCTGACAGCCGTCGGATATAACCTTATGTCCGACTGTATGTCAGACAACCGTCGAACGTAGGATCTTATGTCTGATGGCTGGTTAGGAGGCCATCAGACATAAT	(((((((.((((((.((.(((((((((.((((((((((....)))))))))).)).))))))).)))))))).)))))))...(((((((((((((((........))))))))))))))).	ACGGCTTATCTGACAGCCGT	-
zma-m0065 7		pseudo-hairpins	Chr1:44537061:44537154:-	-32.7	-	zma-m0065-3p	9	-	8	CCCCTTGATCTGCCCATGTGGTGGGGACGAGCGTTGTTCACCGTATGGCTAAGGAACGGCGTACGAGCACCGCGTCTTCATACTGTAGTAAGGG	.((((((..((((....(((.(((((((..(((.(((((...(((((.(........).)))))))))).))))))))))))).))))))))))	-	GAGCACCGCGTCTTCATACT
zma-m0074 7		pseudo-hairpins	Chr1:92545132:92545198:-	-20.9	zma-m0074-5p	-	14	14	-	AGACTTGTCGTAAAGGGATTCTCTCAAGTTGAAGGCTTAGATTTTGGAGAGACCTTTGCACCGGTTG	.((((.((.(((((((..((((((.(((((.........))))).)))))).))))))))).)))).	TAAAGGGATTCTCTCAAGTTGA	-
zma-m0088 7		pseudo-hairpins	Chr1:205450054:205450138:-	-36.3	zma-m0088-5p	-	8	8	-	CCTCGTGCCCCTCTCCTGGTCGTGGATCTCCCACACCACGTGGTCGTGGTCGAGGTCGTGGTCACGGGATGGGTGCTCGTCTGGC	((.((.(((((((((.((..((((.((((((((((((....))).))))..)))))))))..)).)))).))).)).))...)).	CTCTCCTGGTCGTGGATCTCCC	-
zma-m0104 7		pseudo-hairpins	Chr1:283537264:283537334:-	-23.7	-	zma-m0104-3p	47	-	47	CGGTCGTGTACCGTTCGTGCCGGTTGCTTGGGGACGCGGGACTCAAGACTTGGACGACGTACCTAGGGCCT	.((((.(((((.((.(((.((((...((((((..(...)..))))))..)))))))))))))..).)))).	-	ACTCAAGACTTGGACGACGTA
zma-m0108 7		pseudo-hairpins	Chr1:293877592:293877660:-	-33.8	-	zma-m0108-3p	12	-	12	CGTGGTCGGGCTCGGGCGAGGCGGAGTTTGTCCCGAGGGCGAGCTCTGCGTCGGGCGAGACAGAGTTTG	.....((...((((..(((.(((((((((((((...))))))))))))).)))..))))...)).....	-	GCGAGCTCTGCGTCGGGCGAG
zma-m0109 7		pseudo-hairpins	Chr1:296204798:296204899:-	-21.8	zma-m0109-5p	-	14	14	-	GACAGAGGATAGACTTTAGTGAGATGGCTGTAAAGCAATTCTTGGCAACTGCAGAAATTGATATTGATGAGCAGTCACTTACCTGGATGACTGGTTTCAAGA	....((((.(((.((((((((((.(((((((....((((((...((....)).......)).))))....))))))))))).))))).).))).))))....	AGACTTTAGTGAGATGGCTGT	-
zma-m0115 7		pseudo-hairpins	Chr2:109475212:109475278:+	-20.9	zma-m0115-5p	-	14	14	-	AGACTTGTTGTAAAGGGATTCTCTCAAGTTGAAGGCTTAGATTTTGGAGAGACCTTTGCACCGGTTG	.((((.((.(((((((..((((((.(((((.........))))).)))))).))))))))).)))).	TAAAGGGATTCTCTCAAGTTGA	-
zma-m0118 7		pseudo-hairpins	Chr2:172400927:172401011:+	-31	-	zma-m0118-3p	8	-	8	GTCTTTGGCGTGCAGCGTTTATCTAGGCGCCTACGTGGAGCTGCTGCTCGCTGTGGCTGCAGGACCAATGTTGCACATTACGTTC	.........((((((((((..(((..(((((.(((..((((....))))..)))))).)).)))..)))))))))).........	-	TGGCTGCAGGACCAATGTTGCA
zma-m0135 7		pseudo-hairpins	Chr2:35441425:35441522:-	-19.72	zma-m0135-5p	-	7	7	-	CAACAAAGCGAGTGAAAAAGCTTAACTCAGATCAAACTTGACAAGTCTTAGTTTTAAGCTTTTAGCACTTAAATTTTTACTTTTTATGCAATTGTTGG	((((((.(((((((.((((((((((((.((((............)))).)))..)))))))))..))))).................))..)))))).	AGTGAAAAAGCTTAACTCAGAT	-
zma-m0141 7		pseudo-hairpins	Chr2:133340582:133340648:-	-23.8	zma-m0141-5p	-	8	8	-	CGAAAAAGACCGCGTCGACGGTCTTCGGCATTCGACCACGCCGAAGTCACCGCGAGGGGCAGCGCTG	.......(.((.(.(((.(((((((((((..........)))))))..))))))).)))).......	CGCGTCGACGGTCTTCGGCATT	-
zma-m0143 7		pseudo-hairpins	Chr2:147866930:147867046:-	-40.7	zma-m0143-5p	-	8	8	-	CAGTGCCAACAAGCATTGGCTGGAGGTTGGTTTCTTGCAACAGATGGGGCATGGAGGGAACTTTGACCCTGCTGGCTGAAACATGACGGAGCGGACCCTGCTGGCTTGTTGAAGCTT	.(((..((((((((...(((.((.((((.(((((.((((.(((.(((((((..(((....))))).))))))))..))...))....))))).))))))))).))))))))..))).	AAGCATTGGCTGGAGGTTGGTT	-
zma-m0153 7		pseudo-hairpins	Chr2:217324839:217324917:-	-23.2	zma-m0153-5p	-	15	14	-	CCACATAACCAATGGTTTGGTTGTTTTGGACGCTCAAGCAAGATATGGAGTCTAGGGCTACCTGCCATTGTCTGCCTTT	.........(((((((..(((.(((((((((..(((.........))).))))))))).))).))))))).........	AATGGTTTGGTTGTTTTGGAC	-
zma-m0154 7		pseudo-hairpins	Chr3:5578817:5578892:+	-31	zma-m0154-5p	zma-m0154-3p	6	5	1	TGTATTCCTAGCACTCGGCAAAGGGACCGGCAAAGTGCCCCATTGGAGCCTTCTTTGTCGAGTGTCAGGCCAACAG	(((...(((..((((((((((((((...(((..((((...))))...)))))))))))))))))..)))...))).	GCACTCGGCAAAGGGACCGGCAA	GCCTTCTTTGTCGAGTGTCA
zma-m0156 7		pseudo-hairpins	Chr3:44265649:44265735:+	-38.7	zma-m0156-5p	-	10	9	-	GCTTGAGTTCCTGACTGACGAGCCGGACGGTCCGTGCCTGGATGTCGGACGGTCCGCCCGTGCTTGGGGCAGCAGAGTTCGCCGGCA	(((.(.(..((((.(((.((((((((.(((.((((.((........)))))).))).))).)))))...)))))).)..).).))).	CTGACTGACGAGCCGGACGGTCC	-
zma-m0182 7		pseudo-hairpins	Chr3:140049967:140050064:-	-19.72	zma-m0182-5p	-	7	7	-	CAACAAAGCGAGTGAAAAAGCTTAACTCAGATCAAACTTGACAAGTCTTAGTTTTAAGCTTTTAGCACTTAAATTCTTACTTACTATGCAATTGTTGG	((((((.(((((((.((((((((((((.((((............)))).)))..)))))))))..))))).................))..)))))).	AGTGAAAAAGCTTAACTCAGAT
zma-m0202 7		pseudo-hairpins	Chr4:38711693:38711783:+	-20.1	zma-m0202-5p	-	21	20	-	ACCAAAAAGTGTGTACGTCTACACTATCGTCTTATAGAGTAGTAGAGATTGCATTAATGTTGGTGATTTGGTTGTACATATAAATATGGTT	((((....(((((((((.((((((((.(((....(((.(((((....))))).)))))).)))))...))).))))))))).....)))).	GTGTACGTCTACACTATCGTCTT	-
zma-m0205 7		pseudo-hairpins	Chr4:77474965:77475062:+	-42.9	zma-m0205-5p	-	30	30	-	CTTCATCATCCTTGTTGGGGAGGAGGGCGGGGCGAGTTGGGGTCTACCTCCGTGTGGGCCGGTGACCCGCTTCTTTCTCCGGCGCTCTGGGGAGAGGG	((((.((.(((.(((((((((((..((((((.((......(((((((......)))))))..)).))))))..)))))))))))....))))))))).	CTTGTTGGGGAGGAGGGCGGGG	-
zma-m0211 7		pseudo-hairpins	Chr4:195223419:195223506:+	-23.1	-	zma-m0211-3p	16	-	15	TTTCCTCACCTCTTACGGAGTTGCGCACTACGCATGGGGATCCGCAAGAAGCCCAAATATGTCTGGAAGGAATACCGTGAAAATGGAA	.((((.......((((((.(((.(...(((.((((((((...(....)...)))...))))).)))..).))).))))))....))))	-	ATATGTCTGGAAGGAATACCGT
zma-m0223 7		pseudo-hairpins	Chr4:16737909:16738012:-	-27.2	-	zma-m0223-3p	12	-	11	AACATTGGATGGCTGCTTCCATTTGGATACTGCTTCTACTTTGGTTGGGTCCACTTCTATTCCCTCTGCTGTTAAGATATGTCCGAGGAAGGCTATCTTTTCTA	......(((((((..(((((..(((((((...(((..((..(((..(((............))).)))..)).)))...)))))))))))))))))))......	-	TAAGATATGTCCGAGGAAGGCT
zma-m0225 7		pseudo-hairpins	Chr4:28244683:28244778:-	-27.5	zma-m0225-5p	-	11	11	-	AGAAATATTTCGGGAATGTAGCAGGTAACCGGTGGTATAATGGTACTTGGGACCCACCTACCGGCTCGGTTACCTATAAATACCCACGCACTGAAC	...........(((.((.((..(((((((((((((((....(((.(....))))....)))).)).))))))))).)).)).)))...........	CGGGAATGTAGCAGGTAACCGG	-
zma-m0232 7		pseudo-hairpins	Chr4:62166389:62166497:-	-28	-	zma-m0232-3p	47	-	47	CTAAATTATATGGGAGTAAAACATGTGAAGGCATTTGGTGATTCTCAGCTGGTTGTCCAGCAGATATTAGAAGACTTTCAATGCTTAGATGGTACTCTAAATAGTTACC	...((((((...((((((...(((.((..((((((.(((..(((((.(((((....))))).)).....))).)))...)))))))).))).))))))..))))))...	-	TCAATGCTTAGATGGTACTCTA
zma-m0239 7		pseudo-hairpins	Chr4:120005694:120005760:-	-20.9	zma-m0239-5p	-	14	14	-	AGACTTGTTGTAAAGGGATTCTCTCAAGTTGAAGGCTTAGATTTTGGAGAGACCTTTGCACTGGTTG	.((((.((.(((((((..((((((.(((((.........))))).)))))).))))))))).)))).	TAAAGGGATTCTCTCAAGTTGA	-
zma-m0256 7		pseudo-hairpins	Chr5:93147835:93147903:+	-22.8	zma-m0256-5p	-	10	10	-	TGCTGCAGAAATCGACTAACGTAGCCGACGGAGTATGCCAAGTCAGGCCGTGTGTGGACGAGGTAGCGA	.(((((.....(((.((((((..((((((((......))..))).)))..))).))).))).)))))..	ATCGACTAACGTAGCCGACGG	-
zma-m0261 7		pseudo-hairpins	Chr5:153786865:153786951:+	-27.5	zma-m0261-5p	-	9	9	-	TATATGGTGGGCTAGATTAGGACAAGTAAGGTTGGGCCACATATGGGTCGTGTTGGGCCGTGCTTGGTTTGATGGGCTATCCGTGCC	..(((((..((((..(((((..((((((.((((.((((((......)).).))).)))).))))))..))))).))))..)))))..	GCTAGATTAGGACAAGTAAGGTT	-
zma-m0286 7		pseudo-hairpins	Chr5:182646212:182646347:-	-83.4	zma-m0286-5p	-	6	5	-	AAATGGGTCATGGTTGACATATGGACCCCACATGTCAGCATGTATCCAAACGGGAGGTGAGAGAGAACCGGGAAAAGAGATAGAAAAGAGATACATGCTGACATGTGGGGTCCATATGTCAACCACGACCTGTTTG	(((((((((.(((((((((((((((((((((((((((((((((((((....))..(((........))).....................))))))))))))))))))))))))))))))))))).))))))))).	TGGTTGACATATGGACCCCAC	-
zma-m0291 7		pseudo-hairpins	Chr6:65921972:65922079:+	-25.1	zma-m0291-5p	-	11	11	-	ACGATTGATCATGTAATAGAAGGTGACACGACACCATTCGCATACATAATAACCGCACAGGACAGTACCCGGAGGTTGTTTGTCACCATATGGACATAATGATATTGA	.(((((.((.((((.(((...(((((((.((((((.((((..(((.......((.....))...)))..)))))).))))))))))).)))..)))).)).).)))).	ATGTAATAGAAGGTGACACGAC	-
zma-m0302 7		pseudo-hairpins	Chr6:134308469:134308591:+	-40.34	zma-m0302-5p	zma-m0302-3p	63	2	59	CACGTGGTCGTGGTCGAGGTCGTGGTCGCGGCATGGGAGAAAGATTGGCTCATGGGATCGCAACCTTCTTCTCCATGTGCAGGAATATCTCTTCTGATGTTCATGAGCTGGCTAGGCGACAGC	...((.(((.(((((.((.((((((..(((.((..(((((.......((.(((((((............)).))))).)).......)))))..)).))))))))).)))))))))).))...	TCGAGGTCGTGGTCGCGGCATGGGA	TTCTGATGTTCATGAGCTGGCT
zma-m0316 7		pseudo-hairpins	Chr6:89977460:89977549:-	-26.4	-	zma-m0316-3p	13	-	12	CACTGCCTAGGTTGGCCTAGTCCTATGTTTTGTGGCTCGGTGTTTTTCAAGCAGGCAGTCGAATTTGGAAGACTTGGGCCCCTAGCACAT	...(((.((((..((((((((((((.(((((((.(((.((......)).)))..)))...)))).)))..))).)))))))))))))...	-	TCGAATTTGGAAGACTTGGGCC
zma-m0353 7		pseudo-hairpins	Chr8:32689842:32689937:+	-27.5	zma-m0353-5p	-	11	11	-	AGAAATATTTCGGGAATGTAGCAGGTAACCGGTGGTATAATGGTACTTGGGACCCACCTACCGGCTCGGTTACCTATAAATACCCACGCACTGAAC	...........(((.((.((..(((((((((((((((....(((.(....))))....)))).)).))))))))).)).)).)))...........	CGGGAATGTAGCAGGTAACCGG	-
zma-m0356 7		pseudo-hairpins	Chr8:98083752:98083865:+	-48.3	zma-m0356-5p	-	25	25	-	GGGTGTTACACCGTGGCTCTGGGCCGGACGGTCCGCGACCTCGCTGCAGGAGCGTCTCCTCTCCGCGTCACACCGGACGGTCCGCGCGTATGGCTTGGACGGTCCGTGATGGCA	.(.(((((((((((((((.((.(((((((.(((((......(((.(.(((((...)))))..).)))......))))).))))).)).)).))))...)))))..)))))).).	CCGTGGCTCTGGGCCGGACGGTC	-
zma-m0373 7		pseudo-hairpins	Chr8:70101426:70101505:-	-26.7	zma-m0373-5p	-	8	8	-	ACCGTTATAGTGCCTAGCGGACCTGGTATCTTCATACATAGGTACAGTCCGTGGATGGCAGCTTCGAACTTATTGATGGA	.((((((.((((((..((((((...((((((........)))))).))))))....)))).))..........)))))).	TGCCTAGCGGACCTGGTATCTT	-
zma-m0382 7		pseudo-hairpins	Chr8:160528482:160528585:-	-39.7	zma-m0382-5p	-	12	12	-	TTAGAAAACCGGAGGGAATTGGAGGGGCTAAATTCCCCTTGTTATTTAATTTTGAATGAGAAGGGAAATTTAGTCGCTCTGATTTTGTGGCTCCCAAACTAACT	..........(((((((((..(((.(((((((((.(((((.(((((((....))))))).))))).))))))))).)))..)))))....))))..........	GGAGGGAATTGGAGGGGCTAA	-
zma-m0384 7		pseudo-hairpins	Chr9:4341118:4341184:+	-26.1	zma-m0384-5p	-	6	6	-	CCTGGGAGCGAGATCCAAGTGTCGTTGGCGAACTTTGTCGCCTCTGCTCACGCGTGGACTGCCCAGC	.(((((....((.((((.((((.((.(((((......)))))...))..)))).)))))).))))).	AGATCCAAGTGTCGTTGGCGAA	-
zma-m0390 7		pseudo-hairpins	Chr9:85757092:85757160:+	-20	zma-m0390-5p	-	16	16	-	ATAGGTTTACTGATGCCATTCATTAATCTCTGGCAGAGGAGGATGGAGGGGCACGTCAAGCGAGCGGAG	....(((..((((((((.((((((..((((.....))))..))))))..))))..)).))..)))....	TGATGCCATTCATTAATCTC	-
zma-m0417 7		pseudo-hairpins	ChrUNKNOWN:303503:303579:+	-21.6	zma-m0417-5p	zma-m0417-3p	18	1	17	TCGTGTTTATTACACTAGTACACAGAGGCTCTATTGTGGCGGTTCTAGAGCTGTTTGCACTGGTGTTTTCAGTGCCG	..(..((.(..((((((((.((....(((((((............)))))))...)).))))))))..).))..)..	CACTAGTACACAGAGGCTCTATT	TAGAGCTGTTTGCACTGGTGTT
zma-m0047 7		pseudo-hairpins	Chr1:201996418:201996499:+	-47.9	zma-m0047-5p	zma-m0047-3p	12	2	9	AACGGGCCGGCCCGAAGCACGGCCCGTTTAATAGTACCGGGCCCGGCTCGGTACGAGAACCGTGCCGTGCTTGGGCTGCTGT	.((((..((((((.((((((((((.((((....(((((((((...)))))))))..)))).).)))))))))))))))))))	GCACGGCCCGTTTAATAGTAC	ACGAGAACCGTGCCGTGCTT
zma-m0021 7		pseudo-hairpins	Chr10:54397125:54397204:-	-28	zma-m0021-5p	-	67	67	-	GGTACTGTCCTGTGCGGTTATTATGTATGTGAATGGTGTCGTGTCACCTTCCATTACATGGTCAATCGTGAGGATGTAAG	..(((.(((((.(((((((((((((((((.(((.((((......))))))))).)))))))).)))))))))))))))..	TGTGCGGTTATTATGTATGTGA	-
zma-m0056 7		pseudo-hairpins	Chr1:264886169:264886248:+	-28	zma-m0056-5p	zma-m0056-3p	68	67	1	GGTACTGTCCTGTGCGGTTATTATGTATGTGAATGGTGTCGTGTCACCTTCCATTACATGGTCAATCGTGAGGATGTAAG	..(((.(((((.(((((((((((((((((.(((.((((......))))))))).)))))))).)))))))))))))))..	TGTGCGGTTATTATGTATGTGA	CATTACATGGTCAATCGTGAGG
zma-m0089 7		pseudo-hairpins	Chr1:207412789:207412868:-	-28	zma-m0089-5p	-	67	67	-	GGTACTGTCCTGTGCGGTTATTATGTATGTGAATGGTGTCGTGTCACCTTCCATTACATGGTCAATCGTGAGGATGTAAG	..(((.(((((.(((((((((((((((((.(((.((((......))))))))).)))))))).)))))))))))))))..	TGTGCGGTTATTATGTATGTGA	-
zma-m0106 7		pseudo-hairpins	Chr1:290263929:290264008:-	-25.3	zma-m0106-5p	-	58	58	-	GGTACTGTCTTGTGCGGTTATTATGTATGTGAATGGTGTCGTGTCACCTTCCATTACATGGTCAATCGTGAGGATGTAAG	..(((.(((((.(((((((((((((((((.(((.((((......))))))))).)))))))).)))))))))))))))..	TGTGCGGTTATTATGTATGTGA	-
zma-m0122 7		pseudo-hairpins	Chr2:182530475:182530554:+	-28	zma-m0122-5p	-	67	67	-	GGTACTGTCCTGTGCGGTTATTATGTATGTGAATGGTGTCGTGTCACCTTCCATTACATGGTCAATCGTGAGGATGTAAG	..(((.(((((.(((((((((((((((((.(((.((((......))))))))).)))))))).)))))))))))))))..	TGTGCGGTTATTATGTATGTGA	-
zma-m0163 7		pseudo-hairpins	Chr3:148567526:148567605:+	-25.6	zma-m0163-5p	-	67	67	-	GGTACTGTCCTGTGCGGTTATTATGTATGTGAATGGTGTCATGTCACCTTCCATTACATGTTCAATCGTGAGGATGTAAG	..(((.(((((.(((((((..((((((((.(((.((((......))))))))).))))))...)))))))))))))))..	TGTGCGGTTATTATGTATGTGA	-
zma-m0184 7		pseudo-hairpins	Chr3:167584567:167584646:-	-30.6	zma-m0184-5p	-	67	67	-	GGTACTGTCCTGTGCGGTTATTATGTATGTGAATGGTGTCGTGTCACCTTCCATTACATGGTCAACCGTGAGGATGTAAG	..(((.(((((.(((((((((((((((((.(((.((((......))))))))).)))))))).)))))))))))))))..	TGTGCGGTTATTATGTATGTGA	-
zma-m0219 7		pseudo-hairpins	Chr4:7830611:7830690:-	-26.7	zma-m0219-5p	-	68	67	-	GGTACTATCCTGTGCGGTTATTATGTATGTGAATGGTGTCGTGTCACCTTCCATTACATGGTCAGTCGTGAGGATGTAAG	..(((.(((((.((((..(((((((((((.(((.((((......))))))))).)))))))).)..))))))))))))..	TGTGCGGTTATTATGTATGTGA	-
zma-m0229 7		pseudo-hairpins	Chr4:44684394:44684473:-	-29.8	zma-m0229-5p	-	67	67	-	GGTACTGTCCTGTGCGGTTATTATGTATGTGAATGGTGTCGTGTCACCTTCCATTACATGGTCAATCGTGAGGACGTAAG	..(((.(((((.(((((((((((((((((.(((.((((......))))))))).)))))))).)))))))))))))))..	TGTGCGGTTATTATGTATGTGA	-
zma-m0238 7		pseudo-hairpins	Chr4:109739266:109739352:-	-30.2	zma-m0238-5p	-	67	67	-	GGTACTGTCCTGTGCGGTTATTATGTATGTGAATGGTGTCATGTCACCTTCCATTACATGGTCAATCGTGAGGATGTAAGTTCGCCA	(((((((((((.(((((((((((((((((.(((.((((......))))))))).)))))))).))))))))))))...)))..))).	TGTGCGGTTATTATGTATGTGA	-
zma-m0275 7		pseudo-hairpins	Chr5:99372600:99372679:-	-28	zma-m0275-5p	-	67	67	-	GGTACTGTCCTGTGCGGTTATTATGTATGTGAATGGTGTCGTGTCACCTTCCATTACATGGTCAATCGTGAGGATGTAAG	..(((.(((((.(((((((((((((((((.(((.((((......))))))))).)))))))).)))))))))))))))..	TGTGCGGTTATTATGTATGTGA	-
zma-m0279 7		pseudo-hairpins	Chr5:142938513:142938592:-	-28	zma-m0279-5p	-	67	67	-	GGTACTGTCCTGTGCGGTTATTATGTATGTGAATGGTGTCGTGTCACCTTCCATTACATGGTCAATCGTGAGGATGTAAG	..(((.(((((.(((((((((((((((((.(((.((((......))))))))).)))))))).)))))))))))))))..	TGTGCGGTTATTATGTATGTGA	-
zma-m0292 7		pseudo-hairpins	Chr6:67460167:67460247:+	-28	zma-m0292-5p	-	67	67	-	GGTAATGTCCTGTGCGGTTATTATGTATGTGAATGGTGTCGTGTCACCTTCCATTACATGGTCAATCGTGAGGATGTATGT	....(((((((.(((((((((((((((((.(((.((((......))))))))).)))))))).))))))))))))))....	TGTGCGGTTATTATGTATGTGA	-
zma-m0397 7		pseudo-hairpins	Chr9:145308896:145308975:+	-28	zma-m0397-5p	zma-m0397-3p	70	67	3	GGTACTGTCCTGTGCGGTTATTATGTATGTGAATGGTGTCGTGTCACCTTCCATTACATGGTCAATCGTGAGGATGTAAG	..(((.(((((.(((((((((((((((((.(((.((((......))))))))).)))))))).)))))))))))))))..	TGTGCGGTTATTATGTATGTGA	CATTACATGGTCAATCGTGAGG
