# Supplementary material for: Identification of miRNAs and their target genes in developing maize ears by combined small RNA and degradome sequencing
Source: BMC Genomics. 2014 Jan 14;15:25. doi: 10.1186/1471-2164-15-25 (PMC3901417; doi:10.1186/1471-2164-15-25)
Supplement: Additional file 5: Table S4 — The mature sequences of maize miRNAs and their cloning frequencies. [file 1471-2164-15-25-S5.xlsx]

## Sheet: Table S4
Table S4. The mature sequences of maize miRNAs and their cloning frequencies
Id	family	mature miRNA sequence	Orientation	length (nt)	cloning frequency	ear RPM
conserved miRNAs
zma-miR156a	miR156	UGACAGAAGAGAGUGAGCAC	5'	20	3919	367.52
zma-miR156b	miR156	UGACAGAAGAGAGUGAGCAC	5'	20	5002	469.08
zma-miR156c	miR156	UGACAGAAGAGAGUGAGCAC	5'	20	3919	367.52
zma-miR156d	miR156	UGACAGAAGAGAGUGAGCAC	5'	20	5018	470.58
zma-miR156d*	miR156	GCUCACUUCUCUUUCUGUCAGC	3'	22	4	0.38
zma-miR156e	miR156	UGACAGAAGAGAGUGAGCAC	5'	20	3896	365.36
zma-miR156f	miR156	UGACAGAAGAGAGUGAGCAC	5'	20	3904	366.11
zma-miR156f*	miR156	GCUCACUUCUCUUUCUGUCAGC	3'	22	3	0.28
zma-miR156g	miR156	UGACAGAAGAGAGUGAGCAC	5'	20	3904	366.11
zma-miR156g*	miR156	GCUCACUUCUCUUUCUGUCAGC	5'	22	3	0.28
zma-miR156h	miR156	UGACAGAAGAGAGUGAGCAC	5'	20	3896	365.36
zma-miR156i	miR156	UGACAGAAGAGAGUGAGCAC	5'	20	3896	365.36
zma-miR156j	miR156	UGACAGAAGAGAGAGAGCACA	5'	21	2231	209.22
zma-miR156k	miR156	UGACAGAAGAGAGCGAGCAC	5'	20	866	81.21
zma-miR156k*	miR156	GCUCGCUUCUCUUUCUGUCAGC	3'	22	2	0.19
zma-miR159a	miR159	UUUGGAUUGAAGGGAGCUCUG	3'	21	758	71.08
zma-miR159a*	miR159	GAGCUCCUAUCAUUCCAAUGA	5'	21	35	3.94
zma-miR159b	miR159	UUUGGAUUGAAGGGAGCUCUG	3'	21	733	68.74
zma-miR159b*	miR159	GUGCUCCCUUCAAACCAAUAA	5'	21	3	0.28
zma-miR159c	miR159	CUUGGAUUGAAGGGAGCUCCU	3'	21	143	13.41
zma-miR159c*	miR159	GAGCUCCCUUCGAUCCAAUCC	5'	21	26	2.44
zma-miR159d	miR159	CUUGGAUUGAAGGGAGCUCCU	3'	21	143	13.41
zma-miR159d*	miR159	GAGCUCCCUUCGAUCCAAUCCA	5'	22	25	2.34
zma-miR160a	miR160	UGCCUGGCUCCCUGUAUGCCA	5'	21	278	26.07
zma-miR160b	miR160	UGCCUGGCUCCCUGUAUGCCA	5'	21	278	26.07
zma-miR160b*	miR160	GCGUGCAAGGAGCCAAGCAUG	3'	21	67	6.28
zma-miR160c	miR160	UGCCUGGCUCCCUGUAUGCCA	5'	21	278	26.07
zma-miR160c*	miR160	GCGUGCAUGGUGCCAAGCAUA	3'	21	5	0.47
zma-miR160d	miR160	UGCCUGGCUCCCUGUAUGCCA	5'	21	279	26.16
zma-miR160e	miR160	UGCCUGGCUCCCUGUAUGCCA	5'	21	279	26.16
zma-miR160e*	miR160	GCGTGCGAGGTGCCAAGCATG	3'	21	3	0.28
zma-miR162	miR162	UCGAUAAACCUCUGCAUCCAG	3'	21	90	8.44
zma-miR162*	miR162	GGGCGCAGUGGUUUAUCGAUC	5'	20	2	0.19
zma-miR164a	miR164	UGGAGAAGCAGGGCACGUGCA	5'	21	1217	114.13
zma-miR164a*	miR164	CACGUGUUCUCCUUCUCCAUC	3'	21	1	0.09
zma-miR164b	miR164	UGGAGAAGCAGGGCACGUGCA	5'	21	1215	113.94
zma-miR164c	miR164	UGGAGAAGCAGGGCACGUGCA	5'	21	1215	113.94
zma-miR164d	miR164	UGGAGAAGCAGGGCACGUGCA	5'	21	1217	114.13
zma-miR164d*	miR164	CACGUGGUCUCCUUCUCCAU	3'	20	2	0.19
zma-miR164e	miR164	UGGAGAAGCAGGACACGUGAG	5'	21	18	1.69
zma-miR164f	miR164	UGGAGAAGCAGGGCACGUGCU	5'	21	30	2.81
zma-miR166a	miR166	UCGGACCAGGCUUCAUUCCCC	3'	21	35447	3324.16
zma-miR166a*	miR166	GGAAUGUUGUCUGGCUCGGGG	5'	21	55	5.16
zma-miR166b	miR166	UCGGACCAGGCUUCAUUCCCC	3'	21	35444	3323.88
zma-miR166b*	miR166	GGAAUGUUGUCUGGCUCGGGG	5'	21	20	1.88
zma-miR166c	miR166	UCGGACCAGGCUUCAUUCCCC	3'	21	35443	3323.79
zma-miR166c*	miR166	GGAAUGUUGUCUGGCUCGGGG	5'	21	233	21.85
zma-miR166d	miR166	UCGGACCAGGCUUCAUUCCCC	3'	21	35444	3323.88
zma-miR166d*	miR166	GGAAUGUUGUCUGGCUCGGGG	5'	21	20	1.88
zma-miR166e	miR166	UCGGACCAGGCUUCAUUCCCC	3'	21	35443	3323.79
zma-miR166e*	miR166	GGGAAUGUUGUCUGGCUCGAG	5'	21	233	21.85
zma-miR166f	miR166	UCGGACCAGGCUUCAUUCCCC	3'	21	35235	3304.28
zma-miR166f*	miR166	GAAUGACGUCCGGUCCGAA	5'	19	17	1.59
zma-miR166g	miR166	UCGGACCAGGCUUCAUUCCCC	3'	21	35233	3304.09
zma-miR166g*	miR166	GGAAUGUUGUCUGGUUGGAGA	5'	21	72	6.75
zma-miR166h	miR166	UCGGACCAGGCUUCAUUCCCC	3'	21	35235	3304.28
zma-miR166h*	miR166	GGAAUGACGUCCGGUCCGAAC	5'	21	18	1.69
zma-miR166i	miR166	UCGGACCAGGCUUCAUUCCCC	3'	21	35436	3323.13
zma-miR166i*	miR166	GGAAUGUCGUCUGGCGCGAGA	5'	21	5	0.47
zma-miR166j	miR166	UCGGACCAGGCUUCAAUCCCU	3'	21	4719	442.54
zma-miR166k	miR166	UCGGACCAGGCUUCAAUCCCU	3'	21	4728	443.38
zma-miR166k*	miR166	GGAUUGUUGUCUGGCUCGGGG	5'	21	8	0.75
zma-miR166l	miR166	UCGGACCAGGCUUCAUUCCUC	3'	21	18002	1688.2
zma-miR166l*	miR166	GAAUGGAGGCUGGUCCAAGA	5'	20	1	0.09
zma-miR166m	miR166	UCGGACCAGGCUUCAUUCCUC	3'	21	17716	1661.38
zma-miR166m*	miR166	GGAAUGUUGGCUGGCUCGAGG	5'	21	128	12
zma-miR167a	miR167	UGAAGCUGCCAGCAUGAUCUA	5'	21	5154	483.33
zma-miR167a*	miR167	GAUCAUGCAUGACAGCCUCAUU	3'	22	1	0.09
zma-miR167b	miR167	UGAAGCUGCCAGCAUGAUCUA	5'	21	5147	482.68
zma-miR167c	miR167	UGAAGCUGCCAGCAUGAUCUA	5'	21	5154	483.33
zma-miR167c*	miR167	GAUCAUGCUGUGGCAGCCUCACU	3'	23	9	0.84
zma-miR167d	miR167	UGAAGCUGCCAGCAUGAUCUA	5'	21	5154	483.33
zma-miR167e	miR167	UGAAGCUGCCAGCAUGAUCUG	5'	21	232	21.76
zma-miR167f	miR167	UGAAGCUGCCAGCAUGAUCUG	5'	21	232	21.76
zma-miR167g	miR167	UGAAGCUGCCAGCAUGAUCUG	5'	21	221	20.73
zma-miR167g*	miR167	GGUCAUGCUGUAGUUUCAUC	3'	20	1	0.09
zma-miR167h	miR167	UGAAGCUGCCAGCAUGAUCUG	5'	21	228	21.38
zma-miR167h*	miR167	GAUCAUGUUGCAGCUUCAC	3'	19	11	1.03
zma-miR167i	miR167	UGAAGCUGCCAGCAUGAUCUG	5'	21	228	21.38
zma-miR167i*	miR167	GAUCAUGUUGCAGCUUCAC	3'	19	11	1.03
zma-miR168a	miR168	UCGCUUGGUGCAGAUCGGGAC	5'	21	85973	8062.41
zma-miR168a*	miR168	CCCGCCUUGCACCAAGUGAA	3'	20	16	1.5
zma-miR168b	miR168	UCGCUUGGUGCAGAUCGGGAC	5'	21	85973	8062.41
zma-miR168b*	miR168	CCCGCCUUGCACCAAGUGAA	3'	20	94	8.82
zma-miR169a	miR169	CAGCCAAGGAUGACUUGCCGA	5'	21	58	5.44
zma-miR169a*	miR169	GGCAAGUUGUUCUUGGCUACA	3'	21	66	6.19
zma-miR169b	miR169	CAGCCAAGGAUGACUUGCCGA	5'	21	43	4.03
zma-miR169b*	miR169	GGCAAGUUGUUCUUGGCUACA	3'	21	65	6.1
zma-miR169c	miR169	CAGCCAAGGAUGACUUGCCGG	5'	21	50	4.69
zma-miR169f	miR169	UAGCCAAGGAUGACUUGCCUA	5'	21	23	2.16
zma-miR169g	miR169	UAGCCAAGGAUGACUUGCCUA	5'	21	23	2.16
zma-miR169g*	miR169	UGGGCGGUCUCCUUGGCUAGC	3'	21	1	0.09
zma-miR169h	miR169	UAGCCAAGGAUGACUUGCCUA	5'	21	23	2.16
zma-miR169i	miR169	UAGCCAAGGAUGACUUGCCUG	5'	21	23	2.16
zma-miR169j	miR169	UAGCCAAGGAUGACUUGCCUG	5'	21	23	2.16
zma-miR169k	miR169	UAGCCAAGGAUGACUUGCCUG	5'	21	23	2.16
zma-miR169p	miR169	UAGCCAAGGAUGACUUGCCGG	5'	21	639	59.92
zma-miR169p*	miR169	GGCAAGUCAUCUGGGGCUACG	3'	21	37	3.47
zma-miR171b	miR171	UGAUUGAGCCGUGCCAAUAUC	3'	21	280	26.26
zma-miR171b*	miR171	GAUAUUGGCGCGGUUCAAUC	5'	20	7	0.66
zma-miR171c	miR171	UGAUUGAGCCGUGCCAAUAUC	3'	21	2	0.19
zma-miR171c*	miR171	UAUUGGUGCGGUUCAAUCAGA	5'	21	5	0.47
zma-miR171d	miR171	UGAUUGAGCCGUGCCAAUAUC	3'	21	278	26.07
zma-miR171d*	miR171	UGUUGGCUCGGCUCACUCAGA	5'	21	137	12.85
zma-miR171e	miR171	UGAUUGAGCCGUGCCAAUAUC	3'	21	278	26.07
zma-miR171e*	miR171	UGUUGGCUCGGCUCACUCAGA	5'	21	144	13.5
zma-miR171f	miR171	UUGAGCCGUGCCAAUAUCACA	3'	21	278	26.07
zma-miR171h*	miR171	UGGUAUUGUUUCGGCUCAUGU	5'	21	3
zma-miR171i	miR171	UGAUUGAGCCGUGCCAAUAUC	3'	21	279	26.16
zma-miR171j	miR171	UGAUUGAGCCGUGCCAAUAUC	3'	21	282	26.45
zma-miR171k*	miR171	UGGUAUUGUUUCGGCUCAUGU	5'	21	3
zma-miR171n	miR171	UGAUUGAGCCGCGCCAAUAUC	3'	21	7	0.66
zma-miR172a	miR172	AGAAUCUUGAUGAUGCUGCA	3'	20	1003	94.06
zma-miR172b	miR172	AGAAUCUUGAUGAUGCUGCA	3'	20	1003	94.06
zma-miR172b*	miR172	CAGCACCAUCAAGAUUCACA	5'	20	2	0.19
zma-miR172c	miR172	AGAAUCUUGAUGAUGCUGCA	3'	20	1003	94.06
zma-miR172c*	miR172	CAGCACCAUCAAGAUUCACA	5'	20	2	0.19
zma-miR172d	miR172	AGAAUCUUGAUGAUGCUGCA	3'	20	1003	94.06
zma-miR172d*	miR172	CAGCACCAUCAAGAUUCACA	5'	20	2	0.19
zma-miR172e	miR172	GGAAUCUUGAUGAUGCUGCAU	3'	21	207	19.41
zma-miR319a	miR319	UUGGACUGAAGGGUGCUCCC	3'	20	1523	142.82
zma-miR319a*	miR319	GAGCUCUCUUCAGUCCACUC	5'	20	6	93.22
zma-miR319b	miR319	UUGGACUGAAGGGUGCUCCC	3'	20	1709	160.27
zma-miR319b*	miR319	AGAGCGUCCUUCAGUCCACUC	5'	21	2	50.83
zma-miR319c	miR319	UUGGACUGAAGGGUGCUCCC	3'	20	1521	142.64
zma-miR319c*	miR319	GAGCUCUCUUCAGUCCACUC	5'	20	6	90.78
zma-miR319d	miR319	UUGGACUGAAGGGUGCUCCC	3'	20	1709	160.27
zma-miR319d*	miR319	AGCGUCCUUCAGUCCACUC	5'	19	2	50.55
zma-miR390a	miR390	AAGCUCAGGAGGGAUAGCGCC	5'	21	253	23.73
zma-miR390a*	miR390	CGCUAUCUAUCCUGAGCUCCA	3'	21	24	2.25
zma-miR390b	miR390	AAGCUCAGGAGGGAUAGCGCC	5'	21	253	23.73
zma-miR390b*	miR390	CGCUAUCUAUCCUGAGCUCCA	3'	21	24	2.25
zma-miR393a	miR319	UCCAAAGGGAUCGCAUUGAUCU	5'	22	24	2.25
zma-miR393a*	miR319	AUCAGUGCAAUCCCUUUGGAAU	3'	22	3	0.28
zma-miR394a	miR394	UUGGCAUUCUGUCCACCUCC	5'	20	167	15.66
zma-miR394a*	miR394	AGGUGGGCAUACUGCCAAUG	3'	20	2	0.19
zma-miR394b	miR394	UUGGCAUUCUGUCCACCUCC	5'	20	166	15.57
zma-miR394b*	miR394	AGGUGGGCAUACUGCCAAUG	3'	20	2	0.19
zma-miR395a	miR395	GUGAAGUGUUUGGGGGAACUC	3'	21	1	0.09
zma-miR395b	miR395	GUGAAGUGUUUGGGGGAACUC	3'	21	1	0.09
zma-miR396a	miR396	UUCCACAGCUUUCUUGAACUG	5'	21	65	6.1
zma-miR396a*	miR396	GUUCAAUAAAGCUGUGGGAAA	3'	21	61	5.72
zma-miR396b	miR396	UUCCACAGCUUUCUUGAACUG	5'	21	65	6.1
zma-miR396b*	miR396	GUUCAAUAAAGCUGUGGGAAA	3'	21	61	5.72
zma-miR396c	miR396	UUCCACAGGCUUUCUUGAACU	5'	21	63	5.91
zma-miR396d	miR399	UUCCACAGGCUUUCUUGAACUG	5'	22	63	5.91
zma-miR399a	miR399	UGCCAAAGGAGAAUUGCCCUG	3'	21	6	0.56
zma-miR399c	miR399	UGCCAAAGGAGAAUUGCCCUG	3'	21	6	0.56
zma-miR399c*	miR399	GGGUACGUCUCCUUUGGCACA	5'	21	1
zma-miR399e	miR399	UGCCAAAGGAGAGUUGCCCUG	3'	21	9	0.84
zma-miR408b*	miR408	CAGGGACGAGGCAGAGCAUGG	5'	21	6	0.56
zma-miR528b	miR528	UGGAAGGGGCAUGCAGAGGAG	5'	21	96	9
zma-miR529	miR529	AGAAGAGAGAGAGUACAGCCU	5'	21	19	1.78
zma-miR529*	miR529	GCUGUACCCUCUCUCUUCUUC	3'	21	5	0.47
zma-miR2275a-5p	miR2275	AGAGUUGGAGGAAAGCAAACC	5'	21	1	0.09
zma-miR2275b-5p	miR2275	AGGAUUAGAGGCAACUGAACC	5'	21	2	0.19
							Ortholog in miRBase (release 19) or checked in miRBase (release 19, Zea mays)	Potentially new miRNAs cross- validated with exsited sequencing literatures
non-conserved miRNAs								Reference 23	Reference 24	Reference 25	Reference 26	Reference 27	Reference 28	Reference 30
zma-miRs1a		GGUGAACCACCGGACAUCGCAC	5'	22	13	1.22	N	N	zma-miRn4a/b/c/d/e/f/g	N	N	N	N	N
zma-miRs1b		GGUGAACCACCGGACAUCGCAC	3'	22	21	1.97	N	N	zma-miRn4a/b/c/d/e/f/g	N	N	N	N	N
zma-miRs2		UUUGACCAAGUUUGUAGAAAA	5'	21	10	0.94	bdi-miR5169	N	zma-miRn57a/b	N	N	N	N	N
zma-miRs3		UAUACACUGUGGUUGUGGAUG	5'	21	64	6	N	N	N	N	N	N	N	N
zma-miRs4		UAGCCAAGCAUGAUUUGCCCGU	5'	22	7	0.66	bdi-miR169k-5p; zma-miR169i/j/k-5p	N	N	N	N	miRC16	zma-miRC10	N
zma-miRs5		UGAUGCCAUUCAUUAAUCUC	5'	20	16	1.5	N	N	N	N	N	N	N	N
zma-miRs6a		UGGGUCAAGAAAGUAGAUGAAG	5'	22	4439	416.28	N	N	N	N	N	N	N	N
zma-miRs6a*		UCAUGUAUUUCUUCAUCCAGG	3'	21	6	0.56	N	N	N	N	N	N	N	N
zma-miRs6b		UGGGUCAAGAAAGUAGAUGAAG	5'	22	4314	404.56	N	N	N	N	N	N	N	N
zma-miRs6b*		UCAUGUAUUUCUUCAUCCAGG	3'	21	6	0.56	N	N	N	N	N	N	N	N
zma-miRs7		UUGGAGGGGAUUGAGGGGGCUA	5'	22	13	1.22	N	N	zma-miRn13a/b/c/d	N	N	N	N	N
zma-miRs8		UUGGAUUGGUUUAGAGUGGUU	5'	21	9	0.84	N	N	N	N	N	N	N	N
zma-miRs9		UUAGGCUCGGGGACUAUGGUG	5'	21	56	5.25	N	N	N	N	zma-miRn25	N	N	N
zma-miRs9*		CCGUGGCUCCUGCUCCUGAUG	3'	21	1	0.09	N	N	N	N	N	N	N	N
zma-miRs10		AUCGGCUGAUCGUUUGGCCUG	5'	21	12	1.13	N	N	N	N	N	N	N	N
zma-miRs11		CGUGGAACUUCUUCGGCGUAG	5'	21	59	5.53	N	N	N	N	N	N	N	N
zma-miRs11*		GUGCCGAAGAAGAACUUCCUGCA	3'	23	2	0.19	N	N	N	N	N	N	N	N
zma-miRs12		UGGCUGUGAUGACAAAAAGGU	5'	21	14	1.31	N	N	N	N	N	miRC10	N	N
zma-miRs13		UGAGUUUAGGGACUGGGAUGG	3'	21	5	0.47	N	N	N	N	N	N	N	N
zma-miRs14		UGAAACUGUCACAGCAUGAUC	5'	21	6	0.56	zma-miR167b-3p	N	N	N	N	N	N	N
zma-miRs15		UGUUCGGUUGCUCAGGAACGGU	5'	22	9	0.84	N	N	N	N	N	N	N	N
zma-miRs16		UUGCCAGGAGGAGGAUGGAGC	3'	21	65	6.1	N	N	N	N	N	N	N	N
zma-miRs17		UGAAAAGCUAGAACGAUUUAC	3'	21	9	0.84	N	N	N	N	N	miRC15	N	N
zma-miRs18		GUACUACGGGUACUGCGAGC	3'	20	5	0.47	N	N	N	N	N	N	N	N
zma-miRs19a		UGGUUGACAUAUGGACCCCAC	5'	21	5	0.47	N	N	N	N	N	N	N	N
zma-miRs19b		UGGUUGACAUAUGGACCCCAC	5'	21	5	0.47	N	N	N	N	N	N	N	N
zma-miRs19c		UGGUUGACAUAUGGACCCCAC	5'	21	5	0.47	N	N	N	N	N	N	N	N
zma-miRs19d		UGGUUGACAUAUGGACCCCAC	5'	21	5	0.47	N	N	N	N	N	N	N	N
zma-miRs20		AGGGCUUGUUCGUUUUGGAGU	5'	21	35	3.28	N	N	N	N	N	N	N	N
zma-miRs21		GGUGUUGGUGCCUGUAGCGG	5'	20	7	0.66	N	N	N	N	N	N	N	N
RPM: reads per million
Reference 23: Zhang Z, Lin H, Shen Y, Gao J, Xiang K, Liu L, Ding H, Yuan G, Lan H, Zhou S, Zhao M, Gao S, Rong T, Pan G. 2012. Cloning and characterization of miRNAs from maize seedling roots under low phosphorus stress. Mol Biol Rep, 39: 8137-46.
Reference 27: Wang L, Liu H, Li D, Chen H. 2011. Identification and characterization of maize microRNAs involved in the very early stage of seed germination. BMC genomics, 12: 154-163.
Reference 25: Jiao Y, Song W, Zhang M, Lai J. 2011. Identification of novel maize miRNAs by measuring the precision of precursor processing. BMC plant biology, 11: 141.
Reference 28: Zhai L, Liu Z, Zou X, Jiang Y, Qiu F, Zheng Y, Zhang Z. 2013. Genome-wide identification and analysis of microRNA responding to long-term waterlogging in crown roots of maize seedlings. Physiol Plant, 147: 181-93.
Reference 29: Zhao M, Tai H, Sun S, Zhang F, Yunbi Xu, Li W-X. 2012. Cloning and characterization of maize miRNAs involved in responses to nitrogen deficiency. Plos one, 7: e29669.
Reference 30: Zhao Y, Xu Z, Mo Q, Zou C, Li W, Xu Y, Xie C. 2013. Combined small RNA and degradome sequencing reveals novel miRNAs and their targets in response to low nitrate availability in maize. Annals of Botany 112: 633-642.
Reference 24: Ding D, Wang Y, Han M, Fu Z, Li W, Liu Z, Hu Y, Tang J. 2012. MicroRNA transcriptomic analysis of heterosis during maize seed germination. PLoS One, 7: e39578.
N: indicates that no found in the corresponding reference or database
