# Supplementary material for: Identification of miRNAs and their target genes in developing maize ears by combined small RNA and degradome sequencing
Source: BMC Genomics. 2014 Jan 14;15:25. doi: 10.1186/1471-2164-15-25 (PMC3901417; doi:10.1186/1471-2164-15-25)
Supplement: Additional file 6: Table S5 — The detailed precursor sequences and exact genome locations of all maize miRNAs. [file 1471-2164-15-25-S6.xlsx]

## Sheet: Table S5
Table S5. The detailed precursor sequences and exact genome locations of all maize miRNAs.
miRNA Name	location	minimum of free energy	structure	miRNA precursor sequence
zma-MIRs1a	chr10:170455:170536:-	-39.6	- A-| AAC ACAU AA- AAG	GTAGCTGTCTGGTGAACCACCGGACATCGCACAACAGAAAGTGGATTTGCGCGTGCGCGGCCGGTGCACCAGACAGTGCACA
			GU GCUGUCUGGUG CACCGG CGCAC CAGA \
			CA UGACAGACCAC GUGGCC GCGUG GUUU U
			A CG^ --- GGC- CGC AGG
zma-MIRs1b	chr1:261835708:261835791:-	-50.1	A G A C- CA-| AU AC	ACAGTCTACAGTGCCTGTCCGGTGCACACCGGACAATGCACAGTAGCTGTCCGGTGAACCACCGGACATCGCACAGTAGAGTGG
			CA UCUAC GUGC UGUCCGGUG CACCGGACA GC A
			GU AGAUG CACG ACAGGCCAC GUGGCCUGU CG G
			G G A CU CAA^ -- AU
zma-MIRs2	chr10:7112184:7112314:-	-55.6	- U C A UA ----| A AUUU	CTATGCTAATTTTGACCAAGTTTGTAGAAAAGAATTAACATGTATACATCATGATACGTATTTTCATAATGTACATCTTCGATGGGTACATGTTAATACTTTTCTATAAATTTCGTCAAAATTTGCATAGT
			CUAUGC AAUUUUGAC AAGUUUGUAGAAAAG AUUAACAUGUA CAUC AUG UACGU \
			GAUACG UUAAAACUG UUUAAAUAUCUUUUC UAAUUGUACAU GUAG UAC AUGUA U
			U U C A GG CUUC^ - AUAC
zma-MIRs3	chr10:140401501:140401631:-	-35.7	C - U--- U U UG UUU C---| -- AG - GU G	CACCCCGTGCTATACACTGTGGTTGTGGATGTTGACTTTTGCCGTTTTGCAAGTGTGTAGTGATGTGTCGTCTGCGATTGACCTAAGTTCTAGTTAAATTTCTAGCTCTAGTGTTGCTTGGTAATGGGGTC
			ACCCCG UGCUA ACACUG GGUUG GGA UUGACU GC GUU UUGCA UG U A U
			UGGGGU AUGGU UGUGAU UCGAU CUU AAUUGA UG CAG AGCGU GC G U G
			C A UCGU C - UA UCU AAUC^ UU CU U UG A
zma-MIRs4	chr1:297173995:297174083:+	-43.6	CCAU| U A C CUGACUCU U	CCATCTCTGATAGCCAAGCATGATTTGCCCGTAGTCTGACTCTGAGTGTGCTCCTGCTACGGGCAAATCATCTTGGCCATCTGAGTACC
			CUC GAU GCCAAG AUGAUUUGCCCGUAGU GAG G
			GAG CUA CGGUUC UACUAAACGGGCAUCG CUC U
			CCAU^ U C - UC------ G
zma-MIRs5	Chr1:16908651:16908718:-	-25.4	AUAG - --| A AA UG	ATAGGTTTGCTGATGCCATTCATTAATCTCTGGCGGAGGAGGATGGAGGGCACGTCAGGCGAGCGGGG
	Chr2:177875486:177875554:+		GUUUG CUGA UGCC UUCAUU UCUC \
	Chr4:33318100:33318168:+		CGAGC GACU ACGG AGGUAG GGAG G
			GGGG G GC^ G GA GC
zma-MIRs6a/zma-MIRs6a*	Chr1:145766064:145766151:-	-33	- CC-| C G G AGAAGCCGAU U	TGCCACCCTCTGGGTCAAGAAAGTAGATGAAGAAGCCGATGGGTATGATTACCCTGTCATGTATTTCTTCATCCAGGGAACTGGCAC
	Chr1:242550647:242550734:-		UGCCA CUCUGGGU AAGAAA UA AUGA GGGUA G
	Chr4:134986565:134986651:+		ACGGU GGGACCUA UUCUUU AU UACU CCCAU A
	Chr4:246403562:246403649:-		C CAA^ C - G GU-------- U
	Chr5:178324845:178324932:-
	Chr7:84405602:84405689:+
zma-MIRs6b/zma-MIRs6b*	Chr8:65126597:65126681:+	-36.7	- C--| C G G AGCCGAU U	TGCCACCCTCTGGGTCAAGAAAGTAGATGAAGCCGATGGGTATGATTACCCTGTCATGTATTTCTTCATCCAGGGGAACTGGCAC
	Chr8:65098199:65098283:-		UGCCA CCUCUGGGU AAGAAA UA AUGA GGGUA G
			ACGGU GGGGACCUA UUCUUU AU UACU CCCAU A
			C CAA^ C - G GU----- U
zma-MIRs7	chr2:160587100:160587178:-	-58.9	- G A -| AA	AGCAAGGGGATTGGAGGGGATTGAGGGGGCTAGAGTAAGGGATTCTAGCCCCCCTCAACCCCCTACAATCCCTTTGCTC
			AGCAAGGGGAUUG AGGGG UUGA GGGGGCUAGAGU \
			UCGUUUCCCUAAC UCCCC AACU CCCCCGAUCUUA G
			C A C C^ GG
zma-MIRs8	Chr2:193765038:193765121:-	-37.2	UAUAAA| G U AG UU GCA	TATAAAACAGTTGGATTGGTTTAGAGTGGTTCAACTTGCGCATGTAGCTGTTGAACCGGCCTGCACCAGTCGAACTGTGTATTT
	Chr3:162876889:162876972:+		ACAGUU GAUUGGU UAG UGGUUCAAC GC \
	Chr5:169860946:169861029:-		UGUCAA CUGACCA GUC GCCAAGUUG CG U
			UUUAUG^ G C CG U- AUG
zma-MIRs9/zma-MIRs9*	chr3:37277918:37278069:+	-88.4	C A CU GA C UG C --| C- CU CU	CGGCCTAACATTAGGCTCGGGGACTATGGTGCAGCCAAGGATGACTTGCCGATCGATGTGACGCCTCTTGATCTCGTCGTCGTCAGATCGTCGCCGATCATCGGCAAGTTGTTCTTGGCTACACCGTGGCTCCTGCTCCTGATGTAAGGCTC
			GGCCU ACAUUAGG CGGG CUAUGGUG AGCCAAGGA ACUUGCCGAU GAU GUGACG CU UGAU C
			UCGGA UGUAGUCC GUCC GGUGCCAC UCGGUUCUU UGAACGGCUA CUA CGCUGC GA GCUG G
			C A UC UC A GU - GC^ UA CU CU
zma-MIRs10	chr3:95960134:95960203:+	-31.5	C| UCA G - U G UG	CGTGATTTCAGATCGGCTGATCGTTTGGCCTGGGTGATTTTTAGGGCGACGATCAGGGCGATTAGTCGCC
			GUGAUU GAUCG C UGAUCGUU G CCUGGG \
			CGCUGA UUAGC G ACUAGCAG C GGAUUU A
			C^ --- G G - G UU
zma-MIRs11/zma-MIRs11*	chr4:6987996:6988075:-	-35.1	GUAACGCAA U ---| UA C	GTAACGCAAGCGTGGAACTTCTTCGGCGTAGGTTGCACTGATGTAGCCAGTGCCGAAGAAGAACTTCCTGCAACTGAAAG
			GCG GGAA CUUCUUCGGCG GGUUGCA U
			CGU CCUU GAAGAAGCCGU CCGAUGU G
			GAAAGUCAA - CAA^ GA A
zma-MIRs12	chr5:13726506:13726621:+	-35.6	UGCUGC - GU ---| A UGGUU A UG	TGCTGCTGCGTGGCTGTGATGACAAAAAGGTTATTTGGTTGATTATGATTCTTAATGCCATTTAAGGATCAAATTGTGATGACCTATTTGTGCGTGTCTGAGCCGATGCAATGAAG
			UGCGU GGCU GAUG ACAAA AGGUUAUU GAUU UGAUUCUUAA C
			ACGUA CCGA CUGU UGUUU UCCAGUAG UUAA ACUAGGAAUU C
			GAAGUA G GU GCG^ A UG--- - UA
zma-MIRs13	chr5:33732172:33732274:+	-51.2	UAAA A U C C -| U	TAAAGTTGTGTCATCCCGATCTCTAAACTTTCGACGTGCACATTTAGTTTAAAGACATAGATATGCACTTTGTGAGTTTAGGGACTGGGATGGCGCAATGCTT
			GUUGUGUCAUCCCG UCUCUAAACUU CGA GUGCA AUUUA GUU A
			UAACGCGGUAGGGU AGGGAUUUGAG GUU CACGU UAGAU CAG A
			UUCG C U U A A^ A
zma-MIRs14	chr5:7648838:7648949:-	-42.9	- -| A A CA CAUC UC A- CUCA A	AGGGAAAGAGTGAAACTGTCACAGCATGATCTAACCATCACTCGCAAGCCTCACTGCAGCAGCAGAGCAATGCCGTCGTTAGATCATGCTGGCAGCTTCACCCTTTATCTTG
			AGGG AAAG GUGAA CUGU CAGCAUGAUCUAAC AC GCA GC CUGC G
			UUCU UUUC CACUU GACG GUCGUACUAGAUUG UG CGU CG GACG C
			G A^ C C -- C--- C- AA A--- A
zma-MIRs15	chr6:102874227:102874366:+	-54.6	ACU--- -| CU ACGG - UG C U C AUU- ACCUAU	ACTTAGGGGTTGTTCGGTTGCTCAGGAACGGTGGCCTGGAACTATTCCTGCCTGGATTGTTTACCTATTTTATATAAGATTTCATCATGTGGAATAATTCTGGGTCCAATCCTGGACAACCGAGCAGGCCCTTATTTGTA
			UAGGGG UUGUUCGGUUG CAGGA UGG CC GAA UAUUCC GC UGG GUUU U
			AUUCCC GACGAGCCAAC GUCCU ACC GG CUU AUAAGG UG ACU UAGA U
			AUGUUU G^ AG A--- U GU A - U ACUU AUAUAU
zma-MIRs16	chr9:7189032:7189100:+	-32.8	C C C- AG - -- -| UA	CGTCCTCGCCGCAGCACCTCCTCCGCAGGATACGTTCCTTGCCAGGAGGAGGATGGAGCGTTCGATGAC
			GUC UCG CGC CA CCUCCUCC GC AGGA \
			CAG AGC GCG GU GGAGGAGG CG UCCU C
			- U UU AG A AC U^ UG
zma-MIRs17	chr9:33858898:33859002:-	-59.7	A| UAA A CA	ATTCCAAATTGTAAGTCGTTCTAGCTTTTCTAAATACATAGATTTTGCTACATGCCTAGTAAAGCTATGTATCTTGAAAAGCTAGAACGATTTACAATTTGGAAC
			UUCCAAAUUGUAAGUCGUUCUAGCUUUUC AUACAUAG UUUUGCUA U
			AAGGUUUAACAUUUAGCAAGAUCGAAAAG UAUGUAUC GAAAUGAU G
			C^ UUC - CC
			U^ -- - -- AU G
zma-MIRs18	chr1:140132808:140132921:+	-37.6	U| UGGAC U - UG AUUU - GGU CC G	TGGTGTTGGACGGGTCAGTCTCGTTGAGTACATTTTAGTACTTAGGGTGCTATTCCCAATGATTGTTGCAGATGGCCTGATGTACTACGGGTACTGCGAGCACTGCTTATACCC
			GGUGU GGG CAGU CUCGU AGUAC UAGUAC UUAG GCUAUU CAAU A
			CCAUA UUC GUCA GAGCG UCAUG AUCAUG AGUC CGGUAG GUUG U
			C^ ----- - C -- GGC- U --- AC U
zma-MIRs19a	chr2:196666638:196666791:+	-98.7	- C AC --| CA UG CGA	AAATGGGTCGTGGTTGACATATGGACCCCACATGTTAGCCTGTGTATCACTTTTCTCTCTTTTCCACGTGTCCGATGAGAGAACCGAGAAAAGACAGAGAAAATAGATACACAGACTGATATGTGGGGTCCATATGTCAACCACGACTCGTTTG
			AAAUGGGUCGUGGUUGACAUAUGGACCCCACAUGUUAG CUGUGUAUC UUUUCUC UCUUUUC CG UC U
			UUUGCUCAGCACCAACUGUAUACCUGGGGUGUAUAGUC GACACAUAG AAAAGAG AGAAAAG GC AG G
			G A AU AC^ A- CA AGA
zma-MIRs19b	chr2:196666638:196666790:-	-92.9	AAACGA| AUC UA UG - - UCU	AAACGAGTCGTGGTTGACATATGGACCCCACATATCAGTCTGTGTATCTATTTTCTCTGTCTTTTCTCGGTTCTCTCATCGGACACGTGGAAAAGAGAGAAAAGTGATACACAGGCTAACATGTGGGGTCCATATGTCAACCACGACCCATTT
			GUCGUGGUUGACAUAUGGACCCCACAU AGUCUGUGUAUC UUUUCUC UCUUUUCU CG GUUC \
			CAGCACCAACUGUAUACCUGGGGUGUA UCGGACACAUAG AAAAGAG AGAAAAGG GC CAGG C
			UUUACC^ CAA UG -- U A CUA
zma-MIRs19c	chr5:182646213:182646347:+	-81.4	AAACA| CUUUUCUAUCUCUUUUCC UUCUCU	AAACAGGTCGTGGTTGACATATGGACCCCACATGTCAGCATGTATCTCTTTTCTATCTCTTTTCCCGGTTCTCTCTCACCTCCCGTTTGGATACATGCTGACATGTGGGGTCCATATGTCAACCATGACCCATTT
			GGUCGUGGUUGACAUAUGGACCCCACAUGUCAGCAUGUAUCU CGG C
			CCAGUACCAACUGUAUACCUGGGGUGUACAGUCGUACAUAGG GCC U
			UUUAC^ UUU--------------- CUCCAC
zma-MIRs19d	chr9:114976246:114976391:-	-92.1	-| A U C G - U CUCUCUCUUU	AAACAGGTCGTGGTTGACATATGGACCCCACATGTCAGGCTGTGTATCTCTTTTCTCTCTCCCTCTCTCTTTTCTACATGTCCGGTGAGAGAAAAGAGATACACATGCTGATATGTTGGGTCCATATGTCATCCACGACCCGTTTG
			AAAC GGUCGUGG UGACAUAUGGACCC ACAUGUCAG C UGUGUAUCUCUUUUCUCUC CC \
			UUUG CCAGCACC ACUGUAUACCUGGG UGUAUAGUC G ACACAUAGAGAAAAGAGAG GG U
			G^ C U U - U U CCUGUACAUC
zma-MIRs20	chr4:41972777:41972854:-	-54.7	-| UUUU CCC	TGGTCCTTTTAGGGCTTGTTCGTTTTGGAGTGGATCCCCTCAGTCCACTCCAAAACGAACAAGCCCTTACTGGGCTAG
			UGGUCC AGGGCUUGUUCGUUUUGGAGUGGAU \
			AUCGGG UCCCGAACAAGCAAAACCUCACCUG C
			G^ UCAU ACU
zma-MIRs21	chr7:6041852:6041939:+	-50.1	C| A A - C AG UUC UC	CGCAGGCGGAGGTGTTGGTGCCTGTAGCGGCGGCGTTCGCGGTCGTCGTCGTCATCGCCGCTGACAGCCACCGACGACCACTGCCGCT
			GC GGCGG GGU GUUGGUG CUGU CGGCGGCG GCGG G
			CG CCGUC CCA CAGCCAC GACA GUCGCCGC UGCU U
			U^ - A G C -- UAC GC
