# Supplementary material for: Identification of miRNAs and their target genes in developing maize ears by combined small RNA and degradome sequencing
Source: BMC Genomics. 2014 Jan 14;15:25. doi: 10.1186/1471-2164-15-25 (PMC3901417; doi:10.1186/1471-2164-15-25)
Supplement: Additional file 8: Table S6 — Statistic test results of miRNA microarray during ear development. [file 1471-2164-15-25-S8.xlsx]

## Sheet: Table S6
Table S6. Statistic test results of miRNA microarray during ear development.
Note: Ears RNAs of maize at the four developmental stages were hybridized with miRNA microarrays separately, and RNAs of every developmental stage were manually collected from 10 independent ears. Hybridization intensity values from individual maize sample were filtered and global median normalized. We considered differentially expressed miRNAs with a P < 0.01 from a student's test (compared with…
			Group 1		Group 2		Group 3		Group 4		Group 1	Group 1	Group 1	Group 1	Group 2	Group 2	Group 2	Group 2	Group 3	Group 3	Group 3	Group 3	Group 4	Group 4	Group 4	Group 4
			M-1		M-2		M-3		M-4		S01 - M-1-01	S01 - M-1-02	S01 - M-1-03	S01 - M-1-04	S02 - M-2-01	S02 - M-2-02	S02 - M-2-03	S02 - M-2-04	S03 - M-3-01	S03 - M-3-02	S03 - M-3-03	S03 - M-3-04	S04 - M-4-01	S04 - M-4-02	S04 - M-4-03	S04 - M-4-04
Probe No.	Reporter Name	p-value	Mean	StDev	Mean	StDev	Mean	StDev	Mean	StDev	Signal	Signal	Signal	Signal	Signal	Signal	Signal	Signal	Signal	Signal	Signal	Signal	Signal	Signal	Signal	Signal
16	ath-miR167d	1.08921e-09	624.891	38.8973	855.081	181.428	660.542	55.7892	136.937	20.4504	664.131	651.496	599.831	584.106	697.859	786.675	1116.04	819.743	584.03	684.402	659.23	714.506	108.55	135.915	148.873	154.411
15	ath-miR167c	2.66529e-09	523.224	38.2559	452.409	60.0165	469.915	38.2924	100.236	21.72	537.624	570.776	493.459	491.037	399.048	410.511	528.901	471.176	426.062	471.603	462.855	519.141	72.0398	103.301	100.656	124.948
496	zma-miR167e	2.84493e-09	654.259	58.8259	898.462	221.534	655.852	73.4998	149.629	13.6733	678.332	625.741	589.48	723.485	713.815	904.049	767.682	1208.3	574.56	674.84	626.602	747.406	134.712	153.587	143.649	166.568
565	zma-miR319a	4.95968e-08	7893.07	1149.73	1514.78	246.982	3884.09	595.315	3216.47	513.698	8623.3	7879.18	6274.82	8794.99	1447.18	1249.06	1519.77	1843.1	3842.42	3801.33	3222.81	4669.79	3800.04	2968.62	2640.37	3456.84
491	zma-miR167a	6.33613e-08	568.053	52.1926	777.608	214.804	652.752	101.7	151.695	18.6201	546.475	597.537	505.765	622.436	587.983	835.964	630.59	1055.9	531.279	767.068	616.457	696.203	151.766	167.095	125.476	162.444
769	zma-miRs16	9.38117e-08	478.971	80.9445	113.964	33.8518	432.851	17.2743	424.988	28.5153	360.586	493.057	532.432	529.809	97.5491	109.119	86.392	162.797	407.448	440.852	437.4	445.703	384.54	428.702	435.773	450.935
209	osa-miR1846a-5p	5.15415e-07	905.908	67.4274	356.261	83.2927	1074.54	145.008	812.208	42.0053	808.438	961.704	917.875	935.616	321.453	365.923	270.876	466.794	882.349	1230.57	1116.54	1068.7	755.629	857.209	818.173	817.819
129	ath-miR854a	1.3399e-06	1495.49	104.515	645.87	163.367	2449.91	517.849	1760.91	250.615	1454.85	1393.43	1494.31	1639.37	515.204	553.906	635.214	879.154	2254.46	1863.93	2598.15	3083.12	1917.28	1522.24	1574.44	2029.68
641	zma-miRs9	1.40368e-06	266.163	36.6596	154.927	54.8732	325.923	53.5871	714.036	74.6467	310.59	246.848	227.438	279.775	140.777	105.341	140.194	233.394	328.344	302.69	273.668	398.988	689.183	695.915	649.364	821.683
13	ath-miR164c	1.7585e-06	322.238	20.0129	644.175	124.61	368.473	23.5127	613.862	50.216	326.316	336.344	292.89	333.401	531.46	584.456	818.271	642.513	337.009	364.215	383.841	388.826	556.391	587.514	661.025	650.516
179	osa-miR1436	2.43417e-06	1454.98	182.646	461.494	119.765	1377.7	161.269	1038	175.164	1666.41	1393.56	1237.93	1522.03	459.051	363.384	392.724	630.816	1450.77	1390.01	1149.42	1520.6	1147.64	1116	776.345	1112.03
231	osa-miR1858a	3.63284e-06	484.446	25.3225	118.27	56.3457	341.556	41.2806	369.663	35.5867	512.127	465.037	499.631	460.99	98.031	92.8505	80.1629	202.035	280.461	352.419	366.416	366.926	339.619	340.536	411.447	387.049
289	osa-miR2097-5p	8.18144e-06	1278.33	107.521	421.143	121.26	990.153	162.094	847.808	127.497	1315.67	1268.48	1136.5	1392.67	383.646	315.364	389.694	595.866	1012.71	936.855	811.871	1199.17	1007.19	837.391	695.355	851.293
470	zma-miR164e	2.21137e-05	342.779	35.2937	816.215	212.701	435.213	72.1103	723.08	34.7109	318.955	306.222	370.755	375.186	655.521	618.678	937.378	1053.28	379.163	370.749	472.657	518.282	725.135	677.358	761.743	728.083
627	zma-miR528a	2.79598e-05	767.813	79.5303	282.341	73.2874	583.377	94.6437	528.44	98.119	674.539	775.02	753.752	867.941	219.733	253.768	267.849	388.014	463.972	597.763	577.179	694.594	442.324	491.929	510.338	669.171
46	ath-miR395b	3.69428e-05	495.182	96.7415	150.849	37.22	384.783	78.633	307.687	64.5164	501.017	360.689	530.544	588.477	113.954	124.524	175.275	189.644	351.457	298.128	407.812	481.734	391.338	234.424	296.654	308.33
8	ath-miR159b	6.42887e-05	22399.2	1148.05	33079.3	1529.48	28819.8	3039.9	29983.9	2342.23	22466.5	23985.7	21752.8	21391.9	32686	31111.4	34578.4	33941.4	27557.7	25257.5	32181.2	30283	31480.3	29620.6	26824.6	32010.1
396	osa-miR535	7.18989e-05	468.455	52.4276	144.67	58.7103	360.643	88.5712	340.095	54.5063	518.234	450.452	402.872	502.26	129.063	94.3214	125.75	229.547	376.099	317.138	272.175	477.161	391.762	302.702	284.258	381.657
472	zma-miR164f	7.3804e-05	267.233	49.7418	623.499	174.228	348.423	55.6539	598.996	33.3884	223.584	226.518	297.145	321.685	453.997	496.916	736.341	806.744	304.743	301.96	369.388	417.602	601.412	558.082	639.734	596.756
7	ath-miR159a	7.41645e-05	22367.2	1149.39	33110.9	1749.89	28490.3	3140.29	29888.4	2171.11	22365.6	23959.3	21858.2	21285.8	32513.8	31018.4	35101.7	33809.6	27291.3	24853.1	32177.9	29638.9	30644.2	30039.8	26872.1	31997.6
195	osa-miR164c	0.000108699	394.625	60.7824	868.399	224.687	451.118	69.011	654.853	50.3292	353.513	333.167	432.572	459.249	705.903	680.831	923.861	1163	426.618	396.762	428.807	552.286	645.835	602.229	647.936	723.414
198	osa-miR166i	0.000130467	861.383	71.7271	301.426	118.26	528.265	133.389	428.846	42.3027	805.468	794.308	933.958	911.798	263.445	202.572	266.45	473.235	456.883	450.757	477.827	727.591	425.061	414.361	388.094	487.869
465	zma-miR164a	0.000141582	257.633	49.9241	565.156	176.099	310.671	51.7058	579.662	21.3903	240.42	205.025	261.112	323.975	440.56	400.395	644.648	775.022	265.643	269.048	338.083	369.909	561.778	572.032	574.129	610.709
9	ath-miR159c	0.000232073	18838.3	747.784	26198.1	1621.27	23896.9	2629.6	25238.4	1834.68	18629.9	19886.8	18719.6	18116.8	25226.2	24476.7	27963.6	27125.8	22934.8	20700.3	26666.8	25285.6	26308.3	24566.1	22987.4	27091.6
196	osa-miR164e	0.000325527	548.773	34.517	1135.72	332.897	660.153	106.54	881.328	75.1497	546.155	505.292	554.294	589.348	916.107	878.201	1146.16	1602.42	606.472	570.952	650.953	812.237	858.958	802.982	880.54	982.833
502	zma-miR168a	0.000492251	1220.56	106.004	2471.72	583.548	1760.07	366.765	1521.91	140.993	1305.06	1173.59	1093.02	1310.55	2217.72	2245.69	2082.94	3340.53	1544.73	1855.91	1407	2232.65	1579.17	1496.31	1339.94	1672.21
440	zma-miR156j	0.000626132	565.461	82.8423	230.575	71.9544	333.318	63.5438	348.434	62.1746	543.832	461.712	600.788	655.51	158.693	191.54	249.358	322.709	263.599	302.349	358.92	408.405	347.939	264.874	367.204	413.72
299	osa-miR2102-5p	0.000766652	323.313	35.5146	237.012	73.2341	268.186	46.2813	476.896	55.3127	324.014	305.677	290.982	372.578	174.035	190.41	247.374	336.231	254.072	229.976	253.13	335.565	431.125	439.216	485.595	551.649
442	zma-miR156k	0.00242455	427.777	59.7687	275.258	87.3348	227.862	41.7388	224.711	25.1076	401.849	368.433	432.418	508.409	187.333	222.807	309.759	381.134	194.916	190.215	252.385	273.931	227.901	193.847	222.032	255.063
639	zma-miRs7	0.00120668	709.148	51.0324	349.208	122.24	637.733	161.092	444.718	48.1123	749.676	712.831	636.153	737.933	323.466	243.144	305.045	525.178	609.961	564.819	505.464	870.69	474.391	421.472	389.05	493.958
277	osa-miR2091-5p	0.00381871	333.321	77.8739	94.1535	23.5163	212.512	34.6488	328.215	275.145	296.239	242.5	383.314	411.232	78.3552	71.3995	104.811	122.049	222.477	162.733	221.649	243.187	229.978	738.729	181.668	162.486
191	osa-miR159f	0.00733024	21478.1	1634.52	34028.9	7428.61	27013.9	3968.08	27740.8	1903.86	20886.5	19435.4	22688.8	22901.7	26140.3	29850.2	37507.9	42617.2	22220.6	25504.1	29136.8	31194.2	30280.2	25673.3	27645.3	27364.4
Following transcripts are statistically significant but have low signals (signal < 500)
530	zma-miR171c	4.37848e-07	128.583	9.78973	203.896	20.2828	143.742	16.8809	60.5768	14.3112	132.668	123.521	140.133	118.009	185.607	198.132	232.911	198.934	123.878	165.15	142.331	143.611	44.3979	79.0969	61.2686	57.5439
254	osa-miR1867	1.87753e-06	220.442	55.112	47.2363	15.0455	162.181	31.1076	142.256	16.0225	185.102	191.239	203.079	302.349	33.0435	48.3533	39.7933	67.7551	140.754	141.174	159.921	206.875	153.141	127.612	129.47	158.801
213	osa-miR1846e	2.0227e-06	342.824	29.0363	94.5343	29.4521	280.384	39.7398	297.924	45.9949	374.22	359.103	327.413	310.558	79.1206	105.965	63.1636	129.889	234.134	331.025	274.685	281.69	234.595	332.946	330.904	293.254
426	sbi-miR396d	2.25754e-06	33.1114	9.09916	138.588	33.6677	10.6367	3.11732	9.15867	5.37324	39.6167	34.1983	19.9328	38.6979	136.726	112.188	118.801	186.636	7.94279	10.9443	8.75139	14.9083	3.2401	14.6315	12.6629	6.10019
528	zma-miR171b	2.98104e-06	83.9647	5.54528	102.033	3.52233	97.3824	12.6335	33.6404	12.1668	78.895	90.2808	79.7444	86.9386	99.2193	107.175	100.586	101.153	81.5579	109.823	104.901	93.2474	25.1192	51.2273	25.8601	32.3549
193	osa-miR162a	5.79468e-06	213.194	37.5577	196.307	61.4947	312.29	39.0661	91.9784	5.68186	209.292	168.078	215.572	259.835	155.884	157.515	185.573	286.256	289.683	273.93	323.572	361.976	99.9174	86.5118	90.0778	91.4066
1	ath-miR156g	9.18955e-06	287.423	31.6623	271.948	110.199	117.939	14.8127	99.6963	9.03312	296.089	266.558	258.718	328.327	232.462	206.127	212.809	436.394	99.6785	114.012	123.408	134.656	101.006	103.015	107.902	86.8619
489	zma-miR166m*	1.7337e-05	46.3093	18.1805	92.8217	27.7641	169.405	21.4963	224.415	29.8221	23.0091	65.0468	41.9883	55.1931	83.1426	96.0721	62.9632	129.109	144.234	191.151	159.413	182.821	241.676	245.573	180.87	229.543
479	zma-miR166b*	2.23788e-05	115.548	22.7223	179.961	51.6756	379.492	71.5102	234.068	23.2676	114.154	88.5505	115.338	144.15	158.727	123.85	191.98	245.286	342.9	321.219	371.667	482.181	253.521	202.222	231.465	249.061
384	osa-miR444b.1	2.55942e-05	126.115	22.5543	59.0457	13.0383	83.7529	11.5291	136.352	16.8042	110.802	122.808	111.894	158.954	54.0684	48.6964	55.2928	78.1252	73.1307	79.8715	81.903	100.106	150.099	131.185	114.818	149.304
186	osa-miR156l	2.64895e-05	123.586	27.6861	145.818	23.1433	41.1912	7.63701	41.6376	16.1656	119.546	113.727	98.2135	162.858	148.772	122.323	135.654	176.523	47.1597	36.1464	33.197	48.2617	54.7432	40.1367	19.3635	52.3071
595	zma-miR396c	3.70389e-05	29.1589	11.0565	113.904	29.7952	8.80054	7.25031	13.8335	6.28027	36.4442	40.7434	18.8796	20.5685	96.2471	133.393	81.6033	144.373	7.85518	19.2942	3.28321	4.76953	20.841	9.60324	17.3166	7.57306
490	zma-miR166n*	4.53409e-05	157.941	33.5192	152.919	27.705	232.188	25.1603	354.454	48.0138	109.976	177.99	160.101	183.696	143.989	177.892	117.78	172.013	219.537	250.786	202.989	255.44	355.835	419.411	305.565	337.005
410	osa-miR815a	4.90774e-05	113.657	23.4024	36.4621	7.75246	83.4172	3.72101	75.1997	24.8003	94.9345	147.807	104.043	107.842	39.227	35.7631	26.2086	44.6495	80.0753	86.4864	86.7872	80.32	62.7522	111.295	70.715	56.0366
536	zma-miR171g	5.13362e-05	120.246	8.40804	51.0099	13.3403	120.352	26.7619	87.427	8.80609	110.424	122.872	130.279	117.407	37.8273	42.2296	57.4182	66.5647	93.1379	104.983	130.129	153.158	100.373	81.3006	85.4744	82.5597
480	zma-miR166c*	0.000101644	155.699	34.3202	207.173	64.2784	330.982	57.1353	427.924	48.7044	159.054	110.595	159.017	194.13	176.79	139.389	224.172	288.342	312.218	281.662	316.594	413.455	459.447	356.805	435.87	459.572
463	zma-miR162	0.00017387	143.815	31.2456	67.0814	25.8766	184.788	24.8843	58.2295	19.3443	134.991	136.884	115.095	188.291	69.6625	43.0035	53.4235	102.236	172.591	171.812	172.64	222.11	75.2949	56.1446	31.834	69.6446
503	zma-miR168a*	0.000190995	168.643	16.1178	164.591	59.8774	119.097	17.079	72.1999	8.7805	181.334	181.002	147.406	164.831	136.73	151.48	118.114	252.042	104.312	131.047	104.552	136.479	72.1984	71.6088	61.7545	83.2378
423	sbi-miR172b	0.000195056	51.6783	8.38297	26.6222	14.896	98.6197	12.9153	25.4697	10.4574	48.9821	63.8413	44.6208	49.269	22.7957	16.0808	19.0296	48.5827	87.8457	98.4185	91.3781	116.837	13.9738	33.4657	35.1525	19.287
433	zma-miR156a	0.000230639	233.363	38.2145	215.978	57.9013	126.993	20.9539	104.086	17.1969	193.311	209.532	256.123	274.484	141.136	209.022	233.831	279.925	108.83	110.181	137.66	151.301	99.1271	88.5877	128.688	99.9411
355	osa-miR396f	0.000314189	33.6211	13.761	119.528	35.0564	12.8444	5.83671	13.0002	9.32052	15.3808	36.3712	48.7098	34.0227	75.9165	127.256	114.218	160.722	9.10763	11.4292	9.38026	21.4604	16.193	2.61086	8.96325	24.2335
624	zma-miR408b*	0.000369996	123.915	33.3539	46.3741	17.1182	79.4756	9.23862	108.02	14.5434	123.7	104.39	96.628	170.943	27.1174	47.9724	41.9778	68.4286	74.6134	85.9846	68.9389	88.3653	109.937	97.5325	96.7465	127.864
629	zma-miR529	0.000561673	153.913	47.9069	59.7613	16.1903	88.9613	14.3744	130.558	32.964	126.309	133.28	130.418	225.645	46.3228	48.003	63.6967	81.0225	68.9323	100.356	88.1992	98.3571	121.999	106.878	114.227	179.129
307	osa-miR2118f	0.000608549	11.3278	4.91543	13.4807	4.57759	32.0458	6.0825	46.6722	17.0409	11.1927	14.9336	14.7615	4.42317	7.96029	15.5014	11.9005	18.5609	23.4588	37.4243	32.3895	34.9106	40.9606	68.0553	50.2055	27.4672
631	zma-miR827	0.000777812	159.24	38.2642	53.4372	7.1324	37.7272	8.68051	14.7254	12.1645	147.011	110.453	190.56	188.935	44.8179	57.2895	50.7159	60.9255	29.9822	30.7311	43.0393	47.1561	27.9896	7.90511	1.4857	21.521
301	osa-miR2104	0.000898989	216.848	45.0029	86.8248	30.2834	174.913	41.3771	175.703	36.7481	227.17	219.247	156.254	264.721	64.6825	68.9952	82.8922	130.729	178.515	154.806	135.296	231.033	164.505	172.429	139.29	226.588
346	osa-miR395a	0.000908424	154.361	36.8539	59.8772	18.8142	102.109	18.1338	117.913	30.1978	143.78	131.334	133.298	209.031	48.2988	42.9865	63.2188	85.0048	84.757	88.2107	119.138	116.331	84.4975	109.615	120.328	157.212
329	osa-miR2870	0.000915859	55.4998	19.0901	17.0028	9.25652	45.0921	5.24655	40.1222	7.04932	84.0191	45.4806	48.303	44.1964	20.1622	7.79877	11.5374	28.513	43.5371	43.299	40.7936	52.7386	36.433	33.1849	49.3649	41.5061
532	zma-miR171d	0.000949439	136.249	38.9466	239.967	74.093	149.681	30.3229	76.4977	8.95221	79.6245	159.142	164.322	141.906	138.704	232.419	283.453	305.291	107.625	149.24	177.503	164.359	74.7252	71.2282	70.4083	89.6292
245	osa-miR1862e	0.00100869	31.1166	13.9474	8.01538	6.07065	22.0107	1.51349	23.3175	5.7119	28.4426	21.0191	51.519	23.4859	6.33311	4.43065	17.0131	4.28462	21.5829	21.3054	20.9113	24.243	16.9981	20.284	29.5752	26.4128
475	zma-miR164h	0.00102058	200.49	36.7239	330.064	84.6184	222.325	38.7835	367.473	22.0009	177.242	161.501	226.681	236.537	258.813	260.846	370.742	429.855	206.466	190.36	213.868	278.607	368.8	336.508	377.178	387.406
201	osa-miR168a-3p	0.00106729	229.858	39.4462	222.942	78.7544	168.449	21.2792	108.81	11.6491	217.142	189.273	229.686	283.329	182.292	149.953	228.918	330.605	165.582	150.312	158.944	198.96	110.729	106.735	94.7614	123.014
2	ath-miR156h	0.00108668	151.474	20.8563	68.113	25.3336	109.371	16.5818	96.3227	15.8922	177.586	147.937	126.848	153.526	62.4915	49.234	55.4914	105.235	95.3576	111.656	98.5848	131.886	96.2066	96.9567	115.521	76.6069
286	osa-miR2096-3p	0.00127813	119.287	24.9057	55.1866	12.4473	68.849	10.0138	102.877	28.0198	114.535	132.081	86.6101	143.921	61.0368	55.3424	37.8219	66.5453	74.4177	57.9682	63.2192	79.7911	143.381	87.6199	81.2178	99.289
456	zma-miR160a	0.00132139	73.0969	22.0751	38.2384	15.1785	93.8365	15.9353	92.9929	20.9749	49.3685	62.4595	80.3997	100.16	25.211	37.6728	59.6763	30.3935	72.5375	91.8105	109.5	101.498	86.5432	82.6327	124.087	78.7085
568	zma-miR390a	0.00148126	122.689	40.1351	109.805	33.7678	130.811	20.1119	246.662	51.0303	93.6997	114.691	100.907	181.457	95.4766	83.2419	101.321	159.18	114.689	127.177	121.387	159.992	323.151	222.423	218.393	222.681
550	zma-miR172e	0.00191539	54.4505	22.9966	24.1615	18.7866	130.009	15.0709	54.1909	19.3855	47.8508	25.6327	78.6903	65.6281	9.94844	8.68207	29.6175	48.3981	108.291	132.752	136.165	142.827	41.9671	37.3997	56.9704	80.4263
357	osa-miR396g	0.00260829	28.3456	11.3167	78.2123	17.6235	12.681	1.24735	15.4582	10.334	15.2142	31.8227	41.9213	24.4242	57.6042	88.6151	70.1473	96.4827	11.2769	12.031	13.9947	13.4211	21.2108	2.28938	12.5949	25.7376
350	osa-miR395u	0.00337654	107.324	35.6842	41.8273	14.494	78.4723	21.4688	88.7999	16.0594	106.892	63.1367	108.751	150.514	32.6455	29.8341	42.9835	61.8461	59.3876	69.542	75.9521	109.007	88.1816	67.6497	93.0112	106.357
391	osa-miR529b	0.00431383	127.549	31.1663	73.8988	20.0457	55.6721	14.8837	85.3182	20.3266	110.13	101.478	127.098	171.489	65.3139	55.8509	72.1919	102.239	65.6356	48.744	38.1434	70.1652	102.617	73.2126	62.9703	102.473
242	osa-miR1861n	0.0056667	56.5008	17.9341	28.253	6.39191	35.432	4.99292	34.0223	6.42988	45.9506	46.3301	83.2239	50.4987	23.5135	22.2241	31.9373	35.3371	36.6364	28.7504	40.7872	35.5539	27.728	29.5138	41.1172	37.7301
425	sbi-miR395f	0.00583723	96.5758	15.1449	43.2768	24.0954	79.7012	18.9453	66.5567	9.49713	109.928	109.453	83.4986	83.4234	39.4956	27.4434	27.7424	78.4259	64.6503	73.922	72.7971	107.435	54.646	71.036	76.6381	63.9066
21	ath-miR171b	0.00700338	63.8626	18.9576	75.8865	14.2617	77.0208	16.0322	29.8646	14.5769	35.9682	78.2093	69.5244	71.7483	57.3176	75.4317	78.909	91.8878	64.932	65.7216	78.1368	99.2927	26.6608	10.6842	38.9612	43.1521
74	ath-miR771	0.00826559	22.8236	6.71265	15.0017	4.60623	14.4767	3.15856	7.46202	5.24632	32.6422	20.7481	20.4501	17.454	17.2861	8.09265	17.3594	17.2688	14.1742	17.1756	10.1414	16.4156	15.0215	6.81014	3.25245	4.76393
594	zma-miR396a*	0.00923839	52.8492	18.7192	114.112	41.3871	48.9764	11.5588	55.8059	7.86496	58.9834	76.2495	34.217	41.9468	115.632	119.939	60.0621	160.813	37.3075	64.4412	44.0547	50.1025	66.3055	54.3319	47.2664	55.3197
477	zma-miR166a*	0.00929188	255.766	50.1598	268.943	95.4647	327.546	71.8361	459.516	22.5132	265.153	232.962	203.951	320.997	232.768	173.523	270.441	399.038	314.139	256.146	312.471	427.428	444.283	438.142	486.808	468.831
194	osa-miR162b	0.00936593	49.8674	13.1746	36.9551	22.2126	55.4612	15.463	20.8757	8.06087	43.0087	48.0219	39.5161	68.923	28.2807	20.8368	28.8842	69.8188	50.59	45.1221	47.7202	78.4126	25.023	15.2294	13.1185	30.132
Following transcripts are statistically insignificant (p-value > .01)
549	zma-miR172c*	0.0113777	290.57	45.0475	468.342	154.523	251.474	33.0494	276.666	55.3069	278.053	232.213	323.346	328.667	311.556	381.085	520.873	659.855	213.512	235.973	269.092	287.321	231.272	236.502	289.091	349.799
45	ath-miR395a	0.0118652	98.5635	25.2407	38.1563	18.6147	79.3942	17.8584	73.6692	22.0193	94.6815	72.7575	93.5383	133.277	29.6281	16.0756	51.1379	55.7834	87.5119	53.6487	82.1803	94.2359	96.2802	43.459	78.408	76.5297
5	ath-miR158a	0.0131045	22.9386	9.02645	10.7556	3.40854	8.66956	1.09401	8.67013	4.37771	18.9519	28.3594	32.1746	12.2687	8.70698	15.8513	9.07715	9.38673	8.76444	7.50999	8.28807	10.1158	6.56418	3.72914	13.5747	10.8125
17	ath-miR168a	0.0152935	1019.91	44.8958	972.863	137.344	850.208	122.887	763.121	82.0186	1075.71	1027.74	1008.69	967.504	844.58	893.128	1154.78	998.963	713.039	867.144	812.923	1007.73	654.404	747.663	839.574	810.845
347	osa-miR395f	0.0155437	79.1579	28.5666	35.6175	16.7917	61.1272	13.38	83.8786	29.9267	99.1076	53.7213	55.5567	108.246	24.3496	24.5451	33.6201	59.9554	48.2074	54.9151	62.075	79.3114	57.2462	59.5664	116.013	102.689
190	osa-miR159e	0.0168716	17847.2	1281.68	26777.1	5895.64	21962.6	3282.3	23379.5	1504.33	17415.2	16279.5	18470.1	19224	20307.7	23492.1	30229.6	33078.8	17889.8	20738.6	24288.5	24933.3	25208.1	21524.8	23442.5	23342.7
566	zma-miR319a*	0.0171593	31.4767	28.1796	23.0638	13.3956	75.4726	8.14391	46.9395	8.70177	9.2973	32.2485	13.3656	70.9956	23.9676	12.0737	14.5818	41.632	75.6005	68.5839	70.8328	86.8731	41.2986	59.078	40.024	47.3575
343	osa-miR2907a	0.0174967	110.963	35.9024	65.2733	18.0042	118.961	14.3479	85.3844	18.7961	116.517	67.6552	104.862	154.819	54.7785	56.6947	57.3911	92.2287	108.037	105.796	126.833	135.177	64.8328	83.5125	82.765	110.427
188	osa-miR159c	0.0176723	17910.5	1328.19	26268.8	5436.58	21644.1	3221.94	22820.8	854.283	17480.3	16219.9	18962.5	18979.3	20275	23238.3	29589	31972.9	17685.3	20365.4	24507.4	24018.4	23129.2	21558.9	23144	23451.2
354	osa-miR396e-3p	0.01837	39.6841	15.7691	80.5806	27.6258	8.01216	9.46193	12.86	9.28489	22.1688	35.5834	60.2071	40.7772	51.6887	83.3851	70.1013	117.147	0.575156	1.53977	8.85752	21.0762	19.9415	0.337892	11.2864	19.8743
189	osa-miR159d	0.0185624	18518.4	1411.65	27564.1	5998.34	22406.5	3276.02	23498.1	1274.78	18007.3	16761.8	19478.8	19825.8	20994.5	24236.6	30974.5	34050.9	18288.7	21259	24861.3	25216.9	25061.8	22322	24001.2	22607.2
38	ath-miR2936	0.0209019	52.4202	6.89761	28.1461	20.1754	55.0709	12.0267	61.7395	15.7523	55.3908	42.2239	54.648	57.4182	12.6176	14.7752	28.7459	56.4457	57.1766	37.9952	58.9603	66.1516	70.7419	39.8729	61.0138	75.3295
305	osa-miR2118c	0.0226547	8.32123	6.26355	12.552	3.56001	22.3593	6.26275	21.2795	11.875	5.73515	17.6474	5.7622	4.14014	9.5385	11.1385	11.838	17.6932	26.5012	20.428	14.386	28.1219	37.2021	22.6667	9.64328	15.6059
574	zma-miR393c*	0.0239133	18.2603	20.294	41.6818	17.8561	24.2717	7.24043	10.7976	5.27341	9.63995	7.98453	6.76663	48.6501	29.5531	30.8259	38.5553	67.793	27.6627	15.8786	21.1684	32.3772	4.53917	9.22579	12.3533	17.072
461	zma-miR160f	0.0257075	54.3113	25.9898	49.4274	22.1251	88.7793	16.0003	97.2519	24.5039	26.7467	49.4807	51.5545	89.4633	48.8261	33.0802	34.9089	80.8945	88.1396	71.8196	84.8291	110.329	99.9187	88.9424	70.8393	129.307
202	osa-miR168b	0.0270044	541.911	81.7495	386.969	129.302	371.325	60.5433	329.122	31.011	545.991	449.618	524.279	647.758	368.117	245.266	375.506	558.987	361.215	338.689	325.931	459.464	354.879	339.448	284.025	338.137
241	osa-miR1861h	0.0272067	43.5105	18.8632	16.4434	7.39708	23.525	7.86175	24.07	8.01724	32.5904	28.0531	70.1416	43.2569	13.9708	14.6469	27.1131	10.0429	12.9784	23.7879	31.9259	25.4077	17.0489	17.3725	32.4422	29.4162
486	zma-miR166k*	0.0277188	382.643	84.2931	296.47	118.448	302.896	55.4436	482.126	52.791	366.876	328.898	328.622	506.177	240.787	196.242	282.802	466.049	293.793	256.504	278.455	382.831	493.262	435.535	447.711	551.994
6	ath-miR158b	0.0309257	26.0584	8.55898	10.387	5.62784	13.0465	2.54606	16.0482	8.27576	18.719	31.0757	35.5271	18.9118	6.5894	18.737	7.6048	8.61682	16.7486	12.5588	11.8501	11.0284	27.5082	7.77207	14.9903	13.9221
487	zma-miR166l	0.0344639	1403.26	108.635	1898.66	424.809	1892.05	261.983	1896.69	213.066	1401.96	1317.32	1336.86	1556.91	1585.42	1976.87	1563.66	2468.68	1570.37	2124.41	1787.64	2085.78	1843.36	2082.63	1618.28	2042.51
238	osa-miR1861d	0.0372587	29.6681	8.99065	16.1412	5.00337	24.0276	4.48421	28.892	10.3878	42.9629	26.9947	25.404	23.3108	22.197	15.0929	17.158	10.1166	28.045	19.5877	27.7306	20.7473	43.8177	20.4146	23.6328	27.703
4	ath-miR157d	0.0383736	71.4797	17.4973	29.6946	9.47495	45.3939	4.657	38.8155	18.5092	90.522	58.1553	55.1678	82.0738	30.8935	20.4154	25.0994	42.3701	41.803	43.7746	52.2401	43.758	40.7513	48.023	54.1861	12.3016
424	sbi-miR172f	0.0390459	25.4077	12.157	20.0026	13.7663	20.6788	7.9619	6.19716	6.57186	20.8284	40.0975	11.5346	29.1703	15.4052	10.39	13.8027	40.4124	13.4849	17.4446	19.8269	31.9588	0.200785	14.6162	8.13193	1.83971
236	osa-miR1861b	0.0391847	27.4543	9.97726	12.0551	4.26484	19.8085	6.12184	82.4787	106.54	40.9833	28.9188	19.2308	20.6844	18.0592	11.6357	10.4344	8.09097	26.7844	12.1214	18.6767	21.6515	37.2165	22.1856	242.022	28.4909
577	zma-miR395a	0.0395988	96.6435	46.1574	48.5549	24.0769	85.8325	12.2874	82.3267	4.32012	86.1139	72.419	63.5731	164.468	56.9261	24.4241	34.4968	78.3724	91.6702	83.6166	69.7494	98.2939	77.5561	80.0225	84.6607	87.0675
488	zma-miR166l*	0.0396556	15.0217	11.1507	20.7721	7.57808	19.1013	8.13107	40.8628	13.0324	5.30614	29.1485	18.7035	6.92859	16.9716	31.2908	13.9038	20.9223	11.02	29.3533	14.4399	21.5919	36.0081	59.759	29.9489	37.7349
481	zma-miR166g*	0.0441391	25.6323	12.671	34.5703	15.9941	64.3462	20.5616	54.873	23.3303	16.6784	14.3619	29.83	41.6588	38.9435	15.6361	29.9389	53.7629	66.5592	54.2268	44.532	92.0669	82.5206	25.5017	57.2112	54.2584
460	zma-miR160d*	0.045653	6.68236	11.2682	25.7179	18.7959	20.0686	11.631	23.4024	15.5773	0.00505085	0.00477712	3.29586	23.4237	45.9007	12.8477	6.89376	37.2294	32.2866	18.329	4.86347	24.7953	38.0671	17.954	3.94926	33.6394
534	zma-miR171f	0.0461809	59.7024	15.7018	69.0595	21.6372	69.2866	19.4492	38.5346	4.39491	40.6187	59.0888	79.0665	60.0356	41.0638	63.7949	81.2232	90.1563	44.8107	62.5235	83.8904	85.922	40.8641	32.3786	38.5372	42.3585
367	osa-miR415	0.0538905	57.8681	19.58	26.9362	16.7122	42.397	1.24768	38.5249	10.442	46.8839	35.9564	76.3512	72.281	10.4186	21.739	25.4995	50.0876	43.406	40.7588	42.0908	43.3322	31.5069	27.8959	49.4895	45.2073
20	ath-miR170	0.0546246	41.9999	14.6447	34.9188	10.0146	94.2913	136.643	11.6678	9.49612	48.2758	56.5665	22.2346	40.9228	40.1969	20.1932	37.2393	42.0458	25.7345	27.1574	25.0224	299.251	1.33503	13.4715	8.05409	23.8107
57	ath-miR404	0.0559267	60.7937	4.50705	35.4126	13.2616	49.7803	5.79356	55.6599	19.6336	66.9418	61.1704	56.6055	58.4572	32.8919	25.0937	28.9416	54.7232	51.7533	46.8804	43.6118	56.8756	64.2845	52.592	29.8903	75.8729
10	ath-miR161.1	0.0568626	27.3745	4.35167	13.0184	5.32941	15.4716	3.39776	18.2051	8.11523	26.0692	32.492	28.7587	22.1782	14.9049	12.1815	6.15334	18.8338	10.4561	17.9921	16.639	16.7994	28.3939	8.68147	16.6814	19.0636
342	osa-miR2906a	0.0611728	94.4958	32.7854	63.2358	19.8962	60.6196	6.1044	92.599	24.2483	102.217	70.5485	67.5382	137.68	50.3659	54.4204	55.2488	92.9081	54.4476	57.2551	62.4805	68.2952	72.6388	80.8079	89.4689	127.48
43	ath-miR319c	0.061922	17901.4	1468.1	24441.8	4566.61	21359.2	3182.54	21282.5	231.599	15736.9	18837.5	18789.6	18241.6	17662.2	25919.7	27517.2	26668.1	17040	20922.7	24076.7	23397.5	21347.1	21395.2	21447.2	20940.6
401	osa-miR810a	0.0626585	30.9383	5.30855	19.995	11.4426	13.3705	4.73562	16.1257	7.55908	33.3285	27.5446	25.6604	37.2197	16.2981	10.8871	16.0487	36.7462	14.5064	14.7405	6.59624	17.639	20.6726	12.1108	7.65957	24.0598
390	osa-miR529a	0.0629624	35.7224	3.86987	20.2248	9.94518	17.8925	5.08097	24.8576	9.80224	31.3071	34.0624	37.3068	40.2132	24.8646	11.5728	12.4256	32.0362	22.5419	16.1086	11.5332	21.3866	33.1917	14.8829	17.9981	33.3575
420	sbi-miR166k	0.0646542	1692.87	305.125	2113.38	400.391	2311.74	369.398	1979.36	83.6542	1518.22	1572.22	1531.78	2149.26	1761.13	2160.29	1873.6	2658.51	2017.32	2427.95	2017.89	2783.79	1858.63	2000.95	2051.71	2006.14
545	zma-miR171n	0.0673839	64.1648	16.4471	87.2394	32.513	73.2138	14.3308	45.278	14.6725	44.013	58.8839	82.0833	71.6791	48.2736	72.8148	110.803	117.067	55.3312	68.3681	87.2764	81.8795	30.527	39.0907	46.5068	64.9874
614	zma-miR399e	0.0729036	33.7656	15.6914	40.6816	6.5062	34.8006	5.28451	17.7451	12.4075	56.4463	32.1345	23.1059	23.3755	34.9459	46.2375	35.1497	46.3932	34.3557	41.4151	28.4912	34.9406	29.4326	12.623	26.2406	2.6842
445	zma-miR159a	0.0735175	22872.3	3120.45	35033.2	8568.3	27354	6073.77	31029.4	3925.88	20375.1	20654.5	23367.1	27092.7	22993	36053.3	37943.6	43143	19180.1	33462.6	29871.9	26901.3	26019.6	29815.9	33751.6	34530.4
557	zma-miR2118g	0.0740717	13.717	10.2272	13.4495	11.9276	31.1245	6.48527	29.9492	7.1551	7.00924	4.04047	26.4332	17.3851	1.7183	5.64982	27.5519	18.878	24.5564	26.552	36.5069	36.8828	38.3316	20.8358	30.3466	30.2829
422	sbi-miR171f	0.0777906	36.7093	12.972	31.1056	12.2618	38.6476	7.47597	12.3592	8.79639	21.4396	40.7962	32.4917	52.1095	29.081	26.06	20.5605	48.7209	32.4216	35.7651	36.9122	49.4914	0.318493	20.5029	16.8804	11.7349
243	osa-miR1862a	0.0825863	24.2562	17.551	6.778	5.44216	10.996	3.5941	8.90813	3.3436	31.0519	8.4016	45.8961	11.6751	9.2348	2.82787	13.2734	1.7759	9.48926	11.359	15.7926	7.34321	6.68479	6.36599	13.6123	8.96941
206	osa-miR172a	0.0827589	68.164	22.787	38.0661	18.022	89.5545	16.3098	25.9731	27.3809	66.3212	56.7507	48.944	100.64	40.3482	17.4544	33.5135	60.9485	97.2848	81.7181	71.2111	108.004	63.1664	28.626	11.7472	0.353011
265	osa-miR1876	0.0870598	155.388	194.522	32.8477	16.2184	37.7974	5.7087	51.8742	10.4158	446.377	43.698	53.6394	77.8355	15.1327	28.1681	33.9795	54.1106	34.4255	31.6394	41.3243	43.8006	41.7348	51.294	48.1546	66.3134
210	osa-miR1846c-3p	0.0894972	19.3885	8.96413	28.9071	12.6514	22.6321	3.9451	37.6739	9.87932	20.1821	31.4808	10.5802	15.3108	19.1028	36.3733	17.3173	42.8349	19.3091	28.0112	20.0874	23.1205	36.1263	44.2957	45.9462	24.3274
619	zma-miR399g*	0.092511	61.0347	15.7456	52.7451	19.3998	36.6995	2.53091	53.6505	11.0784	73.9625	51.39	43.9297	74.8565	31.6738	53.713	47.2718	78.3217	36.5453	36.9521	39.7425	33.558	69.4966	52.6923	44.5707	47.8424
413	osa-miR818a	0.0940929	35.4192	16.2555	15.5059	7.41083	25.2626	6.79724	29.8554	15.1628	20.6793	58.6321	30.5813	31.7843	13.1054	18.3977	6.58504	23.9353	15.8568	28.2776	25.2465	31.6694	27.5005	51.5187	16.4273	23.9753
270	osa-miR1881	0.0947648	59.7611	12.98	34.7724	15.2898	46.9354	12.262	53.9499	11.5899	61.2369	41.0845	66.5577	70.1655	23.2057	19.9608	47.6034	48.3196	47.674	30.9987	48.1682	60.9007	53.8343	37.6008	61.923	62.4413
500	zma-miR167h*	0.0970526	17.8538	9.1442	38.7145	22.3947	24.0876	8.06053	13.0242	7.09998	16.2683	19.558	6.71683	28.8719	21.4623	40.2368	23.3318	69.827	23.4917	33.5756	13.9405	25.3425	15.4681	13.8519	3.04521	19.7317
67	ath-miR418	0.0977021	22.4676	3.47328	17.42	14.6437	12.8063	6.16098	7.90904	6.54149	27.4796	21.2577	19.4759	21.6572	8.6398	6.74497	15.6802	38.6152	13.8352	14.2864	4.22118	18.8824	17.1807	3.91809	2.76481	7.77253
61	ath-miR408	0.0978729	33.8522	6.0628	24.9	7.75036	22.9026	4.53361	18.0801	11.0806	42.0575	28.4431	30.243	34.6652	32.1014	17.8202	18.5857	31.0928	20.1144	24.7048	18.3881	28.4033	21.6882	11.4151	7.23479	31.9825
199	osa-miR166m	0.0988275	1413.15	103.515	1872.13	478.743	1896.49	363.34	1733.41	160.024	1383.82	1292.82	1435.02	1540.93	1542.61	1588.22	1784.99	2572.7	1692.63	1607.15	1870	2416.17	1659.13	1565.85	1770.71	1937.95
405	osa-miR812a	0.104099	27.4616	8.35998	15.7887	5.33522	7.42477	5.10216	12.7496	11.5072	32.1686	20.5604	20.2677	36.8495	14.3014	10.9488	14.4949	23.4099	14.1282	7.55749	6.21759	1.79581	28.6154	10.4352	1.05728	10.8904
244	osa-miR1862d	0.104309	16.8575	16.8839	3.29434	3.4525	11.8161	1.21869	5.53612	2.44865	16.2122	4.10049	40.9114	6.20602	4.27924	0.0138781	7.71268	1.17157	12.0233	13.2341	11.7389	10.2682	4.3255	6.2554	2.96363	8.59995
626	zma-miR482*	0.109769	43.942	16.1737	24.9332	15.8754	31.6952	7.99468	42.824	8.74575	39.2384	33.6789	34.9131	67.9375	8.93026	19.4284	24.7693	46.6049	20.7827	35.4494	39.3331	31.2156	35.2342	41.3336	39.3513	55.377
207	osa-miR172c	0.116069	26.7377	3.51202	18.7731	4.06933	33.6732	6.74811	20.0213	13.7189	30.0701	23.1171	29.4065	24.3572	14.6678	22.1284	15.8859	22.4105	27.2399	41.8747	29.1562	36.4219	13.7927	38.1593	22.0016	6.13177
93	ath-miR827	0.117597	35.2244	7.03892	20.4703	18.0424	17.1991	5.6093	5.81726	4.31393	36.6766	35.6687	25.7751	42.7771	11.549	13.1373	9.74119	47.4538	16.76	12.7142	14.0951	25.2272	0.00410879	6.7815	10.4041	6.07934
208	osa-miR1846a-3p	0.119163	27.6471	4.5982	26.5272	4.44675	32.7119	9.2774	126.396	170.115	21.3261	28.6094	28.3025	32.3504	25.7713	31.9544	21.1597	27.2235	26.8817	46.4204	27.1503	30.3953	33.2455	55.7809	35.4424	381.115
504	zma-miR168b*	0.121279	144.306	20.6288	119.091	39.8276	141.019	22.938	103.787	15.2043	155.197	145.872	114.862	161.295	102.654	112.219	85.0853	176.405	122.586	157.496	120.027	163.965	108.291	105.721	82.5565	118.577
235	osa-miR1861a	0.122414	26.895	9.68802	10.2008	6.02508	15.3748	8.65117	17.7438	7.71124	37.4564	31.3987	15.1041	23.6207	17.8483	11.7356	7.32811	3.89111	25.4314	4.4777	14.3301	17.2602	26.6773	10.8408	11.7854	21.6716
255	osa-miR1868	0.12541	44.2018	19.6792	26.2163	14.7567	32.7463	5.7436	46.013	7.39772	20.2701	52.8056	37.7663	65.9653	16.7144	23.4013	16.8954	47.8541	25.8059	33.8274	31.6472	39.7048	55.2333	48.7556	40.2416	39.8216
326	osa-miR2867	0.127385	28.4634	12.7295	30.9008	18.5037	20.2787	10.1798	13.6569	7.4355	47.3402	19.4865	23.2003	23.8266	29.7606	21.0391	15.5681	57.2355	14.4639	18.8504	12.7468	35.0538	21.2622	6.51817	18.7597	8.08738
3	ath-miR157a	0.127762	64.1393	13.6739	33.4666	20.9056	47.2787	3.31098	36.8188	17.5415	79.5502	52.5841	52.6596	71.7632	27.2727	12.2106	32.2882	62.0947	43.09	49.5041	50.3174	46.2031	34.2728	47.3959	52.4567	13.15
473	zma-miR164f*	0.149181	9.64675	9.19057	19.7794	13.9685	19.759	6.97147	18.0741	2.19903	5.4812	1.34406	9.19565	22.5661	19.871	7.10841	12.9224	39.2158	22.8438	12.8792	15.2631	28.0501	20.523	15.2418	17.8107	18.7211
478	zma-miR166b	0.151231	1432.7	85.5837	1924.2	504.383	1814.54	300.054	1666.28	168.585	1392.79	1351.73	1436.06	1550.23	1507.21	1524.38	2113.66	2551.56	1646.12	1516.44	1899.4	2196.2	1611.16	1457.19	1840.81	1755.97
340	osa-miR2880	0.152952	38.2643	22.0127	22.8767	11.5728	19.9639	6.00323	14.5961	9.25486	57.4257	14.0948	25.1189	56.4177	18.302	11.8325	22.4123	38.96	17.6595	15.0842	18.3989	28.7129	6.608	11.3228	12.5126	27.9412
73	ath-miR472	0.154016	25.04	11.3111	17.6764	9.39223	21.4819	3.91986	7.36254	7.73682	41.2372	15.269	23.4623	20.1914	14.0128	6.31742	23.0251	27.3503	21.0559	19.5565	27.0985	18.2168	17.5949	3.04446	0.00428773	8.80654
543	zma-miR171l*	0.155088	9.87537	8.37232	10.644	12.7833	15.8128	9.83175	18.8486	9.96642	6.31733	6.50162	22.3474	4.33515	0.0128787	0.0135057	16.9055	25.644	4.4517	10.7844	23.1954	24.8199	17.7713	8.90117	16.0813	32.6406
551	zma-miR2118a	0.15641	10.9218	11.7981	13.966	16.9244	40.9316	5.0702	40.295	20.615	4.34094	0.00413957	26.8119	12.5304	0.0137716	0.0164623	21.5608	34.2729	35.2836	47.5109	41.3316	39.6002	26.9816	22.9409	42.8562	68.4014
476	zma-miR166a	0.158536	1423.91	102.79	1934.9	501.597	1766.58	331.84	1703.92	120.42	1336.52	1333.61	1504.95	1520.54	1537.26	1504.02	2165.04	2533.29	1526.69	1464.46	1905.97	2169.2	1562.97	1655.02	1839	1758.69
268	osa-miR1879	0.162008	43.8823	14.637	24.4454	18.4745	36.6396	6.77864	55.4039	43.5511	31.2042	31.6116	59.5348	53.1786	11.6883	11.3719	24.0069	50.7146	33.6112	28.5144	42.6968	41.7358	39.3516	26.7194	120.251	35.2933
23	ath-miR172c	0.162272	26.8051	6.77305	21.1759	9.76587	35.3286	7.31451	8.58523	5.80386	20.2159	28.4138	23.0018	35.5888	12.2596	18.4037	18.9387	35.1016	27.8471	33.2249	34.917	45.3255	12.4599	0.00431618	11.7552	10.1215
304	osa-miR2118a	0.163098	14.6074	4.70713	19.2074	6.91982	19.1146	4.61783	25.5318	7.93033	15.2522	12.9628	9.50142	20.7131	15.9393	15.5148	15.7918	29.5838	22.0055	20.5908	12.2459	21.616	32.0165	31.5021	15.2171	23.3914
449	zma-miR159c*	0.172711	38.6508	10.543	23.9659	13.5391	41.2772	13.2151	45.8016	24.1449	33.2124	28.7782	39.6279	52.9848	11.2539	13.2715	35.7862	35.5518	25.2516	36.4456	55.3282	48.0833	29.8632	25.2815	49.7268	78.3349
387	osa-miR444f	0.182185	60.726	7.74293	38.8585	10.7832	44.3487	4.16144	46.8799	18.9728	55.5135	65.4997	52.8892	69.0016	43.4126	28.6204	31.5241	51.877	44.6997	43.8252	39.3584	49.5113	64.7646	41.441	22.5876	58.7264
103	ath-miR833-5p	0.182459	12.7648	9.98269	14.9113	13.6463	7.22058	4.59866	3.27051	2.80917	10.5787	5.68717	7.36702	27.4261	10.8127	11.2004	3.04275	34.5895	3.47083	7.17409	4.52663	13.7108	2.36083	6.67353	4.04347	0.00419351
246	osa-miR1863	0.187767	15.5842	14.1436	5.16423	6.4235	6.93748	6.05831	5.26084	4.7267	5.32898	9.56581	36.4944	10.9475	0.0135449	7.34336	13.2867	0.0133264	0.959856	3.90098	14.9467	7.9424	0.463822	2.89205	11.3665	6.32102
333	osa-miR2874	0.191548	18.3934	11.787	10.4357	9.90743	10.2459	7.50773	4.5458	3.69299	33.6159	6.19658	12.8974	20.8638	4.58874	3.98291	8.12956	25.0415	10.6088	3.31631	6.48002	20.5786	8.67294	3.3669	6.08378	0.0595942
552	zma-miR2118b	0.191969	20.9913	14.9438	16.9497	17.0724	23.5627	8.02232	42.2986	15.312	15.3354	3.80214	38.7993	26.0284	3.22743	1.14379	31.3145	32.1129	21.9188	13.2248	31.9739	27.1335	36.0448	27.9841	41.451	63.7144
395	osa-miR531b	0.204474	63.1366	14.2756	42.8711	25.884	36.251	10.1374	41.2924	17.0968	65.3937	48.5517	56.6995	81.9016	37.0743	27.9912	25.4501	80.9688	43.5199	25.8869	29.3351	46.2621	55.4806	25.7533	27.2503	56.6855
554	zma-miR2118d	0.207263	11.9865	15.099	18.9916	20.0831	19.5084	9.65366	14.9097	6.40985	0.00469162	0.00410232	31.3732	16.5639	3.0107	0.250956	35.8079	36.897	28.6154	6.81103	25.1097	17.4973	15.402	10.5796	9.86801	23.7893
348	osa-miR395o	0.207352	31.2448	21.9363	17.2404	8.8975	17.6554	10.2305	12.431	8.69931	21.1016	15.4497	24.7866	63.6411	13.2131	8.48501	18.0226	29.2408	13.7423	10.8514	13.141	32.887	5.42996	14.1411	6.10156	24.0514
385	osa-miR444b.2	0.211433	27.115	6.85977	14.4677	9.8237	12.35	5.59402	13.3609	11.6353	24.5334	26.184	20.8879	36.8547	14.9655	11.4288	3.97388	27.5027	16.6648	6.48142	8.67636	17.5774	29.6073	2.98168	7.49031	13.3642
573	zma-miR393b*	0.21178	9.08323	16.7333	25.0429	20.6028	13.3203	9.94033	9.2482	5.04111	0.00482952	1.51312	0.648842	34.1661	15.6309	1.25621	47.4713	35.8133	17.7396	1.65785	9.37037	24.5134	8.26153	4.30097	8.14182	16.2885
394	osa-miR531	0.213951	50.8882	5.42742	31.4522	15.465	32.5781	11.607	44.0098	19.3019	54.4502	42.8572	52.3484	53.8973	31.0393	14.7307	27.9587	52.0802	34.9648	26.2621	21.2977	47.7878	57.3831	23.4456	31.951	63.2594
547	zma-miR172a	0.214827	33.1796	13.9151	22.6905	23.6654	44.2136	19.6237	21.7927	10.9384	29.2528	24.6264	53.8147	25.0245	3.06811	1.57314	39.9522	46.1684	35.1143	24.359	47.3083	70.0727	16.6474	9.04862	32.978	28.4969
598	zma-miR396f*	0.218748	29.2998	22.3834	49.9065	22.525	22.9784	5.7898	30.7884	7.26137	34.4559	58.7457	9.67983	14.3178	40.7269	58.7069	24.016	76.1763	19.9609	31.5252	18.9635	21.4641	41.513	25.5429	28.6144	27.4832
341	osa-miR2905	0.223325	26.9745	13.1626	16.8913	10.2853	11.1768	4.44257	12.1944	9.20976	30.4493	9.57438	26.5898	41.2845	9.98603	11.3634	14.1126	32.1032	13.2618	5.34395	10.4222	15.6791	5.77442	17.0381	3.27337	22.6919
364	osa-miR399j	0.224829	26.7719	11.7842	39.4053	17.1023	32.1482	2.9172	21.6654	16.0144	19.9556	19.2471	44.2061	23.6786	19.2417	43.6363	34.6031	60.1402	28.4526	31.1924	34.208	34.7398	9.70879	7.72792	27.6509	41.5738
642	zma-miRs10	0.227392	19.5138	12.0526	18.6145	8.18126	16.982	2.72519	10.0505	6.15992	36.2827	8.75657	13.2825	19.7333	14.5449	13.1328	16.0222	30.7581	19.2901	13.8449	15.5569	19.2361	16.5851	11.5931	1.76145	10.2623
522	zma-miR169p	0.22984	10.7596	7.82276	12.218	5.34843	14.3503	3.69086	75.3628	116.583	18.8086	2.55343	15.9101	5.76636	7.25504	8.65438	18.9446	14.0179	17.5451	14.2437	16.4036	9.20896	26.4397	249.929	9.83699	15.245
604	zma-miR398a	0.23559	55.0827	10.7998	50.1546	31.409	31.87	8.02104	43.4985	12.695	60.3035	46.7296	45.5139	67.7838	36.0783	44.6085	24.3417	95.5899	28.957	36.3025	22.0624	40.158	37.2287	30.7533	45.9013	60.1106
204	osa-miR169p	0.235637	9.5158	5.82107	20.9376	13.0379	15.9616	6.45571	12.7467	16.7485	6.31492	7.18946	6.33289	18.2259	23.366	5.58014	17.7938	37.0103	18.5325	9.05797	12.5885	23.6675	35.5203	15.1547	0.307395	0.00430672
393	osa-miR530-5p	0.235857	29.7374	5.38917	19.3878	10.9222	15.5544	6.79938	18.7774	9.90868	32.1882	30.4643	22.0026	34.2946	21.8742	11.226	10.6284	33.8225	19.1014	7.67793	12.4893	22.949	26.1948	7.462	13.5189	27.9338
250	osa-miR1865-3p	0.238387	15.4491	14.9304	7.26966	5.96052	7.63954	3.55161	4.7135	5.49858	3.43688	7.3741	36.8396	14.1458	3.65621	4.04444	16.1544	5.22363	9.25284	2.727	10.972	7.60636	0.691048	0.00351545	11.7454	6.41408
48	ath-miR398b	0.247027	24.1849	7.10064	17.7833	2.89818	20.4607	4.9899	74.3896	136.482	27.1663	18.9615	32.8083	17.8035	17.312	14.984	21.8467	16.9903	20.1232	14.1903	21.1731	26.3563	18.8728	0.00406867	278.677	0.00422327
571	zma-miR393a*	0.250783	16.2759	22.4434	36.7449	12.3254	23.6165	3.81247	14.048	4.17314	6.02469	0.00491596	9.66773	49.4061	30.5783	24.3283	39.2954	52.7775	25.9673	22.4772	18.7654	27.2561	9.88875	15.8616	11.4192	19.0225
90	ath-miR824	0.253055	23.8147	7.63772	15.2211	12.0765	21.9682	9.30991	23.408	6.41316	18.9739	26.5664	16.4385	33.2799	9.18284	14.9098	4.59713	32.1946	14.7543	21.0418	16.7111	35.3655	21.6671	31.2499	15.8715	24.8435
457	zma-miR160a*	0.254386	39.954	20.0342	21.0738	16.3769	24.2053	8.02371	36.3235	15.9459	28.7724	17.9157	52.003	61.1249	7.83299	5.97937	35.2045	35.2784	19.7313	15.1651	30.7606	31.1642	27.3606	20.4172	56.5116	41.0045
192	osa-miR160f	0.257631	40.795	14.9883	31.6893	16.2334	47.5648	10.5419	40.3588	8.72361	34.0649	32.2277	33.6407	63.2465	29.9428	19.6667	22.0182	55.1295	43.9842	45.0473	38.4556	62.7721	44.0916	30.2852	36.7177	50.3405
44	ath-miR391	0.25894	28.8264	4.68411	21.0802	16.0094	35.8901	14.4725	32.5777	8.77017	34.851	23.4227	28.2575	28.7746	15.4648	4.84661	21.1615	42.8478	32.1147	17.1398	49.2546	45.0513	42.0104	21.0551	35.4687	31.7766
344	osa-miR393	0.261634	30.9901	15.3163	75.6165	101.384	19.0633	5.17743	17.3503	10.3518	37.937	15.7054	21.2462	49.0716	227.09	15.0888	23.3338	36.9532	16.8884	14.1924	18.9023	26.2699	13.6113	15.6633	8.02318	32.1035
312	osa-miR2120	0.264229	7.0635	3.00517	44.9124	76.6967	8.37461	6.28836	5.02427	7.71167	7.8742	10.9179	4.13998	5.32197	2.67274	6.85137	10.2623	159.863	0.631441	15.3096	6.51449	11.0429	0.900744	16.4663	0.00377084	2.72628
239	osa-miR1861e	0.270038	17.7714	13.3829	7.81964	6.06643	11.7395	4.63498	17.5076	12.6842	36.4487	18.205	6.53338	9.89855	16.0012	4.38241	2.25383	8.64115	16.3316	6.12108	9.87899	14.6262	36.3261	12.234	8.61529	12.8549
171	osa-miR1428e-5p	0.270095	29.1776	25.4243	10.8916	10.4424	10.1726	6.38787	8.13931	3.45301	8.84422	65.833	25.9621	16.071	1.03943	2.71735	20.5254	19.2841	6.18308	3.49458	13.9246	17.0882	11.2333	3.20884	9.37451	8.74053
377	osa-miR439a	0.272359	26.9986	6.20879	19.2748	13.7554	16.664	5.76967	13.5185	11.432	22.398	21.8189	35.0372	28.7402	6.86394	7.90874	30.2283	32.098	11.6071	11.7417	21.2848	22.0226	26.3532	3.74443	19.9608	4.01544
533	zma-miR171d*	0.272794	34.013	16.8417	55.7767	15.7236	40.3927	4.84532	38.4591	11.3025	10.6131	41.844	34.0239	49.5708	36.5809	50.3572	63.5627	72.606	35.9086	36.6372	45.5792	43.4457	50.6972	33.0003	25.5643	44.5744
569	zma-miR390a*	0.275558	20.5455	18.633	20.4634	9.69523	28.4106	4.49872	27.947	5.06289	9.13699	12.7812	11.8655	48.3984	22.7102	10.4054	15.8462	32.8917	29.5243	24.9566	24.8475	34.3139	26.7551	30.9788	21.3439	32.71
137	ath-miR861-5p	0.277391	3.41658	5.19029	8.50752	10.0996	9.32007	7.18601	31.2032	47.8438	0.00434495	0.0030374	2.6927	10.9663	1.20995	0.0138209	11.1151	21.6912	7.34056	0.0569774	13.9427	15.9401	3.51064	4.57772	102.612	14.1124
349	osa-miR395t	0.277559	33.5839	18.6476	17.5271	7.39421	23.3761	5.96524	23.2715	9.13053	30.4535	16.2495	27.6373	59.9952	15.5006	8.46509	20.215	25.9278	17.8021	19.0567	26.3119	30.3336	16.1513	21.4443	18.9126	36.578
448	zma-miR159c	0.279071	19177.1	2349.54	26461.1	6844.33	21668.8	4895.61	24358.6	4075.88	16715.7	17946.7	19980.2	22065.7	16580.7	27810.9	29192.3	32260.4	14878.5	26460.9	23313.1	22022.5	19405.6	22659	27303.7	28066
152	ath-miR870	0.285373	5.90908	6.85969	14.2351	10.2521	6.75526	7.55098	51.9915	81.3343	0.00434406	15.4572	2.02635	6.14841	21.2033	11.1855	1.10033	23.4513	1.77842	6.31931	1.35476	17.5686	14.9194	14.0716	173.813	5.1619
523	zma-miR169p*	0.28582	67.1574	91.5611	15.7317	2.20161	22.8045	1.82883	25.3981	5.28929	204.325	20.485	27.4992	16.3208	15.2259	13.0047	18.249	16.4473	23.3641	20.149	23.3662	24.3386	30.6481	28.2411	18.5645	24.1386
485	zma-miR166j*	0.291384	9.17754	10.033	16.5626	10.4927	22.8584	8.02999	17.1993	21.5258	12.952	0.00460368	2.15504	21.5985	24.9877	3.03698	13.4846	24.7411	29.2436	14.7701	17.1601	30.2598	49.1876	3.95616	10.6336	5.01977
564	zma-miR2275d-5p	0.314073	17.5067	21.4141	17.5839	12.0831	19.8916	14.3565	115.312	179.858	0.00505074	19.2191	3.70116	47.1017	29.1463	9.17109	5.31852	26.6997	37.929	16.439	3.2531	21.9451	21.7445	36.9297	17.7579	384.815
640	zma-miRs8	0.321748	21.2873	9.33735	15.552	12.4233	22.6025	1.83048	12.6222	8.35111	34.5508	15.5815	14.0069	21.01	17.9537	6.20573	5.87543	32.173	24.49	22.1755	20.2535	23.4911	19.7506	11.7729	1.17675	17.7884
617	zma-miR399f*	0.326506	20.0506	14.3239	11.5792	5.21205	5.37382	4.19937	9.52823	6.83473	39.092	22.0204	5.78142	13.3085	7.33895	15.9266	6.8028	16.2486	1.0272	11.0856	4.21444	5.16805	16.1975	8.95811	12.6728	0.284446
464	zma-miR162*	0.330013	11.8106	13.7194	22.3576	17.738	22.5182	9.48591	21.1168	8.20232	0.00505324	8.48272	7.13571	31.6188	35.3183	11.8923	2.89867	39.321	33.9916	16.2065	13.4124	26.4622	20.9709	24.5164	9.87332	29.1068
538	zma-miR171h	0.330253	36.0828	13.8093	34.0524	13.3922	38.8963	15.2995	23.4419	8.40556	32.116	38.7998	53.2635	20.1519	23.3575	23.794	37.4963	51.5617	25.979	25.384	53.4399	50.7822	26.5974	14.8584	18.6195	33.6923
526	zma-miR171a	0.332181	18.5356	10.548	24.0272	4.91539	24.7369	5.14762	16.7501	9.89069	7.15305	14.0155	31.8414	21.1326	19.4324	21.6919	24.1826	30.8017	21.5071	32.3983	21.9991	23.0429	27.0724	23.2831	9.37088	7.27414
125	ath-miR851-3p	0.335606	19.1609	10.7938	17.9415	9.0918	23.8068	7.45198	30.132	11.8412	5.50522	24.2095	16.3753	30.5536	16.4228	10.3089	13.9864	31.0478	19.7361	19.9315	20.5882	34.9714	27.0335	20.6641	25.405	47.4253
623	zma-miR408b	0.341522	30.4845	11.0541	26.7549	9.5181	19.5325	2.34813	21.4671	2.02769	33.9961	35.8328	14.0879	38.021	16.0522	23.8961	28.1923	38.879	16.5053	19.5621	19.8306	22.232	20.5834	19.8904	20.9593	24.4353
278	osa-miR2092-3p	0.344264	22.9856	10.8921	18.0315	11.6616	12.801	6.55064	12.5662	15.0364	19.5985	11.7778	37.7771	22.789	13.1669	4.35579	23.7366	30.8666	13.804	9.34485	21.5367	6.51851	33.2217	2.99383	14.0453	0.00400028
537	zma-miR171g*	0.349761	75.3887	119.284	11.1401	7.97743	14.7221	9.80135	19.9997	9.80347	8.68134	16.8276	21.9176	254.128	6.83498	3.56613	12.3646	21.7947	6.6441	6.56341	26.3451	19.3359	28.0773	13.5188	9.71973	28.6828
216	osa-miR1848	0.349979	34.4808	9.01112	29.5563	14.8022	24.6914	8.07655	37.8004	6.96139	40.8843	40.6787	21.6691	34.691	23.178	36.5519	12.4027	46.0925	22.8894	29.1885	14.1627	32.5251	30.7192	46.5883	34.0699	39.8243
382	osa-miR444a.1	0.352698	39.339	10.609	26.9886	14.6118	25.5589	6.20253	37.1937	14.0638	26.416	38.5124	40.0722	52.3555	38.1997	19.8942	9.83025	40.0304	30.3164	22.4019	18.3738	31.1435	51.9879	37.4743	18.2371	41.0757
469	zma-miR164d*	0.354731	10.3644	10.0637	15.9414	9.85149	17.8045	7.6177	21.1439	13.854	3.31491	3.04072	10.5794	24.5226	14.7255	6.8036	12.3837	29.8526	20.7468	10.2646	13.1029	27.1037	31.9692	12.4496	6.28064	33.8759
392	osa-miR530-3p	0.358888	39.2815	5.98053	25.7988	14.2123	26.9167	6.92257	30.4218	15.6221	33.4643	35.3113	41.9617	46.3888	27.5449	15.0523	15.3502	45.2477	30.8125	23.1154	19.3152	34.4238	44.3335	17.0471	16.7446	43.562
398	osa-miR807a	0.362295	26.1076	9.44114	14.2661	12.721	13.7988	5.75132	10.7315	7.89547	37.6258	19.4257	17.4288	29.9503	12.1457	0.62701	12.9054	31.3862	20.8962	10.3071	8.11216	15.8798	18.9707	6.56915	1.85588	15.5304
402	osa-miR810b.1	0.363027	21.9732	11.1183	14.7676	10.7869	13.7684	3.4667	10.952	8.22129	38.3894	18.3803	13.7965	17.3264	9.13494	8.32284	10.7348	30.878	17.644	14.81	9.32742	13.2922	17.0872	8.5041	0.380826	17.8357
446	zma-miR159a*	0.372393	58.8101	18.1726	50.3484	24.1712	88.5853	18.9806	128.887	138.796	33.5068	58.0759	74.1692	69.4886	20.9111	46.4099	54.5122	79.5603	63.0951	88.2313	94.5449	108.47	41.9735	40.0981	332.755	100.72
49	ath-miR399a	0.372976	21.0516	3.90129	24.0855	8.75669	18.9084	6.05609	14.9302	14.6646	18.8317	25.2568	16.8127	23.3054	19.6977	15.3023	25.8282	35.5138	20.3099	20.1525	10.4087	24.7626	34.9164	14.6491	0.00406412	10.1513
107	ath-miR836	0.375351	59.5219	98.7237	10.7795	4.47535	8.70714	3.62808	7.16098	3.28007	17.088	5.19929	8.38469	207.416	9.12547	7.64646	8.92596	17.4202	7.70728	8.22966	5.13478	13.7568	10.2242	9.75742	4.59154	4.07074
575	zma-miR394a	0.376012	31.7638	15.4411	27.8001	22.3661	32.8439	11.6544	18.6088	5.26396	23.7573	21.4968	27.1381	54.663	22.8247	17.768	10.1772	60.4307	28.8929	22.0329	31.1135	49.3362	10.8122	20.8899	20.3853	22.348
22	ath-miR172b*	0.376367	24.8787	16.5396	20.1916	6.7522	15.1675	4.57506	8.82782	9.13411	0.19483	31.2047	32.8616	35.2535	19.3475	16.9533	14.5762	29.8893	12.1501	12.8683	13.6864	21.9652	15.7019	0.00409091	17.6539	1.95139
47	ath-miR397b	0.376677	14.6789	5.29118	19.4484	13.2717	9.54533	6.48843	7.46432	8.44014	18.9901	7.77427	18.6557	13.2955	12.6174	4.34558	27.8546	32.976	14.4404	0.0399671	12.6745	11.0265	17.0957	0.394003	12.0008	0.366789
248	osa-miR1863c	0.380323	12.8951	13.1391	9.93246	7.62073	7.46099	5.9082	5.11054	3.99648	7.51173	5.08993	32.5476	6.43108	5.66323	7.41562	21.2829	5.36809	2.99141	4.54483	16.1018	6.20591	7.53118	0.00366858	3.96688	8.94043
272	osa-miR1884a	0.3822	19.8368	9.64329	19.6627	15.5054	9.82758	3.7295	10.1844	4.81989	16.4984	8.36321	23.6035	30.8823	6.88122	6.86038	26.6785	38.2307	11.2029	5.70718	8.11056	14.2897	12.7801	3.9574	9.03457	14.9655
40	ath-miR2938	0.396443	18.0404	7.06473	13.2271	11.0707	25.1508	10.3695	15.1243	6.42082	19.2997	9.42516	26.5593	16.8775	10.6456	0.0136482	15.571	26.678	20.2989	14.3068	27.6012	38.3964	20.4588	6.18112	14.839	19.0181
553	zma-miR2118c	0.408911	17.5125	16.1696	16.8065	20.0849	20.0638	6.42492	21.1044	8.15257	7.75141	1.97709	38.1539	22.1675	0.699488	0.799798	23.4052	42.3215	16.6498	13.2777	27.82	22.5077	22.457	11.3934	19.4387	31.1286
572	zma-miR393b	0.41101	12.3183	14.0834	17.1232	12.8358	19.2356	6.81154	14.0341	3.0106	2.45457	5.12763	8.58579	33.1053	20.3907	5.97579	8.25127	33.875	20.8419	15.1388	12.8414	28.1205	9.83081	16.1607	13.8796	16.265
638	zma-miRs6a/6b	0.563832	21.5533	14.4113	19.4378	13.6547	28.5961	8.16232	19.2249	8.94984	42.2717	15.3571	9.29411	19.2904	18.866	10.3714	9.58777	38.9263	30.7448	34.7141	16.5997	32.3257	27.2258	8.70746	14.8929	26.0735
339	osa-miR2879	0.412086	20.1719	18.8825	10.6578	9.32618	6.87569	4.37113	4.54363	2.83987	29.1364	2.07929	7.12514	42.3467	6.67374	3.46683	8.15495	24.3357	6.88214	2.8256	4.85141	12.9436	2.87171	5.48499	1.72723	8.0906
197	osa-miR166e	0.416674	1185.46	89.405	983.48	323.47	1064.86	201.687	989.776	110.437	1192.41	1060.16	1219.86	1269.42	770.413	719.042	1016.6	1427.86	974.075	883.707	1052.49	1349.15	941.626	888.423	984.458	1144.6
383	osa-miR444a.2	0.416776	36.0503	10.5512	25.9232	11.8203	25.306	5.59561	32.5809	13.7742	25.2197	31.9789	36.8279	50.1748	32.2019	16.8357	15.2196	39.4355	24.5286	21.2818	21.9793	33.4342	52.0123	23.996	21.7223	32.5929
570	zma-miR393a	0.421483	13.4999	15.6711	20.2807	16.4288	19.7488	6.77748	13.7277	4.35282	0.00488622	9.00527	8.84533	36.1443	13.8367	4.26602	20.1189	42.9013	25.2226	15.28	12.637	25.8555	9.89314	19.9621	12.0861	12.9695
386	osa-miR444d.3	0.425745	24.6361	6.28199	17.5618	10.8376	11.6829	7.48732	77.7678	127.996	18.6766	29.5451	19.7657	30.5569	24.2591	13.3246	4.36248	28.301	17.2889	9.2754	2.15133	18.0158	22.2927	9.79206	269.552	9.43412
183	osa-miR1440	0.426377	15.4767	17.8909	19.7457	16.703	28.9239	6.82339	15.541	5.85632	0.00505711	9.23909	11.3927	41.2701	32.2097	9.56162	1.64552	35.5661	35.7326	19.4595	29.9226	30.581	18.8254	20.5975	7.38627	15.3548
607	zma-miR399a	0.434474	22.6874	16.7016	35.1913	18.6285	29.8334	8.81711	16.2747	2.29851	40.901	30.3978	2.32214	17.1287	37.3124	35.6526	11.1734	56.627	26.2505	35.7262	19.113	38.2438	19.2004	14.1698	16.9874	14.7414
336	osa-miR2877	0.436094	26.7286	19.2402	12.0965	5.54712	14.9779	4.32444	14.4471	4.44418	39.4029	10.8122	9.75755	46.9417	7.10994	10.9007	10.3451	20.0305	14.4911	16.4101	9.33967	19.6709	16.2085	8.0542	15.2539	18.272
296	osa-miR2101-3p	0.436355	10.1366	5.90304	10.8913	16.6322	8.43403	6.67846	4.25775	4.61813	6.40298	14.3352	3.86837	15.94	2.13223	5.84212	0.0141306	35.5767	3.73228	9.6239	2.97482	17.4051	8.29983	0.00384833	0.521461	8.20585
300	osa-miR2103	0.438882	23.528	7.54837	28.5932	19.3617	21.6769	7.85815	15.9803	7.12282	24.7137	26.1133	12.8183	30.4668	15.1526	18.5021	23.5471	57.1708	18.2361	21.7448	14.2057	32.5208	13.5511	17.5675	7.93285	24.8697
613	zma-miR399d*	0.439661	24.0108	10.8606	18.9142	8.82052	10.5259	7.76474	19.3688	12.6045	36.8292	25.2652	10.3055	23.6432	7.51762	23.1656	17.013	27.9604	5.58182	22.1148	7.36033	7.04664	28.8795	16.9329	29.1582	2.50471
230	osa-miR1857-5p	0.441733	16.1195	8.44284	9.7002	9.28176	9.46588	6.59866	41.9588	59.2492	22.6781	15.1985	4.52319	22.0782	10.4564	6.28916	0.0112232	22.044	9.88591	13.2333	0.0410674	14.7032	130.818	11.6094	11.5374	13.8707
559	zma-miR2275a-5p	0.44431	18.1706	18.7168	17.1807	15.8135	18.8611	7.51248	33.1858	15.7546	0.00491181	26.8032	5.60211	40.2721	31.1217	5.86502	1.30169	30.4343	23.1711	17.0767	9.1023	26.0942	44.0126	49.3798	19.4596	19.8912
468	zma-miR164c*	0.448583	14.7978	4.62646	26.2854	13.0449	17.3909	6.94835	22.1245	12.0938	11.5294	10.12	18.5734	18.9683	29.7253	14.8148	17.3613	43.2401	17.7394	15.7077	9.66203	26.4545	38.3426	19.077	9.22518	21.8531
622	zma-miR399j*	0.449979	29.475	10.341	21.9922	11.1924	19.2718	6.68469	20.2896	5.95472	37.7942	24.623	17.2047	38.2783	11.7959	19.8644	18.3723	37.9363	19.0214	28.8051	14.5262	14.7344	24.3569	12.15	25.0905	19.5611
151	ath-miR869.2	0.463735	5.57728	6.45624	12.0964	6.41054	9.85271	8.49076	61.5825	102.941	0.00481578	10.5084	0.00410746	11.7918	16.6228	11.3394	3.31532	17.108	19.0462	5.50255	0.320985	14.5411	19.9905	10.8299	0.00280098	215.507
601	zma-miR397a	0.464678	70.0463	117.468	12.0325	11.3779	11.0611	4.85081	11.9375	2.69408	246.085	17.2961	11.8585	4.94611	6.49021	15.3823	0.0131906	26.2442	6.98546	18.0773	9.12739	10.0543	10.6967	10.8241	10.2664	15.9627
282	osa-miR2094-3p	0.470738	18.2241	16.5659	26.1904	12.2783	17.8865	8.96084	21.8569	9.37021	0.00499691	18.1621	14.6319	40.0974	31.9973	16.4795	15.5601	40.7247	31.2681	14.6023	12.6703	13.0052	34.5395	22.5646	12.6712	17.6524
283	osa-miR2094-5p	0.473523	21.3502	21.8442	27.0139	15.2254	18.9311	9.16074	27.286	9.52641	0.00498211	14.2286	19.459	51.7081	28.9958	18.4556	13.0302	47.574	31.2763	12.5094	11.4653	20.4735	35.4131	34.6828	15.5871	23.4609
287	osa-miR2096-5p	0.473948	42.1509	14.525	48.3545	24.3339	29.1593	6.41969	46.9035	20.5544	26.9565	48.23	33.9894	59.4278	45.9029	32.4628	31.5491	83.5033	30.1445	29.0157	20.919	36.5581	64.2593	46.4619	18.1611	58.7317
139	ath-miR862-5p	0.476216	8.31962	6.53262	12.9687	10.1784	10.6811	6.42784	43.1427	64.2703	6.05906	0.297146	11.7752	15.1471	7.47085	2.18021	17.1396	25.0841	2.94631	10.1173	10.9981	18.6627	10.3359	5.74434	139.289	17.2014
338	osa-miR2878-5p	0.477762	17.857	15.8366	6.89864	6.73159	12.2839	4.45044	5.87066	6.19175	23.285	0.603646	10.4403	37.0989	7.11655	0.0177318	4.47033	15.9899	15.804	11.5613	6.27029	15.4999	1.64752	0.00308576	8.483	13.349
104	ath-miR834	0.478861	35.4406	17.2012	19.5279	10.1323	19.3759	3.63683	19.8441	13.3577	53.7128	26.1224	16.3545	45.5728	15.8346	14.7811	12.8805	34.6153	18.4667	21.567	14.6588	22.8112	24.6757	29.0366	25.6596	0.00434304
162	osa-miR1423b	0.481245	19.1496	9.90921	14.4908	12.5206	16.3714	6.06035	18.7041	11.5925	10.0713	11.3858	25.3282	29.8131	8.14252	0.0134935	23.5713	26.2358	9.17399	15.4453	16.9312	23.9351	17.2492	8.80802	13.4553	35.304
567	zma-miR319b*	0.481291	18.164	17.5279	16.278	16.1274	18.3469	8.43062	24.2646	5.7418	8.75053	12.4294	7.22532	44.2509	16.3735	4.67315	5.01246	39.0527	19.1349	10.8747	13.4906	29.8876	22.0355	25.2664	18.0894	31.6673
279	osa-miR2092-5p	0.482838	22.5554	16.9751	13.8113	8.29743	8.04435	3.58958	10.4876	7.9917	42.4343	11.3605	5.83879	30.588	14.5475	12.501	3.996	24.2009	5.4878	9.24827	4.86354	12.5778	17.1398	16.2826	0.00361624	8.52448
353	osa-miR396d	0.48498	19.903	14.3759	28.3297	10.56	15.0438	9.48563	11.7843	8.43711	1.02372	18.8385	35.5122	24.2374	15.2223	28.0765	28.951	41.0689	6.1701	16.8879	9.52864	27.5886	8.37554	1.47314	17.7792	19.5094
52	ath-miR399f	0.485669	14.5001	10.5189	18.6101	6.73694	15.6785	5.95276	23.8981	14.5395	0.00982054	23.7859	13.7705	20.4343	23.9631	11.5378	14.1777	24.7616	20.3428	14.5954	7.68451	20.0914	36.2787	15.9392	35.9665	7.40802
443	zma-miR156k*	0.487061	18.1764	11.7248	18.6296	12.844	15.93	4.52062	12.9952	11.0756	11.3014	10.0409	35.3331	16.03	2.63887	13.8307	29.2149	28.8339	12.3995	18.8975	20.6768	11.7461	7.68878	0.00408683	20.7885	23.4995
50	ath-miR399d	0.48835	19.7856	14.6778	25.8802	9.85852	21.686	9.20297	73.8029	115.988	0.00487587	28.2308	17.7246	33.1821	34.9501	21.4758	14.0863	33.0085	25.7549	22.2867	8.71489	29.9876	247.579	23.6878	10.6147	13.3302
291	osa-miR2098-5p	0.493563	40.2997	16.564	45.1301	16.3887	28.4628	4.41037	39.9681	20.7769	27.271	41.1663	29.3715	63.3902	37.8066	39.0572	34.1433	69.5134	28.047	31.2918	22.3948	32.1176	58.7583	18.8243	25.4584	56.8315
345	osa-miR393b-3p	0.493631	29.6058	27.3943	44.5754	9.92551	22.8747	5.59665	16.3829	5.90677	37.5063	0.0049197	17.2476	63.6644	43.5317	39.4606	36.4892	58.8201	19.1933	17.9195	24.1465	30.2397	8.22	19.8415	15.9957	21.4746
42	ath-miR319a	0.506735	14406.4	1166.83	16491.3	3183.36	16338.1	2362.73	12716.1	7360.34	12737	15245.3	15174.4	14469.1	11769.3	17495.3	18653.8	18046.9	13211.9	15848.5	18459.8	17832.4	15712	16223.5	1715.22	17213.6
606	zma-miR398b*	0.508842	80.0578	98.7958	22.8119	22.436	27.2393	14.5485	22.8083	15.849	63.218	224.451	18.9106	13.6515	16.6407	18.9253	1.32332	54.3582	23.522	29.9445	10.2335	45.2571	30.6662	24.7983	35.7641	0.00450115
561	zma-miR2275b-5p	0.509548	16.9398	21.07	17.8119	15.5317	13.899	7.48458	19.1362	7.26873	0.00488994	17.084	4.07418	46.5962	30.5223	4.30832	4.4337	31.9831	18.4356	9.96207	5.48145	21.717	20.3599	27.9956	10.3742	17.8152
370	osa-miR418	0.51055	19.3752	15.1149	10.3136	9.56156	10.3912	7.43527	7.59868	5.09182	20.1725	3.29734	39.4554	14.5755	1.80624	2.77946	15.4647	21.2039	8.44531	2.27686	10.6457	20.1971	10.8216	0.00340093	10.0549	9.51486
203	osa-miR169d	0.511079	8.86636	9.82704	19.4768	13.9222	9.50287	8.16948	9.14724	7.36296	6.83502	0.54531	5.02147	23.0636	21.9947	7.17903	10.6539	38.0795	17.6782	5.09595	0.308958	14.9284	20.1562	6.28597	4.89766	5.24909
328	osa-miR2869	0.520309	117.865	218.82	9.90571	8.12226	14.3294	6.68939	8.64646	5.87123	446.066	5.43447	7.53303	12.4276	9.39338	4.43139	4.24564	21.5524	9.67634	10.7077	12.7554	24.1782	12.2585	3.03827	14.9795	4.30961
633	zma-miRs1	0.51985	20.9432	6.98688	21.9155	10.3562	15.0989	10.4943	17.2813	6.70111	28.2724	24.5782	12.3457	18.5765	22.235	16.4469	12.69	36.2903	18.8393	15.6986	0.547049	25.3107	18.9575	20.0102	7.50392	22.6535
618	zma-miR399g	0.520906	17.5515	17.8091	20.3653	14.104	19.7724	12.6338	17.8525	9.1468	37.8303	0.0050695	5.49292	26.8777	6.72026	34.5455	9.8664	30.329	6.76777	36.7818	20.2575	15.2824	27.2264	20.7679	17.9973	5.41857
177	osa-miR1433	0.521617	29.0662	12.2817	65.246	97.0593	15.9556	6.95806	16.4541	12.7229	21.2398	16.8758	34.474	43.675	12.8197	7.38612	30.7126	210.065	11.733	10.2722	25.707	16.1101	34.7323	5.3279	11.8396	13.9167
462	zma-miR160f*	0.523452	20.9001	14.9319	26.1154	17.4437	20.4704	9.15391	29.2881	11.4901	0.00499752	27.4517	21.4958	34.648	39.0277	12.4311	9.78975	43.2132	27.5783	11.6588	13.5194	29.1249	32.5733	30.3012	13.4456	40.8321
414	osa-miR819a	0.525333	14.4995	13.3253	6.85894	5.17385	3.65108	5.15054	5.70772	5.61354	8.35462	34.479	7.42029	7.74396	6.31778	8.84104	0.0128446	12.2641	0.730091	11.2028	0.0510053	2.6204	4.7181	13.48	0.0641378	4.56864
585	zma-miR395i*	0.5256	19.6804	19.7949	14.5874	14.2162	23.2818	17.1177	7.62578	6.15608	23.6682	6.15368	2.87269	46.0269	18.2334	0.0135523	7.38445	32.7182	45.8908	9.8727	10.1448	27.2187	15.0644	7.35897	8.07541	0.00437811
615	zma-miR399e*	0.528159	30.5491	12.2033	17.6311	7.49569	15.7766	6.30433	19.7488	13.53	47.297	31.9139	21.0625	21.9231	13.539	23.618	9.12821	24.2393	16.142	20.8533	19.3213	6.78979	26.6568	22.3454	29.9892	0.00397595
458	zma-miR160b*	0.528181	19.5066	13.0862	14.373	10.7119	19.2206	9.38392	13.594	13.4005	10.3572	6.46371	27.9887	33.2169	4.17827	6.24738	25.3303	21.7361	19.6482	12.8057	32.3364	12.0922	15.5133	7.42524	31.3385	0.0988705
54	ath-miR401	0.530141	12.2021	4.56753	13.9872	4.5676	10.8209	7.96334	55.518	87.3202	11.0212	14.8511	6.31555	16.6207	11.9361	14.5443	9.39773	20.0706	19.1586	12.887	0.0360797	11.202	24.2117	9.31772	2.73916	185.803
603	zma-miR397b*	0.533754	22.4283	7.89255	15.8682	11.8374	14.1545	10.0487	115.682	204.131	32.3038	25.2759	16.4544	15.6789	7.02225	17.3138	7.06547	32.0714	8.92064	25.1947	2.98125	19.5216	421.789	8.19057	20.1787	12.5711
483	zma-miR166i*	0.537647	11.1833	8.21132	19.2169	13.0832	17.9216	6.16968	11.2379	11.6311	17.5783	0.00493399	10.0406	17.1095	16.739	4.16024	20.0174	35.9509	22.5139	13.9372	11.4109	23.8242	27.063	0.00348162	5.88739	11.9979
160	osa-miR1423	0.539434	17.0411	6.465	14.3563	6.98087	12.7685	8.14217	21.125	12.2696	11.568	11.416	21.5399	23.6406	8.00117	9.57754	16.6833	23.163	1.86585	11.2479	19.497	18.4634	22.9178	11.7675	12.0185	37.7961
524	zma-miR169q*	0.539565	12.6253	7.5591	14.3887	5.30889	19.3839	11.0189	16.3155	3.77414	15.7386	15.1203	18.1811	1.46127	8.79315	18.5093	19.3199	10.9323	15.0416	12.8458	35.8571	13.791	20.65	16.2461	16.9072	11.4586
441	zma-miR156j*	0.541442	5.95143	3.96916	110.949	200.172	13.2144	8.7126	14.1399	7.32349	0.494896	8.132	9.5088	5.67002	2.3756	3.55215	27.1502	410.718	1.84426	11.7794	22.3005	16.9335	7.60648	8.04364	21.2599	19.6496
366	osa-miR414	0.543237	20.0423	13.1123	17.0886	12.6283	17.537	1.86358	10.1619	9.52617	9.40322	10.6286	37.583	22.5543	0.0137161	16.4871	22.0357	29.8179	15.1685	19.3729	16.9981	18.6086	5.53753	0.00411895	13.1698	21.9361
511	zma-miR169f	0.545066	8.76677	9.10232	15.1232	11.7633	13.2021	5.14529	9.96946	7.75019	22.0382	5.6978	6.00664	1.32443	8.7481	10.1262	8.87511	32.7435	9.0887	19.6015	8.98203	15.1362	12.7798	18.6028	8.26533	0.229896
583	zma-miR395e*	0.547045	19.228	18.4506	15.9992	13.0694	17.665	17.7753	5.79618	5.29139	26.4492	7.13584	1.52602	41.8011	12.4553	5.7681	10.6329	35.1406	20.8457	0.0354873	8.7247	41.0539	12.8128	4.69934	5.66809	0.00448275
184	osa-miR1441	0.547088	12.5943	13.2445	18.3907	17.011	13.5237	10.5955	17.8019	8.14551	0.00489255	8.43054	10.722	31.22	22.9238	4.27219	5.82967	40.5371	22.1761	7.22906	1.86803	22.8216	20.8822	24.2804	5.8844	20.1604
431	zma-miR1432	0.548984	12.8313	9.01301	30.3103	32.0402	20.2011	8.14784	20.3461	6.23689	0.947043	20.1452	10.7271	19.5057	3.30082	76.7849	21.2398	19.9155	10.0855	17.141	27.3685	26.2096	15.4098	18.9059	29.4473	17.6216
415	osa-miR820a	0.549441	31.8045	20.1508	20.8785	9.17685	18.8755	7.2428	19.5369	8.2632	21.8918	60.896	15.5191	28.9113	19.6787	25.6369	8.55807	29.6403	11.7824	25.9494	13.5454	24.2246	16.2849	31.8974	14.9833	14.9819
493	zma-miR167b*	0.554195	3.98671	7.68998	9.12467	7.51332	8.18668	7.99395	79.1267	146.992	0.00425758	15.5179	0.00332707	0.421355	6.46393	17.2535	0.0171302	12.7642	4.13798	18.4911	0.0803834	10.0373	299.528	9.73372	0.00218277	7.24256
166	osa-miR1427	0.555549	39.8349	11.2023	30.9304	9.88539	33.0829	8.4331	37.1062	7.27121	25.3465	37.1392	50.8403	46.0135	19.8044	26.1424	35.7392	42.0356	26.469	25.4347	38.0449	42.3829	37.5643	30.3635	33.4224	47.0745
616	zma-miR399f	0.556533	24.0395	18.8419	17.6501	9.51349	14.3396	5.30895	21.7137	6.28941	52.192	13.3261	13.6394	17.0004	9.12451	19.4773	11.6971	30.3015	12.1668	22.1894	10.4764	12.5258	30.0451	18.7381	22.6457	15.4261
126	ath-miR851-5p	0.557176	11.0322	9.51643	14.3568	9.24251	13.3842	3.91784	40.7013	62.1157	0.467675	20.2452	5.61357	17.8025	7.39008	9.82305	12.3273	27.8869	8.4208	12.2236	15.636	17.2566	15.2128	6.79136	7.10966	133.691
35	ath-miR2933a	0.557443	18.2724	4.21174	15.4943	12.7721	23.0187	5.21776	18.1202	17.9442	12.705	18.6729	22.9429	18.7689	4.53266	10.4459	13.1171	33.8813	23.1446	16.6929	22.7704	29.4671	9.28031	0.791605	20.1328	42.2761
211	osa-miR1846d-3p	0.558082	25.1622	4.52419	28.8894	13.0929	21.8977	4.80895	32.5105	8.99204	26.8874	24.3388	19.3566	30.0658	36.6623	38.731	10.0357	30.1286	19.4173	27.2377	16.555	24.3807	23.4572	44.2309	34.3142	28.0398
25	ath-miR1886.1	0.571883	10.1633	7.7352	10.4318	4.93067	13.506	5.56231	37.9791	53.9918	0.00471708	11.7474	10.1476	18.7536	10.1355	10.42	4.55259	16.619	15.848	11.7167	6.74985	19.7097	16.2687	0.906546	118.223	16.5182
498	zma-miR167f*	0.580716	9.15511	6.59038	17.5357	14.1251	9.45458	7.05614	14.7837	7.30313	14.7133	13.0962	0.00349982	8.80735	9.90203	22.2809	2.95504	35.0049	8.13274	15.7153	0.0487474	13.9216	19.2952	13.3968	5.07121	21.3714
324	osa-miR2865	0.581443	22.3242	13.0005	16.7047	14.7005	13.6693	6.99847	13.5618	4.8452	41.4023	13.2795	14.9703	19.6445	7.43834	11.0744	9.66521	38.6409	7.17905	10.4948	13.6011	23.4022	16.4373	8.93174	10.0128	18.8652
175	osa-miR1431	0.582838	30.5047	16.5922	18.3026	14.1019	18.3622	7.61459	16.3797	11.8064	8.57107	46.4247	27.4578	39.5652	8.05151	4.37549	32.0105	28.7731	16.0608	13.081	29.6372	14.6699	26.1478	4.41414	8.06648	26.8904
240	osa-miR1861g	0.584597	15.947	15.4521	8.00031	6.88141	10.3871	3.37598	13.9249	11.0657	38.2952	13.4158	8.6935	3.38354	16.3737	10.5881	4.1289	0.910598	13.2318	6.27259	13.067	8.97711	29.7983	8.97433	4.51241	12.4148
32	ath-miR2111b*	0.587921	11.5032	9.89722	9.97376	12.4576	13.8397	5.31603	68.0584	121.916	0.00389877	7.07733	16.7055	22.226	0.0160979	6.63074	5.07444	28.1738	11.5187	7.54197	19.2869	17.0114	9.48631	2.07439	250.854	9.81905
484	zma-miR166j	0.588029	1324.94	79.7589	1228.52	366.96	1378.14	106.386	1386.03	164.471	1247.02	1270.83	1364.76	1417.13	1050.6	836.46	1345.93	1681.1	1400.61	1241.77	1370.43	1499.76	1502.16	1146.63	1410.52	1484.79
302	osa-miR2105	0.594961	6.92464	7.80992	11.2472	9.30694	6.41564	4.69447	106.959	201.955	2.95122	6.11022	0.51311	18.124	10.2842	2.80233	7.4847	24.4175	9.35715	5.79292	0.0415831	10.4709	11.4448	5.3079	1.25676	409.827
81	ath-miR779.1	0.598839	13.6364	14.9807	13.3743	6.17001	11.2791	6.98842	11.9203	6.01656	0.00462278	35.0226	9.72508	9.79334	9.36542	12.3046	9.42903	22.398	9.8365	14.494	2.25269	18.5331	9.69841	20.7478	10.017	7.21788
351	osa-miR395v	0.620096	17.4311	15.2485	16.5428	5.95656	14.6331	2.66822	13.3191	8.00629	0.00469347	19.0466	36.8749	13.7983	10.9328	15.8334	14.4825	24.9226	12.1594	15.1956	13.0297	18.1476	8.88644	4.35458	18.8891	21.1463
495	zma-miR167d*	0.621941	13.7941	8.75587	17.9416	11.795	16.2179	5.64655	23.2348	10.0878	14.6289	24.0253	2.63111	13.8913	13.9008	27.0799	3.05318	27.7327	10.9994	20.9459	11.6704	21.2561	36.5464	24.7099	12.9609	18.7221
51	ath-miR399e	0.624394	17.2713	15.7734	18.2344	4.6039	12.2	6.1493	17.4265	17.1041	0.00474394	26.8575	8.32711	33.8957	21.2436	13.6598	14.9934	23.0408	13.8326	16.6491	3.13886	15.1796	42.1726	11.7299	2.83286	12.9704
542	zma-miR171l	0.625765	24.1101	14.2475	19.5358	14.2581	23.4051	13.1313	28.4833	10.2315	10.2505	20.2676	44.039	21.8832	6.99647	8.41002	26.4262	36.3104	12.8052	12.6023	28.6661	39.547	23.2775	23.4252	23.4002	43.8302
200	osa-miR167a*	0.625821	7.39652	10.4393	11.9231	12.3737	11.6881	8.31017	12.742	15.3645	6.31717	0.78653	0.00468678	22.4777	13.7599	0.833907	4.50393	28.5946	10.7752	7.99311	4.45072	23.5334	34.905	5.75808	0.00327558	10.3018
548	zma-miR172b*	0.630001	52.2108	15.0098	56.8011	32.7964	43.2235	14.7589	37.7131	12.5703	44.4731	35.3322	68.27	60.768	33.1831	27.435	69.0986	97.4879	33.0548	28.4536	52.4564	58.9293	32.1143	22.6536	46.9192	49.1652
636	zma-miRs4	0.634415	12.0787	8.89918	20.8289	11.7162	21.4829	4.78031	30.3876	37.5821	25.4103	7.96214	7.94519	6.99715	20.8045	12.034	13.082	37.3952	19.2452	20.4239	17.7931	28.4694	19.2745	13.7411	2.72621	85.8085
335	osa-miR2876	0.6341	21.321	18.4333	11.7649	7.42977	10.7898	2.03176	7.92225	3.02458	35.278	4.22023	6.65726	39.1285	10.3224	7.25455	6.82096	22.6616	8.56802	9.5636	12.5203	12.5073	9.20782	5.14624	5.75418	11.5808
452	zma-miR159f*	0.634619	15.4985	9.18633	19.7643	18.0378	24.5858	9.27252	25.0886	19.1769	13.8288	5.86317	14.3088	27.9934	1.31594	8.40836	29.0699	40.2629	18.3129	15.2361	34.5345	30.2599	10.2496	11.914	26.5037	51.6872
159	osa-miR1320-3p	0.635203	49.2855	87.0586	9.10205	9.494	5.5043	3.31171	2.14309	3.36055	0.00345917	8.34914	9.06165	179.728	0.014946	21.3155	3.42934	11.6484	0.915486	5.67435	8.72696	6.70041	7.09093	0.0762282	0.00373866	1.40147
612	zma-miR399d	0.635562	44.8357	16.6713	49.4828	12.9587	45.7283	6.88005	38.2158	14.3516	63.1502	51.6913	24.0467	40.4546	42.0208	56.8244	35.5038	63.5821	40.8463	53.5386	39.1221	49.4063	43.2814	30.2927	55.8523	23.4368
19	ath-miR169g*	0.63617	25.5874	9.09157	15.4701	6.52254	14.8975	3.77937	29.2827	32.5662	19.4523	39.0348	20.7558	23.1068	13.6805	7.93107	16.6646	23.6042	11.8824	16.3328	11.7853	19.5894	4.4933	16.2718	77.1952	19.1704
494	zma-miR167c*	0.636934	18.0023	7.34952	20.882	14.0431	18.7974	9.32523	29.497	12.1145	18.6761	23.9171	7.46565	21.9503	13.8949	26.4981	5.59356	37.5413	11.434	31.8702	12.8233	19.0619	32.265	35.5189	11.7281	38.4761
102	ath-miR833-3p	0.640846	14.0481	11.4667	11.4941	15.8928	9.64663	6.25121	5.03064	5.04703	18.0678	0.378292	10.3622	27.3841	5.55278	5.3924	0.0129077	35.0184	6.12212	12.4314	3.06012	16.9729	2.1261	11.3696	6.62267	0.0042447
168	osa-miR1428a-5p	0.648441	18.6369	16.1558	12.7096	8.80546	112.928	206.48	8.91972	5.19316	4.3432	8.19007	40.0497	21.9648	6.7101	4.18702	23.0149	16.9264	6.78635	5.647	422.558	16.7205	11.9302	3.80899	5.30514	14.6345
311	osa-miR2118p	0.64903	20.0258	8.76527	26.9647	15.5767	23.966	9.79914	27.3462	3.54349	16.5803	33.1326	15.4798	14.9107	13.0714	27.3704	18.8132	48.604	15.0759	34.3054	16.1321	30.3505	23.6334	31.8268	28.2875	25.6369
507	zma-miR169c	0.649687	13.5894	14.0102	14.6188	13.4559	15.6694	6.35891	17.9033	10.2829	32.8764	13.5717	0.00383079	7.90576	14.1474	11.7609	0.016199	32.5508	16.2993	21.468	6.68349	18.2268	24.8196	26.3107	3.86626	16.6167
363	osa-miR399h	0.663383	23.8293	15.8913	22.22	16.1328	20.0269	4.76533	15.9636	10.1189	9.34694	20.863	46.4611	18.6461	0.0136657	24.1207	26.1314	38.6143	15.3579	16.8629	22.2644	25.6222	6.48649	8.08204	26.1568	23.129
187	osa-miR159a.2	0.672388	39.9623	10.0267	36.1255	22.9642	29.265	7.4042	35.5055	10.0672	32.0095	43.4692	31.7887	52.5816	29.6602	23.7053	20.9951	70.1414	31.5499	25.2908	21.6828	38.5366	42.2322	44.0887	22.0227	33.6782
399	osa-miR808	0.673122	16.8497	9.12118	30.8204	41.9299	4.80755	4.83027	9.25624	7.84941	29.5369	9.15863	11.4371	17.2663	10.0117	0.0127194	92.4064	20.8507	9.91026	1.10972	0.277832	7.9324	17.0634	3.59635	1.49126	14.8739
71	ath-miR447a	0.680374	25.1255	13.4597	99.3207	161.706	20.7206	10.8436	19.1893	8.102	44.3566	17.0236	24.3613	14.7607	341.597	9.89271	16.9483	28.8453	29.4622	13.2576	9.59749	30.5652	26.5113	11.3766	13.0254	25.8438
374	osa-miR435	0.68075	18.0778	10.3514	14.564	11.147	12.3541	4.01035	9.73751	4.59766	18.7258	7.73006	32.0632	13.7923	9.03943	2.12816	19.9176	27.1709	10.8534	8.37582	12.3405	17.8468	10.4168	3.3387	10.916	14.2785
610	zma-miR399b*	0.68347	23.1409	20.701	13.8016	9.97151	17.6885	4.64925	20.663	11.8896	48.1533	30.0419	0.00392067	14.3644	16.0178	15.3197	0.0159346	23.8531	14.1778	24.3574	14.8726	17.3463	37.5585	16.2125	18.9895	9.89163
562	zma-miR2275c-5p	0.691262	28.2092	23.2662	24.0705	15.8533	30.5981	7.31273	31.4005	11.4505	9.03741	28.9389	14.1299	60.7305	25.9636	13.3366	11.2267	45.7551	36.395	24.5373	24.0198	37.4404	22.2339	44.9812	21.606	36.7808
247	osa-miR1863b	0.700173	13.3542	20.558	7.17983	5.29298	15.5887	4.56626	70.6617	134.638	4.65568	0.00453074	44.0119	4.74455	7.69277	1.54076	14.1501	5.33575	20.6508	12.4252	18.1831	11.0956	0.00398737	1.13691	272.53	8.97579
474	zma-miR164g*	0.707654	25.2192	16.4659	28.0817	16.9599	34.0678	9.8841	38.9251	28.752	22.8918	10.0244	19.4275	48.533	28.6745	11.2274	21.2745	51.1503	34.6409	29.2097	24.809	47.6115	26.4669	13.2468	79.6526	36.3339
62	ath-miR413	0.707715	18.6456	4.98224	13.9564	11.4158	10.3688	7.07507	92.7208	174.803	22.6996	14.0382	14.6415	23.2032	5.89091	4.35177	16.5649	29.0181	9.19392	14.4228	0.922748	16.9359	14.7521	0.00389662	1.3916	354.736
514	zma-miR169i*	0.709285	17.8735	19.782	15.6501	12.4541	14.556	9.07903	16.2604	11.7737	46.5821	14.0894	1.88486	8.93784	8.37583	11.1335	8.84756	34.2437	7.18002	17.8071	7.29637	25.9406	23.8891	25.8744	15.274	0.00427561
609	zma-miR399b	0.712378	34.3818	15.8124	26.1221	13.0948	30.4564	7.79698	24.1709	3.09584	51.5458	41.6347	14.9347	29.412	30.0573	29.4183	7.30897	37.7037	27.9469	42.0173	26.7866	25.075	21.9699	21.0512	26.9348	26.7276
584	zma-miR395f*	0.713915	18.189	16.6626	15.0684	11.2709	13.1898	5.50557	55.9994	98.3291	22.301	11.3265	0.00478305	39.1237	21.0625	2.16229	9.72923	27.3197	18.0321	10.4733	17.505	6.74884	203.482	8.0753	5.16585	7.27485
621	zma-miR399i*	0.715837	28.8176	12.2818	23.4785	12.1844	20.7737	5.84834	25.7489	8.88763	46.5733	19.8627	21.3884	27.4459	16.6481	16.1293	19.5188	41.6178	16.1683	26.2929	15.2908	25.3427	34.2104	13.3007	28.8531	26.6312
337	osa-miR2878-3p	0.726182	13.7236	14.8326	4.63826	4.7623	5.15499	3.50715	3.38702	1.9053	13.8288	0.881995	5.70433	34.4792	6.66876	0.68281	0.783208	10.4183	5.95761	0.0438304	6.65716	7.96134	5.41317	1.03079	2.78427	4.31983
630	zma-miR529*	0.735217	27.0526	10.6676	20.3819	12.9187	21.8052	10.3654	21.0816	5.31265	27.1843	24.2542	15.541	41.231	3.78615	18.3608	24.7975	34.5832	8.82256	21.2157	34.1286	23.0539	16.4853	18.5434	20.6705	28.6271
451	zma-miR159e*	0.744098	10.5534	7.20052	14.1298	14.6168	12.6031	8.76914	17.7911	16.3725	3.89856	5.03069	14.8243	18.46	0.014323	3.20688	24.5355	28.7626	9.4855	1.59639	19.8664	19.464	1.33152	6.54826	28.2403	35.0443
628	zma-miR528a*	0.750731	24.1868	4.41362	20.8468	10.4296	19.2115	4.35101	19.8292	9.11456	21.5594	28.5573	19.3836	27.247	9.21305	23.7774	16.6975	33.6991	13.6186	23.9195	20.8698	18.4383	21.4234	10.6711	15.4195	31.8029
260	osa-miR1872	0.750892	63.07	101.351	16.7098	8.33117	14.1035	6.79045	16.5552	4.56281	7.44991	214.957	11.8538	18.0196	6.82394	17.7521	15.2025	27.0605	6.15117	10.7917	19.1509	20.3202	13.4549	15.9283	13.6488	23.1889
83	ath-miR780.1	0.755023	22.2804	18.3377	14.3344	13.0327	16.7875	5.46834	15.01	12.5057	5.01145	47.2377	13.0431	23.8293	6.49657	18.167	1.75247	30.9215	13.0732	18.8932	11.6679	23.5157	17.3526	31.3902	8.81988	2.47748
290	osa-miR2098-3p	0.762253	19.7908	9.61005	25.0876	15.7614	23.3234	4.63804	28.7019	14.1748	15.9856	19.0726	10.8312	33.2737	20.0805	12.1472	20.0671	48.0556	23.145	19.1158	21.2048	29.828	45.4285	21.7387	13.1701	34.4704
447	zma-miR159b*	0.762807	16.7954	12.1842	12.2873	8.10284	18.105	9.15001	19.4883	13.913	14.8178	0.512481	23.735	28.1163	5.22835	5.33412	18.7362	19.8506	11.356	9.64744	28.7472	22.6693	10.8835	10.0781	17.1855	39.8062
72	ath-miR447c	0.7691	20.578	10.0936	17.8053	16.841	15.0077	2.13522	16.4836	11.466	35.08	13.129	19.7879	14.3151	13.1036	0.436999	16.9334	40.7472	12.078	15.1684	17.1779	15.6065	24.1438	15.3774	0.696075	25.7172
645	zma-miRs15	0.775006	17.8375	13.4142	15.8374	16.3158	17.4776	3.98891	12.7263	6.69449	6.8063	28.6901	5.6723	30.1812	3.33005	19.459	3.11059	37.4498	11.6826	19.4347	18.1805	20.6126	15.0892	19.2097	13.187	3.4194
298	osa-miR2102-3p	0.789392	22.8391	5.01859	26.105	15.8259	20.4112	8.17469	19.3942	7.47737	17.7664	19.915	24.6807	28.9942	20.0543	15.8618	18.8069	49.697	23.9171	13.736	13.671	30.3206	25.0003	17.23	9.74557	25.601
582	zma-miR395d*	0.796656	13.9821	16.7348	17.8423	16.9549	10.4548	7.60735	4.45312	3.53353	18.5273	1.67408	0.00464799	35.7226	21.7043	1.31124	8.46125	39.8924	15.2889	0.0393964	9.62659	16.8642	9.35174	4.06817	3.44653	0.94605
586	zma-miR395k	0.806883	16.7984	18.9427	13.1925	10.5966	12.7652	4.95513	8.81401	9.46272	22.3111	3.72495	0.00471457	41.1529	18.182	0.0135871	10.0502	24.5242	20.0448	9.84167	11.7346	9.43972	21.4542	10.3561	3.44169	0.00408549
512	zma-miR169f*	0.81398	8.89599	8.21388	15.7509	13.2513	50.6293	85.5622	14.6063	9.56041	19.8377	7.0058	0.0030346	8.73743	13.779	16.9099	0.0137909	32.3008	178.511	17.5837	0.0567794	6.36551	23.2139	22.421	4.9459	7.8445
212	osa-miR1846d-5p	0.814341	16.2058	3.91228	19.6638	12.5135	19.0464	8.71529	22.7655	8.08557	16.8624	21.0188	11.5522	15.3899	16.6697	27.8274	3.28059	30.8773	15.4145	31.4333	11.2838	18.0541	14.8939	32.4176	26.3148	17.4358
294	osa-miR2100-3p	0.817152	17.7207	9.92109	23.5367	18.9492	18.8955	4.41868	15.715	7.05933	15.0992	12.273	11.121	32.3897	13.7182	13.8083	14.6671	51.9533	18.2914	17.4299	14.738	25.1226	18.4592	10.8161	9.18793	24.3966
412	osa-miR817	0.817251	16.0184	14.7351	12.189	8.78666	11.0536	5.18433	8.80069	7.76887	4.15494	37.4436	9.52362	12.9513	12.2679	11.8109	1.5817	23.0955	7.86713	15.2891	5.43057	15.6275	8.3548	19.8468	2.34533	4.65586
455	zma-miR159h	0.825397	18105.3	2299.91	16997.4	4970.42	17274.9	3510.56	15700.9	2232.05	15782.8	16746	18985	20907.6	10105.6	17235.5	18836.7	21811.7	12415.8	18244.6	17661.1	20778	12630.1	15473	17458.6	17241.9
352	osa-miR395w	0.828382	21.7291	13.6363	13.7748	8.71739	18.2893	2.86233	21.1357	10.9981	3.20754	22.6747	35.9688	25.0654	5.07784	17.9766	8.12975	23.9148	14.8026	17.7296	18.9122	21.7129	24.9177	5.49481	22.9652	31.1649
101	ath-miR832-5p	0.83274	29.9461	12.9954	21.007	13.1553	15.5426	5.72759	188.166	349.527	31.9293	20.6482	19.6481	47.5589	16.6752	14.9729	11.8671	40.5128	15.5963	10.6826	12.3225	23.5691	9.36005	712.241	27.2688	3.79365
453	zma-miR159g	0.833476	22434.4	3167.35	20760	6213.12	22752	4870.34	20326.7	3336.94	19835.7	19994.3	23421.6	26485.8	12837.9	19756.3	22752.3	27693.5	16057.7	24070.6	23186.2	27693.6	16050.9	19445.4	22180.8	23629.6
176	osa-miR1432	0.837264	24.66	13.081	19.6816	13.8533	18.5237	3.58553	17.9227	8.60553	15.033	12.1898	38.9494	32.4678	8.9894	6.58731	33.4535	29.696	17.2244	14.7615	23.2811	18.8277	24.959	6.72995	15.5998	24.402
274	osa-miR2055	0.85163	26.6558	11.9948	23.117	15.5353	25.1774	6.92508	24.813	7.66578	31.4885	12.5106	22.2338	40.3902	13.5877	6.25653	35.7025	36.9214	24.7928	15.61	31.3084	28.9982	33.6102	14.9036	25.5773	25.161
411	osa-miR816	0.852676	13.9819	13.0761	7.75336	8.65107	7.1591	4.53129	62.2409	117.574	0.00420233	30.3324	7.92589	17.665	11.0235	1.50464	0.0137156	18.4716	1.14301	11.547	6.41994	9.52649	7.56864	238.545	2.2022	0.647801
597	zma-miR396e*	0.855234	25.7796	19.8406	18.212	13.5916	16.5039	8.90782	18.0897	4.64599	33.2029	50.3575	7.57418	11.9837	11.3534	30.5241	2.43342	28.5369	6.27281	27.7324	14.1618	17.8486	20.4687	13.3792	23.3899	15.1208
295	osa-miR2100-5p	0.859011	10.1809	5.47973	13.453	13.2125	11.1121	6.76427	7.56423	4.0289	5.89157	8.3412	8.2695	18.2212	5.79246	8.65145	6.1875	33.1807	12.2954	9.84273	2.96213	19.3482	4.66712	7.66563	4.69685	13.2273
407	osa-miR812g	0.859281	10.9066	12.2884	2.94771	3.59643	6.0893	4.34772	78.6979	153.428	0.00304213	28.5065	6.57188	8.5448	0.0138717	4.40242	0.0140294	7.36052	0.0573138	8.32092	10.0046	5.97435	4.01647	308.826	1.9452	0.00374995
280	osa-miR2093-3p	0.866249	8.63863	9.02045	6.54428	5.19217	6.0731	3.87587	18.374	20.7645	1.77148	17.4478	0.00404666	15.3311	11.7873	3.70244	0.737829	9.94955	5.99007	7.0033	0.967845	10.3312	20.7855	46.6436	0.0465668	6.02023
362	osa-miR399e	0.874609	18.1176	17.6186	15.1456	12.1412	16.9064	5.92047	15.3377	12.3823	5.20132	3.83607	41.4785	21.9547	0.632669	11.7903	18.5705	29.589	16.6231	9.42183	17.7175	23.8633	14.5117	2.17317	12.6348	32.0312
227	osa-miR1855	0.875822	18.0764	13.5208	15.2058	7.87906	12.482	7.61577	15.3234	4.40033	36.2081	19.7691	4.97753	11.3509	12.496	15.3953	7.09349	25.8383	12.3393	10.4877	4.39308	22.708	18.3255	12.7082	10.5385	19.7213
271	osa-miR1883a	0.87744	41.0349	20.8132	36.5176	13.2592	30.8091	7.17531	37.272	10.4672	38.6145	18.1867	68.7095	38.629	21.1595	29.8692	45.9084	49.1333	27.803	22.1368	35.6444	37.6523	44.5777	27.5012	47.9068	29.1023
450	zma-miR159e	0.878874	15636.2	1708.15	14632.8	4029.99	15262	3183.37	16219.3	2986.26	13824.4	14618.2	16587.2	17515	8816.3	15389.4	16292	18033.6	10524.5	17368.7	16749.5	16405.3	12301.6	15604.1	17872.1	19099.3
408	osa-miR813	0.87976	15.7027	14.1645	6.90908	4.34868	6.25953	2.62184	8.64838	9.17718	0.00449806	33.4471	10.2917	19.0675	9.84235	10.633	1.12057	6.0404	5.22738	6.92262	3.35788	9.53023	8.42929	21.405	4.75538	0.00386553
84	ath-miR780.2	0.883501	10.8368	11.6779	13.6548	16.3995	8.64509	5.63571	8.67204	8.15855	0.00431201	25.7034	3.224	14.4154	4.90593	12.7348	0.0135717	36.9649	3.16829	8.59405	6.40865	16.4094	7.54948	19.7978	7.17829	0.162543
544	zma-miR171m*	0.884483	15.495	9.59689	16.2616	12.1007	15.4794	9.77189	21.9408	14.8443	2.21095	15.7078	19.3509	24.7103	7.30677	5.53779	21.0777	31.1242	10.0073	4.78753	25.967	21.1557	25.1611	7.48675	13.7979	41.3176
611	zma-miR399c*	0.887262	18.1167	15.184	9.41568	7.42117	7.39442	3.62027	10.4596	6.25721	33.8292	26.8608	0.00366932	11.7733	7.29154	16.901	0.015403	13.4548	9.17531	11.4811	3.40423	5.51699	16.119	12.8479	11.3011	1.57042
434	zma-miR156a*	0.892034	17.8728	14.4181	12.4566	8.5282	15.4668	7.10923	15.2388	7.34965	2.62974	14.4227	37.3355	17.1031	2.16011	8.78291	18.7013	20.1819	7.75301	11.1411	22.1709	20.8021	17.211	5.6928	23.4049	14.6465
111	ath-miR839	0.917101	19.5218	7.13452	22.8454	18.9387	18.7431	1.35432	16.3794	4.79846	29.1443	20.5932	13.2301	15.1196	12.8483	12.6652	14.6464	51.2218	17.5089	18.4477	20.6746	18.3412	9.53711	20.4493	16.8037	18.7277
620	zma-miR399h*	0.918676	22.1674	10.5581	18.5763	9.88512	17.471	4.52777	17.0183	4.81752	33.1359	17.8242	9.54612	28.1634	8.48791	19.9277	14.2448	31.6447	10.7205	20.0081	19.0211	20.1342	18.9723	9.80898	19.757	19.5348
257	osa-miR1870	0.921718	15.8453	4.52797	17.3253	12.0814	13.9082	5.48879	16.4165	3.40761	18.3136	11.663	12.4329	20.9716	6.1321	14.5115	14.1658	34.492	11.6369	8.89318	13.4572	21.6456	15.9022	17.5428	12.0413	20.1795
579	zma-miR395b*	0.921829	13.0342	15.939	13.5186	14.2167	11.6728	10.6866	6.97307	3.69448	9.63384	2.39502	3.63986	36.468	16.597	0.0400619	5.28146	32.1558	16.4684	6.12595	0.0365403	24.0601	10.3662	2.98281	4.68961	9.85366
510	zma-miR169e	0.923416	23.0329	17.3107	17.9789	10.6868	18.9986	7.08854	21.5122	8.45078	43.649	24.0907	1.28819	23.1039	15.2725	15.1934	8.22558	33.2239	18.2447	25.3779	9.34277	23.0289	25.6366	31.0668	17.1613	12.184
365	osa-miR413	0.92469	13.092	15.1387	9.18221	8.3885	9.53505	5.32563	79.2391	136.754	10.3526	3.57436	35.2569	3.18419	0.875303	3.05749	16.8712	15.9249	3.92548	6.07865	13.5309	14.6052	0.289555	283.937	10.7097	22.0199
482	zma-miR166h*	0.932093	14.9885	10.6596	19.8973	13.1081	15.8848	9.5651	14.3214	10.4361	23.1669	2.50761	9.75841	24.5209	23.258	4.79387	15.5923	35.9449	24.4036	10.4878	5.1615	23.4865	29.4805	5.64389	10.5189	11.6423
106	ath-miR835-5p	0.938425	8.99419	7.53889	6.3252	6.41894	3.75754	1.44303	17.6881	28.2768	17.8746	6.72236	11.3752	0.00463074	4.76256	1.34794	3.47111	15.7192	4.88281	4.08747	4.41071	1.64915	3.80486	59.8821	7.06233	0.00322864
581	zma-miR395c*	0.947993	15.0879	16.3732	45.0492	63.2665	14.6348	10.7043	9.88913	1.18654	18.0726	1.43815	3.80483	37.0359	136.972	0.0133803	6.93055	36.2808	17.6037	2.84176	10.189	27.9048	11.1293	8.97729	8.77624	10.6737
373	osa-miR426	0.95124	17.2058	15.983	11.0086	8.55665	11.8429	7.4469	8.09208	5.08859	14.2612	0.438956	38.9421	15.181	4.1172	3.85667	14.6834	21.377	4.17951	7.73018	14.461	21.0011	13.16	1.2527	7.62665	10.329
360	osa-miR398a	0.95153	22.3847	12.2088	22.4175	12.5638	23.4373	6.0397	22.0901	12.3285	9.48205	21.9777	38.8361	19.2429	9.92067	20.7904	19.1117	39.8474	20.7771	17.6483	31.7331	23.5906	24.2083	4.88737	25.0617	34.2032
361	osa-miR398b	0.954821	32.125	16.0055	30.4049	13.8827	27.0683	5.42477	26.6243	12.6649	14.8294	24.561	51.7373	37.3722	12.8921	29.7904	32.1604	46.7765	22.6706	22.3695	33.2737	29.9595	26.0483	11.3854	26.6708	42.3927
576	zma-miR394a*	0.962742	19.3537	13.3293	24.1767	19.8526	22.3622	9.35485	19.989	7.19801	12.3159	15.0271	10.8905	39.1813	20.5886	6.05962	17.6264	52.4322	23.8299	18.2337	12.7427	34.6425	11.8069	22.7214	16.9618	28.4658
14	ath-miR165a	0.970832	1344.06	87.4506	1428.08	306.785	1399.98	174.952	1372.07	138.513	1474.4	1303.42	1287.39	1311.02	1050.26	1385.13	1795.36	1481.56	1181.74	1411.89	1396.45	1609.84	1201.98	1320.47	1509.26	1456.58
174	osa-miR1430	0.97097	22.3612	18.081	16.1725	9.32868	13.6623	6.00265	14.8001	7.16559	5.48533	8.02164	36.7141	39.2238	7.68223	8.88928	26.4616	21.6567	7.7074	12.7639	22.0054	12.1726	19.9832	5.26192	13.323	20.6323
78	ath-miR776	0.973275	12.8329	11.3639	6.55425	5.26507	8.43806	7.52112	28.2472	45.1513	0.00348863	27.5348	10.3283	13.465	2.61158	4.74637	4.53996	14.3191	0.048935	8.81601	6.65174	18.2355	5.03187	12.4113	95.5414	0.00409988
471	zma-miR164e*	0.976128	29.4378	13.677	33.9941	24.4719	31.7212	6.94302	31.5118	9.65347	18.6965	21.2563	28.9033	48.8951	32.7864	11.0264	23.9976	68.166	31.9077	22.9751	32.0352	39.9667	36.0382	17.8056	32.2879	39.9153
580	zma-miR395c	0.977355	22.5705	19.9625	21.6083	10.6543	19.9289	6.30576	18.2375	2.97151	25.6577	6.36103	8.67281	49.5906	25.4139	7.98984	19.7158	33.3137	25.4152	13.3606	15.7023	25.2375	21.8336	15.4884	19.4935	16.1345
205	osa-miR169q	0.984059	20.6868	14.6116	24.3174	17.1527	19.4031	8.28423	19.9097	14.7643	19.5594	15.2282	6.83716	41.1225	29.289	6.68753	15.3659	45.9273	25.1244	10.5699	14.2402	27.6778	39.1124	23.8992	8.73234	7.89464
80	ath-miR778	0.984993	17.0398	13.1888	12.1954	5.92734	13.1759	3.18399	14.1989	7.95563	1.10624	32.9348	14.2928	19.8253	8.80029	11.4416	7.76235	20.7775	12.1846	12.4785	10.3108	17.7296	15.4941	21.6804	16.6556	2.96543
467	zma-miR164b*	0.992203	21.2651	11.5132	24.8027	14.9499	20.9922	11.3329	25.2882	15.5738	14.5775	18.7329	13.5458	38.2043	29.3389	15.3564	10.6953	43.8202	21.6199	18.2887	8.32885	35.7314	39.4012	23.0223	4.31232	34.4168
180	osa-miR1437	0.997341	51.9168	51.1063	25.3883	18.0519	22.7963	4.49418	26.5272	16.186	1.44136	27.5499	120.106	58.5697	35.2699	14.5536	6.34413	45.3856	25.1314	19.7288	18.3948	27.9303	42.9752	35.1052	5.99266	22.0357
