# Supplementary material for: Identification of miRNAs and their target genes in developing maize ears by combined small RNA and degradome sequencing
Source: BMC Genomics. 2014 Jan 14;15:25. doi: 10.1186/1471-2164-15-25 (PMC3901417; doi:10.1186/1471-2164-15-25)
Supplement: Additional file 10: Table S7 — Summary statistics of 3′ RNA ends sequenced from maize. [file 1471-2164-15-25-S10.xlsx]

## Sheet: Table S7
Table S7. Summary statistics of 3’ RNA ends sequenced from maize.
reads		stage one (I)		stage two (II)		stage three (III)		stage four (IV)
		n	%	n	%	n	%	n	%
Sequenced	Total	13638690	100	18257616	100	9477595	100	8393209	100
	Distinct	1706149	100	2887536	100	682164	100	2490241	100
Genome matched	Total	10596420	77.69	14571419	79.81	7415394	78.24	6524350	77.73
	Distincta	1123608	65.86	1995882	69.12	423065	62.02	1746858	70.15
	Uniqueb	825904	73.5	1521543	76.23	317671	75.09	1318724	75.49
Distinct, genome matched	Gene model (total)c	973186	86.61	1816631	91.02	382792	90.48	1580297	90.47
	Intron	147685	13.14	213142	10.68	48724	11.52	182559	10.45
	Intergenic	295375	26.29	398333	19.96	88689	20.96	366018	20.95
	Pre-miRNAs	5	0	3	0	2	0	6	0
	repeats	31135	2.77	33482	1.68	8633	2.04	29371	1.68
	Chloroplast/mitochondria	8821	0.79	14812	0.74	3791	0.9	12500	0.72
	Structural non-coding RNAs	10101	0.9	9596	0.48	4521	1.07	11572	0.66
a “Distinct” refers to the number of different sequences found within the set.
b “Unique” refers to the number of sequences that matched to just one location in the genome.
c “Gene model (total)” refers to the number of sequences matched within all gene models,including exons and introns.
