# Supplementary material for: Identification of miRNAs and their target genes in developing maize ears by combined small RNA and degradome sequencing
Source: BMC Genomics. 2014 Jan 14;15:25. doi: 10.1186/1471-2164-15-25 (PMC3901417; doi:10.1186/1471-2164-15-25)
Supplement: Additional file 12: Table S8 — Cleaved miRNA and ta-siRNA targets in four developmental stages of maize ears. [file 1471-2164-15-25-S12.xlsx]

## Sheet: Table S8
Table S8. Cleaved miRNA and ta-siRNA targets in four developmental stages of maize ears.
miR_IDa	Total Targets	Transcript_IDa	microRNA or ta-siRNA family	Previously validated or predictedb	Cleavage site	Alignment score	Cleavage read abundance	Repeat normalized read abundance	Category	Interpro _description
stage I
zma-miR156a/b/c/d/e/f/g/h/i/l	8	GRMZM2G156621_T01	miR156	P	869	2	5	2.5	3	SBP-box transcription factor
		GRMZM2G067624_T01	miR156	V	1050	2	36	18	2	SBP-box transcription factor;Potassium channel, voltage dependent, Kv1.4;Ribosomal protein P2;Homoserine kinase
		GRMZM2G067624_T02	miR156		734	2	36	18	2
		GRMZM2G163813_T01	miR156	V	1345	1	10	3.33333	2	SBP-box transcription factor
		GRMZM2G163813_T02	miR156		1244	1	10	3.33333	2
		GRMZM2G163813_T04	miR156		485	1	10	3.33333	2
		GRMZM2G113779_T01	miR156	V	329	2	18	18	2	SBP-box transcription factor
		GRMZM2G126827_T01	miR156	P	937	2	5	2.5	3	SBP-box transcription factor
zma-miR156j	2	GRMZM2G318882_T01	miR156	N	43	6	83	0.0271354	1	SBP-box transcription factor; disease resistance response protein 206; protein serine/threonine kinase;
		GRMZM2G136158_T04	miR156	N	1087	6	83	0.0271354	1	SBP-box transcription factor
zma-miR159c/d	1	GRMZM2G139688_T01	miR159	V	1410	3	76	76	2	MYB domain transcription factor;Homeodomain-like;SANT, DNA-binding
zma-miR159f/j/k	3	GRMZM2G139688_T01	miR159	V	1410	3.5	76	76	2	MYB domain transcription factor;Homeodomain-like;SANT, DNA-binding
		GRMZM2G038195_T01	miR159	P	1125	3.5	5	2.5	2	Metallophosphoesterase;Serine/threonine-specific protein phosphatase and bis(5-nucleosyl)-tetraphosphatase
		GRMZM2G038195_T02	miR159		1113	3.5	5	2.5	2
zma-miR159g	1	GRMZM2G139688_T01	miR159	V	1410	2	76	76	2	MYB domain transcription factor;Homeodomain-like;SANT, DNA-binding
zma-miR159h/i	1	GRMZM2G139688_T01	miR159	V	1410	1.5	76	76	2	MYB domain transcription factor;Homeodomain-like;SANT, DNA-binding
zma-miR160a/b/c/d/g/h	5	GRMZM2G005284_T01	miR160	P	1418	1	2	2	1	Auxin response factor;Transcriptional factor B3
		AC207656.3_FGT002	miR160	P	1361	1	13	6.5	0	Auxin response factor;Transcriptional factor B3
		GRMZM2G159399_T01	miR160	V	1757	1	15	8.5	2	Auxin response factor;Transcriptional factor B3
		GRMZM5G808366_T01	miR160	N	1306	1.5	10	10	0	Auxin response factor;Transcriptional factor B3
		GRMZM2G153233_T01	miR160	V	1663	1	24	24	0	Auxin response factor;Transcriptional factor B3
zma-miR164a/b/c/d/g	2	GRMZM2G457630_T01	miR164	N	197	4	1	0.5	4	No apical meristem (NAM) protein
		GRMZM2G457630_T02	miR164		197	4	1	0.5	4
zma-miR164e	1	GRMZM2G032878_T04	miR164	N	325	6	5	1.25	1	acyl carrier protein 3
zma-miR166a/l/m	5	GRMZM2G109987_T01	miR166	V	1050	3	3	0.6	3	Basic-leucine zipper (bZIP) transcription factor;Homeodomain-like;Homeobox;Lipid-binding START;MEKHLA
		GRMZM2G109987_T02	miR166		1050	3	3	0.6	3
		GRMZM2G109987_T03	miR166		1050	3	3	0.6	3
		GRMZM2G109987_T04	miR166		1050	3	3	0.6	2
		GRMZM2G109987_T05	miR166		785	3	3	0.6	3
zma-miR166b/c/d/e/f/g/h/i	5	GRMZM2G109987_T01	miR166	V	1050	2	3	0.6	3	Basic-leucine zipper (bZIP) transcription factor;Homeodomain-like;Homeobox;Lipid-binding START;MEKHLA
		GRMZM2G109987_T02	miR166		1050	2	3	0.6	3
		GRMZM2G109987_T03	miR166		1050	2	3	0.6	3
		GRMZM2G109987_T04	miR166		1050	2	3	0.6	2
		GRMZM2G109987_T05	miR166		785	2	3	0.6	3
zma-miR166j/k/n	5	GRMZM2G109987_T01	miR166	V	1050	2.5	3	0.6	3	Basic-leucine zipper (bZIP) transcription factor;Homeodomain-like;Homeobox;Lipid-binding START;MEKHLA
		GRMZM2G109987_T02	miR166		1050	2.5	3	0.6	3
		GRMZM2G109987_T03	miR166		1050	2.5	3	0.6	3
		GRMZM2G109987_T04	miR166		1050	2.5	3	0.6	2
		GRMZM2G109987_T05	miR166		785	2.5	3	0.6	3
zma-miR169a/b	26	GRMZM5G829103_T02	miR169	V	1826	3	160	32	2	CCAAT-binding transcription factor, subunit B
		GRMZM5G829103_T03	miR169		1332	3	160	32	2
		GRMZM5G829103_T04	miR169		1976	3	160	32	2
		GRMZM5G829103_T06	miR169		1299	3	160	32	2
		GRMZM5G829103_T07	miR169		1371	3	160	32	2
		GRMZM2G165488_T01	miR169	V	1597	3	29	7.25	2	CCAAT-binding transcription factor, subunit B
		GRMZM2G165488_T02	miR169		2151	3	29	7.25	2
		GRMZM2G165488_T03	miR169		1368	3	29	7.25	2
		GRMZM2G165488_T04	miR169		1574	3	29	7.25	2
		GRMZM2G037630_T01	miR169	V	807	3.5	12	12	2	CCAAT-binding transcription factor, subunit B
		GRMZM2G000686_T01	miR169	V	2131	3.5	36	3.6	2	CCAAT-binding transcription factor, subunit B;CCAAT-binding factor, conserved site
		GRMZM2G000686_T02	miR169		1021	3.5	36	3.6	2
		GRMZM2G000686_T03	miR169		1017	3.5	36	3.6	2
		GRMZM2G000686_T04	miR169		973	3.5	36	3.6	2
		GRMZM2G000686_T05	miR169		945	3.5	36	3.6	2
		GRMZM2G000686_T06	miR169		901	3.5	36	3.6	2
		GRMZM2G000686_T07	miR169		1385	3.5	36	3.6	2
		GRMZM2G000686_T08	miR169		1117	3.5	36	3.6	2
		GRMZM2G000686_T09	miR169		1002	3.5	36	3.6	2
		GRMZM2G000686_T10	miR169		1311	3.5	36	3.6	2
		GRMZM5G853836_T01	miR169	V	563	3	42	21	2	unknown
		GRMZM5G853836_T02	miR169		573	3	42	21	2
		GRMZM5G857944_T01	miR169	V	1075	3	389	129.667	0	CCAAT-binding transcription factor, subunit B
		GRMZM5G857944_T02	miR169		982	3	389	129.667	0
		GRMZM5G857944_T03	miR169		958	3	389	129.667	0
		GRMZM2G038303_T01	miR169	V	1176	3.5	17	17	2	CCAAT-binding transcription factor, subunit B;CCAAT-binding factor, conserved site
zma-miR169c/r	27	GRMZM5G849099_T01	miR169	N	738	3.5	4	4	2	unknown
		GRMZM5G829103_T02	miR169	V	1826	3.5	160	32	2	CCAAT-binding transcription factor, subunit B
		GRMZM5G829103_T03	miR169		1332	3.5	160	32	2
		GRMZM5G829103_T04	miR169		1976	3.5	160	32	2
		GRMZM5G829103_T06	miR169		1299	3.5	160	32	2
		GRMZM5G829103_T07	miR169		1371	3.5	160	32	2
		GRMZM2G165488_T01	miR169	V	1597	3.5	29	7.25	2	CCAAT-binding transcription factor, subunit B
		GRMZM2G165488_T02	miR169		2151	3.5	29	7.25	2
		GRMZM2G165488_T03	miR169		1368	3.5	29	7.25	2
		GRMZM2G165488_T04	miR169		1574	3.5	29	7.25	2
		GRMZM2G037630_T01	miR169	V	807	3.5	12	12	2	CCAAT-binding transcription factor, subunit B
		GRMZM2G000686_T01	miR169	V	2131	2.5	36	3.6	2	CCAAT-binding transcription factor, subunit B;CCAAT-binding factor, conserved site
		GRMZM2G000686_T02	miR169		1021	2.5	36	3.6	2
		GRMZM2G000686_T03	miR169		1017	2.5	36	3.6	2
		GRMZM2G000686_T04	miR169		973	2.5	36	3.6	2
		GRMZM2G000686_T05	miR169		945	2.5	36	3.6	2
		GRMZM2G000686_T06	miR169		901	2.5	36	3.6	2
		GRMZM2G000686_T07	miR169		1385	2.5	36	3.6	2
		GRMZM2G000686_T08	miR169		1117	2.5	36	3.6	2
		GRMZM2G000686_T09	miR169		1002	2.5	36	3.6	2
		GRMZM2G000686_T10	miR169		1311	2.5	36	3.6	2
		GRMZM5G853836_T01	miR169	V	563	3.5	42	21	2	unknown
		GRMZM5G853836_T02	miR169		573	3.5	42	21	2
		GRMZM5G857944_T01	miR169	V	1075	3	389	129.667	0	CCAAT-binding transcription factor, subunit B
		GRMZM5G857944_T02	miR169		982	3	389	129.667	0
		GRMZM5G857944_T03	miR169		958	3	389	129.667	0
		GRMZM2G038303_T01	miR169	V	1176	3.5	17	17	2	CCAAT-binding transcription factor, subunit B;CCAAT-binding factor, conserved site
zma-miR169d	1	GRMZM2G409430_T01	miR169	N	529	5	7	3.5	0	unknown
zma-miR169f/g/h	15	GRMZM5G849099_T01	miR169	N	738	3	4	4	2	unknown
		GRMZM5G829103_T02	miR169	V	1826	2.5	160	32	2	CCAAT-binding transcription factor, subunit B
		GRMZM5G829103_T03	miR169		1332	2.5	160	32	2
		GRMZM5G829103_T04	miR169		1976	2.5	160	32	2
		GRMZM5G829103_T06	miR169		1299	2.5	160	32	2
		GRMZM5G829103_T07	miR169		1371	2.5	160	32	2
		GRMZM2G165488_T01	miR169	V	1597	2.5	29	7.25	2	CCAAT-binding transcription factor, subunit B
		GRMZM2G165488_T02	miR169		2151	2.5	29	7.25	2
		GRMZM2G165488_T03	miR169		1368	2.5	29	7.25	2
		GRMZM2G165488_T04	miR169		1574	2.5	29	7.25	2
		GRMZM5G853836_T01	miR169	V	563	2.5	42	21	2	unknown
		GRMZM5G853836_T02	miR169		573	2.5	42	21	2
		GRMZM5G857944_T01	miR169	V	1075	3	389	129.667	0	CCAAT-binding transcription factor, subunit B
		GRMZM5G857944_T02	miR169		982	3	389	129.667	0
		GRMZM5G857944_T03	miR169		958	3	389	129.667	0
zma-miR169i/j/k	27	GRMZM5G829103_T02	miR169	V	1826	3	160	32	2	CCAAT-binding transcription factor, subunit B
		GRMZM5G829103_T03	miR169		1332	3	160	32	2
		GRMZM5G829103_T04	miR169		1976	3	160	32	2
		GRMZM5G829103_T06	miR169		1299	3	160	32	2
		GRMZM5G829103_T07	miR169		1371	3	160	32	2
		GRMZM2G165488_T01	miR169	V	1597	3	29	7.25	2	CCAAT-binding transcription factor, subunit B
		GRMZM2G165488_T02	miR169		2151	3	29	7.25	2
		GRMZM2G165488_T03	miR169		1368	3	29	7.25	2
		GRMZM2G165488_T04	miR169		1574	3	29	7.25	2
		GRMZM2G091964_T01	miR169	V	1329	3	416	138.667	2	CCAAT-binding transcription factor, subunit B;CCAAT-binding factor, conserved site
		GRMZM2G091964_T02	miR169		1326	3	416	138.667	2
		GRMZM2G091964_T03	miR169		1441	3	416	138.667	2
		GRMZM2G000686_T01	miR169	V	2131	3	36	3.6	2	CCAAT-binding transcription factor, subunit B;CCAAT-binding factor, conserved site
		GRMZM2G000686_T02	miR169		1021	3	36	3.6	2
		GRMZM2G000686_T03	miR169		1017	3	36	3.6	2
		GRMZM2G000686_T04	miR169		973	3	36	3.6	2
		GRMZM2G000686_T05	miR169		945	3	36	3.6	2
		GRMZM2G000686_T06	miR169		901	3	36	3.6	2
		GRMZM2G000686_T07	miR169		1385	3	36	3.6	2
		GRMZM2G000686_T08	miR169		1117	3	36	3.6	2
		GRMZM2G000686_T09	miR169		1002	3	36	3.6	2
		GRMZM2G000686_T10	miR169		1311	3	36	3.6	2
		GRMZM5G853836_T01	miR169	V	563	3	42	21	2	unknown
		GRMZM5G853836_T02	miR169		573	3	42	21	2
		GRMZM5G857944_T01	miR169	V	1075	2	389	129.667	0	CCAAT-binding transcription factor, subunit B
		GRMZM5G857944_T02	miR169		982	2	389	129.667	0
		GRMZM5G857944_T03	miR169		958	2	389	129.667	0
zma-miR169l	14	GRMZM5G829103_T02	miR169	V	1826	3	160	32	2	CCAAT-binding transcription factor, subunit B
		GRMZM5G829103_T03	miR169		1332	3	160	32	2
		GRMZM5G829103_T04	miR169		1976	3	160	32	2
		GRMZM5G829103_T06	miR169		1299	3	160	32	2
		GRMZM5G829103_T07	miR169		1371	3	160	32	2
		GRMZM2G165488_T01	miR169	V	1597	3	29	7.25	2	CCAAT-binding transcription factor, subunit B
		GRMZM2G165488_T02	miR169		2151	3	29	7.25	2
		GRMZM2G165488_T03	miR169		1368	3	29	7.25	2
		GRMZM2G165488_T04	miR169		1574	3	29	7.25	2
		GRMZM5G853836_T01	miR169	V	563	3	42	21	2	unknown
		GRMZM5G853836_T02	miR169		573	3	42	21	2
		GRMZM5G857944_T01	miR169	V	1075	3	389	129.667	0	CCAAT-binding transcription factor, subunit B
		GRMZM5G857944_T02	miR169		982	3	389	129.667	0
		GRMZM5G857944_T03	miR169		958	3	389	129.667	0
zma-miR169m/n/q	11	GRMZM5G829103_T02	miR169	V	1826	2.5	160	32	2	CCAAT-binding transcription factor, subunit B
		GRMZM5G829103_T03	miR169		1332	2.5	160	32	2
		GRMZM5G829103_T04	miR169		1976	2.5	160	32	2
		GRMZM5G829103_T06	miR169		1299	2.5	160	32	2
		GRMZM5G829103_T07	miR169		1371	2.5	160	32	2
		GRMZM2G165488_T01	miR169	V	1597	2.5	29	7.25	2	CCAAT-binding transcription factor, subunit B
		GRMZM2G165488_T02	miR169		2151	2.5	29	7.25	2
		GRMZM2G165488_T03	miR169		1368	2.5	29	7.25	2
		GRMZM2G165488_T04	miR169		1574	2.5	29	7.25	2
		GRMZM5G853836_T01	miR169	V	563	2.5	42	21	2	unknown
		GRMZM5G853836_T02	miR169		573	2.5	42	21	2
zma-miR169o	17	GRMZM5G829103_T02	miR169	V	1826	1.5	160	32	2	CCAAT-binding transcription factor, subunit B
		GRMZM5G829103_T03	miR169		1332	1.5	160	32	2
		GRMZM5G829103_T04	miR169		1976	1.5	160	32	2
		GRMZM5G829103_T06	miR169		1299	1.5	160	32	2
		GRMZM5G829103_T07	miR169		1371	1.5	160	32	2
		GRMZM2G165488_T01	miR169	V	1597	1.5	29	7.25	2	CCAAT-binding transcription factor, subunit B
		GRMZM2G165488_T02	miR169		2151	1.5	29	7.25	2
		GRMZM2G165488_T03	miR169		1368	1.5	29	7.25	2
		GRMZM2G165488_T04	miR169		1574	1.5	29	7.25	2
		GRMZM2G091964_T01	miR169	V	1329	3	416	138.667	2	CCAAT-binding transcription factor, subunit B;CCAAT-binding factor, conserved site
		GRMZM2G091964_T02	miR169		1326	3	416	138.667	2
		GRMZM2G091964_T03	miR169		1441	3	416	138.667	2
		GRMZM5G853836_T01	miR169	V	563	1.5	42	21	2	unknown
		GRMZM5G853836_T02	miR169		573	1.5	42	21	2
		GRMZM5G857944_T01	miR169	V	1075	5	389	129.667	0	CCAAT-binding transcription factor, subunit B
		GRMZM5G857944_T02	miR169		982	5	389	129.667	0
		GRMZM5G857944_T03	miR169		958	5	389	129.667	0
zma-miR169p	16	GRMZM5G849099_T01	miR169	N	738	3.5	4	4	2	unknown
		GRMZM2G037630_T01	miR169	V	807	3.5	12	12	2	CCAAT-binding transcription factor, subunit B
		GRMZM2G000686_T01	miR169	V	2131	2.5	36	3.6	2	CCAAT-binding transcription factor, subunit B;CCAAT-binding factor, conserved site
		GRMZM2G000686_T02	miR169		1021	2.5	36	3.6	2
		GRMZM2G000686_T03	miR169		1017	2.5	36	3.6	2
		GRMZM2G000686_T04	miR169		973	2.5	36	3.6	2
		GRMZM2G000686_T05	miR169		945	2.5	36	3.6	2
		GRMZM2G000686_T06	miR169		901	2.5	36	3.6	2
		GRMZM2G000686_T07	miR169		1385	2.5	36	3.6	2
		GRMZM2G000686_T08	miR169		1117	2.5	36	3.6	2
		GRMZM2G000686_T09	miR169		1002	2.5	36	3.6	2
		GRMZM2G000686_T10	miR169		1311	2.5	36	3.6	2
		GRMZM5G857944_T01	miR169	V	1075	3	389	129.667	0	CCAAT-binding transcription factor, subunit B
		GRMZM5G857944_T02	miR169		982	3	389	129.667	0
		GRMZM5G857944_T03	miR169		958	3	389	129.667	0
		GRMZM2G038303_T01	miR169	V	1176	3.5	17	17	2	CCAAT-binding transcription factor, subunit B;CCAAT-binding factor, conserved site
zma-miR171a/n	8	GRMZM2G418899_T01	miR171	V	56	0	9	1.8	2	GRAS transcription factor
		GRMZM2G418899_T02	miR171		56	0	9	1.8	2
		GRMZM2G037792_T01	miR171	V	1333	0	9	1.8	3	GRAS transcription factor
		GRMZM5G825321_T01	miR171	V	518	0	9	1.8	2	GRAS transcription factor
		GRMZM5G825321_T02	miR171		1471	0	9	1.8	2
		GRMZM2G110579_T01	miR171	V	1089	0	1	0.333333	4	GRAS transcription factor
		GRMZM2G098800_T01	miR171	V	931	0	1	0.333333	4	GRAS transcription factor
		GRMZM2G098800_T02	miR171		1402	0	1	0.333333	4
zma-miR171b	8	GRMZM2G418899_T01	miR171	V	53	2	5	1	2	GRAS transcription factor
		GRMZM2G418899_T02	miR171		53	2	5	1	2
		GRMZM2G037792_T01	miR171	V	1330	2	5	1	3	GRAS transcription factor
		GRMZM5G825321_T01	miR171	V	515	2	5	1	3	GRAS transcription factor
		GRMZM5G825321_T02	miR171		1468	2	5	1	3
		GRMZM2G110579_T01	miR171	V	1086	2	17	5.66667	2	GRAS transcription factor
		GRMZM2G098800_T01	miR171	V	928	2	17	5.66667	2	GRAS transcription factor
		GRMZM2G098800_T02	miR171		1399	2	17	5.66667	2
zma-miR171c	8	GRMZM2G418899_T01	miR171	V	56	3	9	1.8	2	GRAS transcription factor
		GRMZM2G418899_T02	miR171		56	3	9	1.8	2
		GRMZM2G037792_T01	miR171	V	1333	3	9	1.8	3	GRAS transcription factor
		GRMZM5G825321_T01	miR171	V	518	3	9	1.8	2	GRAS transcription factor
		GRMZM5G825321_T02	miR171		1471	3	9	1.8	2
		GRMZM2G110579_T01	miR171	V	1089	3	1	0.333333	4	GRAS transcription factor
		GRMZM2G098800_T01	miR171	V	931	3	1	0.333333	4	GRAS transcription factor
		GRMZM2G098800_T02	miR171		1402	3	1	0.333333	4
zma-miR171d/e/i/j	8	GRMZM2G418899_T01	miR171	V	56	1	9	1.8	2	GRAS transcription factor
		GRMZM2G418899_T02	miR171		56	1	9	1.8	2
		GRMZM2G037792_T01	miR171	V	1333	1	9	1.8	3	GRAS transcription factor
		GRMZM5G825321_T01	miR171	V	518	1	9	1.8	2	GRAS transcription factor
		GRMZM5G825321_T02	miR171		1471	1	9	1.8	2
		GRMZM2G110579_T01	miR171	V	1089	1	1	0.333333	4	GRAS transcription factor
		GRMZM2G098800_T01	miR171	V	931	1	1	0.333333	4	GRAS transcription factor
		GRMZM2G098800_T02	miR171		1402	1	1	0.333333	4
zma-miR171f	8	GRMZM2G418899_T01	miR171	V	53	3	5	1	2	GRAS transcription factor
		GRMZM2G418899_T02	miR171		53	3	5	1	2
		GRMZM2G037792_T01	miR171	V	1330	3	5	1	3	GRAS transcription factor
		GRMZM5G825321_T01	miR171	V	515	3	5	1	3	GRAS transcription factor
		GRMZM5G825321_T02	miR171		1468	3	5	1	3
		GRMZM2G110579_T01	miR171	V	1086	3	17	5.66667	2	GRAS transcription factor
		GRMZM2G098800_T01	miR171	V	928	3	17	5.66667	2	GRAS transcription factor
		GRMZM2G098800_T02	miR171		1399	3	17	5.66667	2
zma-miR171l/m	8	GRMZM2G418899_T01	miR171	V	56	1.5	9	1.8	2	GRAS transcription factor
		GRMZM2G418899_T02	miR171		56	1.5	9	1.8	2
		GRMZM2G037792_T01	miR171	V	1333	1.5	9	1.8	3	GRAS transcription factor
		GRMZM5G825321_T01	miR171	V	518	1.5	9	1.8	2	GRAS transcription factor
		GRMZM5G825321_T02	miR171		1471	1.5	9	1.8	2
		GRMZM2G110579_T01	miR171	V	1089	1.5	1	0.333333	4	GRAS transcription factor
		GRMZM2G098800_T01	miR171	V	931	1.5	1	0.333333	4	GRAS transcription factor
		GRMZM2G098800_T02	miR171		1402	1.5	1	0.333333	4
zma-miR172a/b/c/d	11	GRMZM2G176175_T01	miR172	V	1550	1	7	1.4	3	AP2-ERF Pathogenesis-related transcriptional factor and ERF, DNA-binding; istamine H3 receptor;DNA-binding, integrase-type
		GRMZM2G176175_T02	miR172		1553	1	7	1.4	3
		GRMZM5G862109_T01	miR172	V	1569	1	7	1.4	3	AP2-ERF Pathogenesis-related transcriptional factor and ERF, DNA-binding; DNA-binding, integrase-type
		GRMZM5G862109_T02	miR172		1695	1	7	1.4	3
		GRMZM5G862109_T03	miR172		1681	1	7	1.4	3
		GRMZM2G138676_T01	miR172	N	1156	4	1	0.2	4	Potassium channel, voltage dependent, Kv1.4; protein serine/threonine kinase kinase; protein amino acid phosphorylation;
		GRMZM2G138676_T02	miR172		1185	4	1	0.2	4
		GRMZM2G138676_T03	miR172		1214	4	1	0.2	4
		GRMZM2G138676_T04	miR172		1784	4	1	0.2	4
		GRMZM2G138676_T05	miR172		1642	4	1	0.2	4
		GRMZM2G174784_T01	miR172	V	2252	3	3	1	3	AP2-ERF Pathogenesis-related transcriptional factor and ERF, DNA-binding;Antifreeze protein, type I;DNA-binding, integrase-type;
zma-miR172e	8	GRMZM2G176175_T01	miR172	V	1550	2.5	7	1.4	3	AP2-ERF Pathogenesis-related transcriptional factor and ERF, DNA-binding;Antifreeze protein, type I;DNA-binding, integrase-type;
		GRMZM2G176175_T02	miR172		1553	2.5	7	1.4	3
		GRMZM5G862109_T01	miR172	V	1569	2.5	7	1.4	3	AP2-ERF Pathogenesis-related transcriptional factor and ERF, DNA-binding; DNA-binding, integrase-type
		GRMZM5G862109_T02	miR172		1695	2.5	7	1.4	3
		GRMZM5G862109_T03	miR172		1681	2.5	7	1.4	3
		GRMZM2G174784_T01	miR172	V	2252	3	3	1	3	AP2-ERF Pathogenesis-related transcriptional factor and ERF, DNA-binding;Antifreeze protein, type I;DNA-binding, integrase-type;
		GRMZM2G174784_T02	miR172		2380	3	3	1	2
		GRMZM2G174784_T03	miR172		2377	3	3	1	2
zma-miR2275a-5p	3	GRMZM2G044004_T01	miR2275	N	2098	4	1	0.333333	4	nucleic acid binding; zinc ion binding
		GRMZM2G044004_T02	miR2275		2095	4	1	0.333333	4
		GRMZM2G044004_T04	miR2275		2100	4	1	0.333333	4
zma-miR319a/b/c/d	4	GRMZM2G412073_T01	miR319	P	242	3.5	4	4	3	unknown
		GRMZM2G028054_T01	miR319	V	1519	2	15	5	2	MYB domain transcription factor;Homeodomain-like;SANT, DNA-binding
		GRMZM2G028054_T02	miR319		1429	2	15	5	2
		GRMZM2G028054_T03	miR319		1370	2	15	5	2
zma-miR394a/b	1	GRMZM2G119650_T01	miR394	V	1237	0	3	3	3	Cyclin-like F-box; Galactose oxidase/kelch, beta-propeller;F-box associated type 1
zma-miR396a/b	6	GRMZM2G018414_T01	miR396	P	753	3	5	2.5	2	Glutamine-Leucine-Glutamine, QLQ;WRC
		GRMZM2G018414_T02	miR396		463	3	5	2.5	2
		GRMZM2G099862_T01	miR396	V	701	3	20	5	2	Glutamine-Leucine-Glutamine, QLQ;Inhibin, beta B subunit;WRC
		GRMZM2G099862_T02	miR396		568	3	20	5	2
		GRMZM2G099862_T03	miR396		654	3	20	5	2
		GRMZM2G099862_T04	miR396		455	3	20	5	2
zma-miR396c/d	6	GRMZM2G098594_T01	miR396	P	656	1	6	1	2	Glutamine-Leucine-Glutamine, QLQ;WRC
		GRMZM2G098594_T02	miR396		639	1	6	1	2
		GRMZM2G098594_T03	miR396		349	1	6	1	2
		GRMZM2G098594_T04	miR396		849	1	6	1	2
		GRMZM2G098594_T06	miR396		578	1	6	1	1
		GRMZM2G119359_T01	miR396	N	547	1	6	1	3	Glutamine-Leucine-Glutamine, QLQ;WRC
zma-miR396e/f	2	GRMZM2G478709_T01	miR396	P	1902	3	16	8	2	SKI-interacting protein SKIP, SNW domain
		GRMZM2G478709_T02	miR396		668	3	16	8	2
zma-miR399f	1	GRMZM2G153087_T01	miR399	N	1236	4.5	1	1	4	Potassium channel, voltage dependent, Kv1.4; zinc ion binding; PHD finger protein
zma-miR529	7	GRMZM2G318882_T01	miR529	N	39	5.5	83	0.0271354	1	SBP-box transcription factor; disease resistance response protein 206; protein serine/threonine kinase
		GRMZM2G136158_T04	miR529	N	1083	5.5	83	0.0271354	1	SBP-box transcription factor; peroxidase; heme binding
		GRMZM2G031501_T01	miR529	V	135	4	1	0.2	4	unknown
		GRMZM2G031501_T02	miR529		135	4	1	0.2	4
		GRMZM2G031501_T03	miR529		135	4	1	0.2	4
		GRMZM2G031501_T04	miR529		135	4	1	0.2	4
		GRMZM2G031501_T05	miR529		79	4	1	0.2	4
zma-miRs14	1	GRMZM2G079683_T01	miRs14	N	994	4	1	1	4	unknown
zma-miRs17	4	GRMZM2G160041_T01	miRs17	N	484	4	1	0.25	4	DNA binding
		GRMZM2G160041_T02	miRs17		508	4	1	0.25	4
		GRMZM2G160041_T03	miRs17		484	4	1	0.25	4
		GRMZM2G160041_T04	miRs17		484	4	1	0.25	4
ta-siRNA3a/3c	4	GRMZM2G056120_T01	TAS3	N	1885	1.5	2	0.5	3	DNA binding; regulation of transcription, DNA-dependent
		GRMZM5G874163_T01	TAS3	N	1902	1.5	2	0.5	3	DNA binding; regulation of transcription, DNA-dependent
		GRMZM5G874163_T02	TAS3		1907	1.5	2	0.5	3
		GRMZM5G874163_T03	TAS3		1815	1.5	2	0.5	3
ta-siRNA3b	4	GRMZM2G056120_T01	TAS3	N	1885	0.5	2	0.5	3	DNA binding; regulation of transcription, DNA-dependent
		GRMZM5G874163_T01	TAS3	N	1902	0.5	2	0.5	3	DNA binding; regulation of transcription, DNA-dependent
		GRMZM5G874163_T02	TAS3		1907	0.5	2	0.5	3
		GRMZM5G874163_T03	TAS3		1815	0.5	2	0.5	3
ta-siRNA3d	4	GRMZM2G056120_T01	TAS3	N	1885	2.5	2	0.5	3	DNA binding; regulation of transcription, DNA-dependent
		GRMZM5G874163_T01	TAS3	N	1902	2.5	2	0.5	3	DNA binding; regulation of transcription, DNA-dependent
		GRMZM5G874163_T02	TAS3		1907	2.5	2	0.5	3
		GRMZM5G874163_T03	TAS3		1815	2.5	2	0.5	3
stage II
zma-miR156a/b/c/d/e/f/g/h/i/l	8	GRMZM2G156621_T01	miR156	P	869	2	7	3.5	2	SBP-box transcription factor
		GRMZM2G067624_T01	miR156	V	1050	2	93	46.5	2	SBP-box transcription factor;Potassium channel, voltage dependent, Kv1.4;Ribosomal protein P2;Homoserine kinase
		GRMZM2G067624_T02	miR156		734	2	93	46.5	2
		GRMZM2G163813_T01	miR156	V	1345	1	53	17.6667	2	SBP-box transcription factor
		GRMZM2G163813_T02	miR156		1244	1	53	17.6667	2
		GRMZM2G163813_T04	miR156		485	1	53	17.6667	2
		GRMZM2G113779_T01	miR156	V	329	2	4	4	2	SBP-box transcription factor
		GRMZM2G126827_T01	miR156	P	937	2	7	3.5	2	SBP-box transcription factor
zma-miR159a/b/f/j/k	10	GRMZM2G093789_T01	miR159	V	1131	2.5	2	0.666667	3	MYB domain transcription factor;SANT, DNA-binding;Homeodomain-like;Riboflavin kinase
		GRMZM2G423833_T01	miR159	V	916	2	2	0.666667	3	MYB domain transcription factor;Homeodomain-like;SANT, DNA-binding
		GRMZM2G167088_T01	miR159	P	1110	1.5	6	2	2	MYB domain transcription factor;Homeodomain-like;SANT, DNA-binding
		GRMZM2G416652_T01	miR159	P	900	1.5	6	2	2	Homeodomain-like
		GRMZM2G416652_T02	miR159		900	1.5	6	2	2
		GRMZM2G028054_T01	miR159	V	1520	3	72	24	2	MYB domain transcription factor;Homeodomain-like;SANT, DNA-binding
		GRMZM2G028054_T02	miR159		1430	3	72	24	2
		GRMZM2G028054_T03	miR159		1371	3	72	24	2
		GRMZM2G075064_T01	miR159	P	862	2.5	2	0.666667	2	MYB domain transcription factor;Homeodomain-like;SANT, DNA-binding
		GRMZM2G139688_T01	miR159	V	1410	3.5	169	169	0	MYB domain transcription factor;Homeodomain-like;SANT, DNA-binding
zma-miR159c/d	4	GRMZM2G167088_T01	miR159	P	1110	3	6	2	2	MYB domain transcription factor;Homeodomain-like;SANT, DNA-binding
		GRMZM2G416652_T01	miR159	P	900	3	6	2	2	Homeodomain-like
		GRMZM2G416652_T02	miR159	P	900	3	6	2	2	Homeodomain-like
		GRMZM2G139688_T01	miR159	V	1410	3	169	169	0	MYB domain transcription factor;Homeodomain-like;SANT, DNA-binding
zma-miR159e	1	GRMZM2G139688_T01	miR159	V	1410	5	169	169	0	MYB domain transcription factor;Homeodomain-like;SANT, DNA-binding
zma-miR159g	1	GRMZM2G139688_T01	miR159	V	1410	2	169	169	0	MYB domain transcription factor;Homeodomain-like;SANT, DNA-binding
zma-miR159h/i	1	GRMZM2G139688_T01	miR159	V	1410	1.5	169	169	0	MYB domain transcription factor;Homeodomain-like;SANT, DNA-binding
zma-miR160a/b/c/d/g/e/f	8	GRMZM2G005284_T01	miR160	P	1418	1	2	2	2	Auxin response factor;Transcriptional factor B3
		GRMZM2G390641_T01	miR160	P	1801	1	7	2.33333	0	Auxin response factor;Transcriptional factor B3
		GRMZM2G390641_T02	miR160		1701	1	7	2.33333	0
		AC207656.3_FGT002	miR160	P	1361	1	36	18	2	Auxin response factor;Transcriptional factor B3
		GRMZM2G081406_T01	miR160	V	1510	2	7	2.33333	3	Auxin response factor;Transcriptional factor B3
		GRMZM2G159399_T01	miR160	V	1757	1	41	23	2	Auxin response factor;Transcriptional factor B3
		GRMZM5G808366_T01	miR160	N	1306	1.5	3	3	2	Auxin response factor;Transcriptional factor B3
		GRMZM2G153233_T01	miR160	V	1663	1	68	68	0	Auxin response factor;Transcriptional factor B3
zma-miR164a/b/c/d/g	1	GRMZM2G457630_T02	miR164	N	197	4	5	2.5	0	No apical meristem (NAM) protein
zma-miR166a/l/m	9	GRMZM2G042250_T01	miR166	V	639	3	8	2	2	Basic-leucine zipper (bZIP) transcription factor;Homeodomain-like;Homeobox;Lipid-binding START;MEKHLA
		GRMZM2G042250_T02	miR166		725	3	8	2	2
		GRMZM2G042250_T03	miR166		639	3	8	2	2
		GRMZM2G042250_T04	miR166		639	3	8	2	2
		GRMZM2G109987_T01	miR166	V	1050	3	12	2.4	2	Basic-leucine zipper (bZIP) transcription factor;Homeodomain-like;Homeobox;Lipid-binding START;MEKHLA
		GRMZM2G109987_T02	miR166		1050	3	12	2.4	2
		GRMZM2G109987_T03	miR166		1050	3	12	2.4	2
		GRMZM2G109987_T04	miR166		1050	3	12	2.4	2
		GRMZM2G109987_T05	miR166		785	3	12	2.4	2
zma-miR166b/c/d/e/f/g/h/i/j/k/n	9	GRMZM2G042250_T01	miR166	V	639	2	8	2	2	Basic-leucine zipper (bZIP) transcription factor;Homeodomain-like;Homeobox;Lipid-binding START;MEKHLA
		GRMZM2G042250_T02	miR166		725	2	8	2	2
		GRMZM2G042250_T03	miR166		639	2	8	2	2
		GRMZM2G042250_T04	miR166		639	2	8	2	2
		GRMZM2G109987_T01	miR166	V	1050	2	12	2.4	2	Basic-leucine zipper (bZIP) transcription factor;Homeodomain-like;Homeobox;Lipid-binding START;MEKHLA
		GRMZM2G109987_T02	miR166		1050	2	12	2.4	2
		GRMZM2G109987_T03	miR166		1050	2	12	2.4	2
		GRMZM2G109987_T04	miR166		1050	2	12	2.4	2
		GRMZM2G109987_T05	miR166		785	2	12	2.4	2
zma-miR167a/b/c/d	2	GRMZM2G028980_T01	miR167	P	3267	5	77	77	0	Auxin response factor;Transcriptional factor B3
		GRMZM2G089640_T01	miR167	V	1889	5	296	74	0	Auxin response factor
zma-miR167e/f/g/h/i/j	2	GRMZM2G028980_T01	miR167	P	3267	5	77	77	0	Auxin response factor;Transcriptional factor B3
		GRMZM2G089640_T01	miR167	V	1889	5	296	74	0	Auxin response factor
zma-miR169a/b	31	GRMZM2G078124_T01	miR169	V	556	3	2	1	2	Molluscan rhodopsin C-terminal tail
		GRMZM2G078124_T02	miR169		1326	3	2	1	3
		GRMZM5G829103_T02	miR169	V	1826	3	9617	1923.4	0	CCAAT-binding transcription factor, subunit B
		GRMZM5G829103_T03	miR169		1332	3	9617	1923.4	0
		GRMZM5G829103_T04	miR169		1976	3	9617	1923.4	0
		GRMZM5G829103_T06	miR169		1299	3	9617	1923.4	0
		GRMZM5G829103_T07	miR169		1371	3	9617	1923.4	0
		GRMZM2G165488_T01	miR169	V	1597	3	11217	2804.25	0	CCAAT-binding transcription factor, subunit B
		GRMZM2G165488_T02	miR169		2151	3	11217	2804.25	0
		GRMZM2G165488_T03	miR169		1368	3	11217	2804.25	0
		GRMZM2G165488_T04	miR169		1574	3	11217	2804.25	0
		GRMZM2G037630_T01	miR169	V	807	3.5	13	13	2	CCAAT-binding transcription factor, subunit B
		GRMZM2G091964_T01	miR169	V	1329	4	772	257.333	0	CCAAT-binding transcription factor, subunit B;CCAAT-binding factor, conserved site
		GRMZM2G091964_T02	miR169		1326	4	772	257.333	0
		GRMZM2G091964_T03	miR169		1441	4	772	257.333	0
		GRMZM2G000686_T01	miR169	V	2131	3.5	218	21.8	0	CCAAT-binding transcription factor, subunit B;CCAAT-binding factor, conserved site
		GRMZM2G000686_T02	miR169		1021	3.5	218	21.8	0
		GRMZM2G000686_T03	miR169		1017	3.5	218	21.8	0
		GRMZM2G000686_T04	miR169		973	3.5	218	21.8	0
		GRMZM2G000686_T05	miR169		945	3.5	218	21.8	0
		GRMZM2G000686_T06	miR169		901	3.5	218	21.8	0
		GRMZM2G000686_T07	miR169		1385	3.5	218	21.8	0
		GRMZM2G000686_T08	miR169		1117	3.5	218	21.8	0
		GRMZM2G000686_T09	miR169		1002	3.5	218	21.8	0
		GRMZM2G000686_T10	miR169		1311	3.5	218	21.8	0
		GRMZM5G853836_T01	miR169	V	563	3	100	50	2	unknown
		GRMZM5G853836_T02	miR169		573	3	100	50	2
		GRMZM5G857944_T01	miR169	V	1075	3	417	139	0	CCAAT-binding transcription factor, subunit B
		GRMZM5G857944_T02	miR169		982	3	417	139	0
		GRMZM5G857944_T03	miR169		958	3	417	139	0
		GRMZM2G038303_T01	miR169	V	1176	3.5	4	4	2	CCAAT-binding transcription factor, subunit B;CCAAT-binding factor, conserved site
zma-miR169c/r	27	GRMZM2G078124_T01	miR169	V	556	2	2	1	2	Molluscan rhodopsin C-terminal tail
		GRMZM2G078124_T02	miR169		1326	2	2	1	3
		GRMZM5G829103_T02	miR169	V	1826	3.5	9617	1923.4	0	CCAAT-binding transcription factor, subunit B
		GRMZM5G829103_T03	miR169		1332	3.5	9617	1923.4	0
		GRMZM5G829103_T04	miR169		1976	3.5	9617	1923.4	0
		GRMZM5G829103_T06	miR169		1299	3.5	9617	1923.4	0
		GRMZM5G829103_T07	miR169		1371	3.5	9617	1923.4	0
		GRMZM2G165488_T01	miR169	V	1597	3.5	11217	2804.25	0	CCAAT-binding transcription factor, subunit B
		GRMZM2G165488_T02	miR169		2151	3.5	11217	2804.25	0
		GRMZM2G165488_T03	miR169		1368	3.5	11217	2804.25	0
		GRMZM2G165488_T04	miR169		1574	3.5	11217	2804.25	0
		GRMZM2G091964_T01	miR169	V	1329	4	772	257.333	0	CCAAT-binding transcription factor, subunit B;CCAAT-binding factor, conserved site
		GRMZM2G091964_T02	miR169		1326	4	772	257.333	0
		GRMZM2G091964_T03	miR169		1441	4	772	257.333	0
		GRMZM2G000686_T01	miR169	V	2131	2.5	218	21.8	0	CCAAT-binding transcription factor, subunit B;CCAAT-binding factor, conserved site
		GRMZM2G000686_T02	miR169		1021	2.5	218	21.8	0
		GRMZM2G000686_T03	miR169		1017	2.5	218	21.8	0
		GRMZM2G000686_T04	miR169		973	2.5	218	21.8	0
		GRMZM2G000686_T05	miR169		945	2.5	218	21.8	0
		GRMZM2G000686_T06	miR169		901	2.5	218	21.8	0
		GRMZM2G000686_T07	miR169		1385	2.5	218	21.8	0
		GRMZM2G000686_T08	miR169		1117	2.5	218	21.8	0
		GRMZM2G000686_T09	miR169		1002	2.5	218	21.8	0
		GRMZM2G000686_T10	miR169		1311	2.5	218	21.8	0
		GRMZM5G857944_T01	miR169	V	1075	3	417	139	0	CCAAT-binding transcription factor, subunit B
		GRMZM5G857944_T02	miR169		982	3	417	139	0
		GRMZM5G857944_T03	miR169		958	3	417	139	0
zma-miR169f/g/h	29	GRMZM2G078124_T01	miR169	V	556	1	2	1	2	Molluscan rhodopsin C-terminal tail
		GRMZM2G078124_T02	miR169		1326	1	2	1	3
		GRMZM5G829103_T02	miR169	V	1826	2.5	9617	1923.4	0	CCAAT-binding transcription factor, subunit B
		GRMZM5G829103_T03	miR169		1332	2.5	9617	1923.4	0
		GRMZM5G829103_T04	miR169		1976	2.5	9617	1923.4	0
		GRMZM5G829103_T06	miR169		1299	2.5	9617	1923.4	0
		GRMZM5G829103_T07	miR169		1371	2.5	9617	1923.4	0
		GRMZM2G165488_T01	miR169	V	1597	2.5	11217	2804.25	0	CCAAT-binding transcription factor, subunit B
		GRMZM2G165488_T02	miR169		2151	2.5	11217	2804.25	0
		GRMZM2G165488_T03	miR169		1368	2.5	11217	2804.25	0
		GRMZM2G165488_T04	miR169		1574	2.5	11217	2804.25	0
		GRMZM2G091964_T01	miR169	V	1329	4	772	257.333	0	CCAAT-binding transcription factor, subunit B;CCAAT-binding factor, conserved site
		GRMZM2G091964_T02	miR169		1326	4	772	257.333	0
		GRMZM2G091964_T03	miR169		1441	4	772	257.333	0
		GRMZM2G000686_T01	miR169	V	2131	4	218	21.8	0	CCAAT-binding transcription factor, subunit B;CCAAT-binding factor, conserved site
		GRMZM2G000686_T02	miR169		1021	4	218	21.8	0
		GRMZM2G000686_T03	miR169		1017	4	218	21.8	0
		GRMZM2G000686_T04	miR169		973	4	218	21.8	0
		GRMZM2G000686_T05	miR169		945	4	218	21.8	0
		GRMZM2G000686_T06	miR169		901	4	218	21.8	0
		GRMZM2G000686_T07	miR169		1385	4	218	21.8	0
		GRMZM2G000686_T08	miR169		1117	4	218	21.8	0
		GRMZM2G000686_T09	miR169		1002	4	218	21.8	0
		GRMZM2G000686_T10	miR169		1311	4	218	21.8	0
		GRMZM5G853836_T01	miR169	V	563	2.5	100	50	2	unknown
		GRMZM5G853836_T02	miR169		573	2.5	100	50	2
		GRMZM5G857944_T01	miR169	V	1075	3	417	139	0	CCAAT-binding transcription factor, subunit B
		GRMZM5G857944_T02	miR169		982	3	417	139	0
		GRMZM5G857944_T03	miR169		958	3	417	139	0
zma-miR169i/j/k	29	GRMZM2G078124_T01	miR169	V	556	0	2	1	2	Molluscan rhodopsin C-terminal tail
		GRMZM2G078124_T02	miR169		1326	0	2	1	3
		GRMZM5G829103_T02	miR169	V	1826	3	9617	1923.4	0	CCAAT-binding transcription factor, subunit B
		GRMZM5G829103_T03	miR169		1332	3	9617	1923.4	0
		GRMZM5G829103_T04	miR169		1976	3	9617	1923.4	0
		GRMZM5G829103_T06	miR169		1299	3	9617	1923.4	0
		GRMZM5G829103_T07	miR169		1371	3	9617	1923.4	0
		GRMZM2G165488_T01	miR169	V	1597	3	11217	2804.25	0	CCAAT-binding transcription factor, subunit B
		GRMZM2G165488_T02	miR169		2151	3	11217	2804.25	0
		GRMZM2G165488_T03	miR169		1368	3	11217	2804.25	0
		GRMZM2G165488_T04	miR169		1574	3	11217	2804.25	0
		GRMZM2G091964_T01	miR169	V	1329	3	772	257.333	0	CCAAT-binding transcription factor, subunit B;CCAAT-binding factor, conserved site
		GRMZM2G091964_T02	miR169		1326	3	772	257.333	0
		GRMZM2G091964_T03	miR169		1441	3	772	257.333	0
		GRMZM2G000686_T01	miR169	V	2131	3	218	21.8	0	CCAAT-binding transcription factor, subunit B; CCAAT-binding factor, conserved site
		GRMZM2G000686_T02	miR169		1021	3	218	21.8	0
		GRMZM2G000686_T03	miR169		1017	3	218	21.8	0
		GRMZM2G000686_T04	miR169		973	3	218	21.8	0
		GRMZM2G000686_T05	miR169		945	3	218	21.8	0
		GRMZM2G000686_T06	miR169		901	3	218	21.8	0
		GRMZM2G000686_T07	miR169		1385	3	218	21.8	0
		GRMZM2G000686_T08	miR169		1117	3	218	21.8	0
		GRMZM2G000686_T09	miR169		1002	3	218	21.8	0
		GRMZM2G000686_T10	miR169		1311	3	218	21.8	0
		GRMZM5G853836_T01	miR169	V	563	3	100	50	2	unknown
		GRMZM5G853836_T02	miR169		573	3	100	50	2
		GRMZM5G857944_T01	miR169	V	1075	2	417	139	0	CCAAT-binding transcription factor, subunit B
		GRMZM5G857944_T02	miR169		982	2	417	139	0
		GRMZM5G857944_T03	miR169		958	2	417	139	0
zma-miR169l	29	GRMZM2G078124_T01	miR169	P	556	1.5	2	1	2	Molluscan rhodopsin C-terminal tail
		GRMZM2G078124_T02	miR169		1326	1.5	2	1	3
		GRMZM5G829103_T02	miR169	V	1826	3	9617	1923.4	0	CCAAT-binding transcription factor, subunit B
		GRMZM5G829103_T03	miR169		1332	3	9617	1923.4	0
		GRMZM5G829103_T04	miR169		1976	3	9617	1923.4	0
		GRMZM5G829103_T06	miR169		1299	3	9617	1923.4	0
		GRMZM5G829103_T07	miR169		1371	3	9617	1923.4	0
		GRMZM2G165488_T01	miR169	V	1597	3	11217	2804.25	0	CCAAT-binding transcription factor, subunit B
		GRMZM2G165488_T02	miR169		2151	3	11217	2804.25	0
		GRMZM2G165488_T03	miR169		1368	3	11217	2804.25	0
		GRMZM2G165488_T04	miR169		1574	3	11217	2804.25	0
		GRMZM2G091964_T01	miR169	V	1329	4	772	257.333	0	CCAAT-binding transcription factor, subunit B;CCAAT-binding factor, conserved site
		GRMZM2G091964_T02	miR169		1326	4	772	257.333	0
		GRMZM2G091964_T03	miR169		1441	4	772	257.333	0
		GRMZM2G000686_T01	miR169	V	2131	4	218	21.8	0	CCAAT-binding transcription factor, subunit B;CCAAT-binding factor, conserved site
		GRMZM2G000686_T02	miR169		1021	4	218	21.8	0
		GRMZM2G000686_T03	miR169		1017	4	218	21.8	0
		GRMZM2G000686_T04	miR169		973	4	218	21.8	0
		GRMZM2G000686_T05	miR169		945	4	218	21.8	0
		GRMZM2G000686_T06	miR169		901	4	218	21.8	0
		GRMZM2G000686_T07	miR169		1385	4	218	21.8	0
		GRMZM2G000686_T08	miR169		1117	4	218	21.8	0
		GRMZM2G000686_T09	miR169		1002	4	218	21.8	0
		GRMZM2G000686_T10	miR169		1311	4	218	21.8	0
		GRMZM5G853836_T01	miR169	V	563	3	100	50	2	unknown
		GRMZM5G853836_T02	miR169		573	3	100	50	2
		GRMZM5G857944_T01	miR169	V	1075	3	417	139	0	CCAAT-binding transcription factor, subunit B
		GRMZM5G857944_T02	miR169		982	3	417	139	0
		GRMZM5G857944_T03	miR169		958	3	417	139	0
zma-miR169m/n/q	14	GRMZM5G829103_T02	miR169	V	1826	2.5	9617	1923.4	0	CCAAT-binding transcription factor, subunit B
		GRMZM5G829103_T03	miR169		1332	2.5	9617	1923.4	0
		GRMZM5G829103_T04	miR169		1976	2.5	9617	1923.4	0
		GRMZM5G829103_T06	miR169		1299	2.5	9617	1923.4	0
		GRMZM5G829103_T07	miR169		1371	2.5	9617	1923.4	0
		GRMZM2G165488_T01	miR169	V	1597	2.5	11217	2804.25	0	CCAAT-binding transcription factor, subunit B
		GRMZM2G165488_T02	miR169		2151	2.5	11217	2804.25	0
		GRMZM2G165488_T03	miR169		1368	2.5	11217	2804.25	0
		GRMZM2G165488_T04	miR169		1574	2.5	11217	2804.25	0
		GRMZM2G091964_T01	miR169	V	1329	4	772	257.333	0	CCAAT-binding transcription factor, subunit B;CCAAT-binding factor, conserved site
		GRMZM2G091964_T02	miR169		1326	4	772	257.333	0
		GRMZM2G091964_T03	miR169		1441	4	772	257.333	0
		GRMZM5G853836_T01	miR169	V	563	2.5	100	50	2	unknown
		GRMZM5G853836_T02	miR169		573	2.5	100	50	2
zma-miR169o	19	GRMZM2G078124_T01	miR169	V	556	3	2	1	2	Molluscan rhodopsin C-terminal tail
		GRMZM2G078124_T02	miR169		1326	3	2	1	3
		GRMZM5G829103_T02	miR169	V	1826	1.5	9617	1923.4	0	CCAAT-binding transcription factor, subunit B
		GRMZM5G829103_T03	miR169		1332	1.5	9617	1923.4	0
		GRMZM5G829103_T04	miR169		1976	1.5	9617	1923.4	0
		GRMZM5G829103_T06	miR169		1299	1.5	9617	1923.4	0
		GRMZM5G829103_T07	miR169		1371	1.5	9617	1923.4	0
		GRMZM2G165488_T01	miR169	V	1597	1.5	11217	2804.25	0	CCAAT-binding transcription factor, subunit B
		GRMZM2G165488_T02	miR169		2151	1.5	11217	2804.25	0
		GRMZM2G165488_T03	miR169		1368	1.5	11217	2804.25	0
		GRMZM2G165488_T04	miR169		1574	1.5	11217	2804.25	0
		GRMZM2G091964_T01	miR169	V	1329	3	772	257.333	0	CCAAT-binding transcription factor, subunit B;CCAAT-binding factor, conserved site
		GRMZM2G091964_T02	miR169		1326	3	772	257.333	0
		GRMZM2G091964_T03	miR169		1441	3	772	257.333	0
		GRMZM5G853836_T01	miR169	V	563	1.5	100	50	2	unknown
		GRMZM5G853836_T02	miR169		573	1.5	100	50	2
		GRMZM5G857944_T01	miR169	V	1075	5	417	139	0	CCAAT-binding transcription factor, subunit B
		GRMZM5G857944_T02	miR169		982	5	417	139	0
		GRMZM5G857944_T03	miR169		958	5	417	139	0
zma-miR169p	27	GRMZM2G078124_T01	miR169	V	556	1	2	1	2	Molluscan rhodopsin C-terminal tail
		GRMZM2G078124_T02	miR169		1326	1	2	1	3
		GRMZM5G829103_T02	miR169	V	1826	4	9617	1923.4	0	CCAAT-binding transcription factor, subunit B
		GRMZM5G829103_T03	miR169		1332	4	9617	1923.4	0
		GRMZM5G829103_T04	miR169		1976	4	9617	1923.4	0
		GRMZM5G829103_T06	miR169		1299	4	9617	1923.4	0
		GRMZM5G829103_T07	miR169		1371	4	9617	1923.4	0
		GRMZM2G165488_T01	miR169	V	1597	4	11217	2804.25	0	CCAAT-binding transcription factor, subunit B
		GRMZM2G165488_T02	miR169		2151	4	11217	2804.25	0
		GRMZM2G165488_T03	miR169		1368	4	11217	2804.25	0
		GRMZM2G165488_T04	miR169		1574	4	11217	2804.25	0
		GRMZM2G091964_T01	miR169	V	1329	4	772	257.333	0	CCAAT-binding transcription factor, subunit B;CCAAT-binding factor, conserved site
		GRMZM2G091964_T02	miR169		1326	4	772	257.333	0
		GRMZM2G091964_T03	miR169		1441	4	772	257.333	0
		GRMZM2G000686_T01	miR169	V	2131	2.5	218	21.8	0	CCAAT-binding transcription factor, subunit B;CCAAT-binding factor, conserved site
		GRMZM2G000686_T02	miR169		1021	2.5	218	21.8	0
		GRMZM2G000686_T03	miR169		1017	2.5	218	21.8	0
		GRMZM2G000686_T04	miR169		973	2.5	218	21.8	0
		GRMZM2G000686_T05	miR169		945	2.5	218	21.8	0
		GRMZM2G000686_T06	miR169		901	2.5	218	21.8	0
		GRMZM2G000686_T07	miR169		1385	2.5	218	21.8	0
		GRMZM2G000686_T08	miR169		1117	2.5	218	21.8	0
		GRMZM2G000686_T09	miR169		1002	2.5	218	21.8	0
		GRMZM2G000686_T10	miR169		1311	2.5	218	21.8	0
		GRMZM5G857944_T01	miR169	V	1075	3	417	139	0	CCAAT-binding transcription factor, subunit B
		GRMZM5G857944_T02	miR169		982	3	417	139	0
		GRMZM5G857944_T03	miR169		958	3	417	139	0
zma-miR171a/n	8	GRMZM2G418899_T01	miR171	V	56	0	402	80.4	0	GRAS transcription factor
		GRMZM2G418899_T02	miR171		56	0	402	80.4	0
		GRMZM2G037792_T01	miR171	V	1333	0	402	80.4	0	GRAS transcription factor
		GRMZM5G825321_T01	miR171	V	518	0	402	80.4	0	GRAS transcription factor
		GRMZM5G825321_T02	miR171		1471	0	402	80.4	0
		GRMZM2G110579_T01	miR171	V	1089	0	95	35.6667	2	GRAS transcription factor
		GRMZM2G098800_T01	miR171	V	931	0	89	29.6667	0	GRAS transcription factor
		GRMZM2G098800_T02	miR171		1402	0	89	29.6667	0
zma-miR171c	8	GRMZM2G418899_T01	miR171	V	56	3	402	80.4	0	GRAS transcription factor
		GRMZM2G418899_T02	miR171		56	3	402	80.4	0
		GRMZM2G037792_T01	miR171	V	1333	3	402	80.4	0	GRAS transcription factor
		GRMZM5G825321_T01	miR171	V	518	3	402	80.4	0	GRAS transcription factor
		GRMZM5G825321_T02	miR171		1471	3	402	80.4	0
		GRMZM2G110579_T01	miR171	V	1089	3	95	35.6667	2	GRAS transcription factor
		GRMZM2G098800_T01	miR171	V	931	3	89	29.6667	0	GRAS transcription factor
		GRMZM2G098800_T02	miR171		1402	3	89	29.6667	0
zma-miR171b/d/e/i/j	8	GRMZM2G418899_T01	miR171	V	56	1	402	80.4	0	GRAS transcription factor
		GRMZM2G418899_T02	miR171		56	1	402	80.4	0
		GRMZM2G037792_T01	miR171	V	1333	1	402	80.4	0	GRAS transcription factor
		GRMZM5G825321_T01	miR171	V	518	1	402	80.4	0	GRAS transcription factor
		GRMZM5G825321_T02	miR171		1471	1	402	80.4	0
		GRMZM2G110579_T01	miR171	V	1089	1	95	35.6667	2	GRAS transcription factor
		GRMZM2G098800_T01	miR171	V	931	1	89	29.6667	0	GRAS transcription factor
		GRMZM2G098800_T02	miR171		1402	1	89	29.6667	0
zma-miR171f	7	GRMZM2G418899_T01	miR171	V	53	3	109	21.8	2	GRAS transcription factor
		GRMZM2G418899_T02	miR171		53	3	109	21.8	2
		GRMZM2G037792_T01	miR171	V	1330	3	109	21.8	2	GRAS transcription factor
		GRMZM5G825321_T01	miR171	V	515	3	109	21.8	2	GRAS transcription factor
		GRMZM5G825321_T02	miR171		1468	3	109	21.8	2
		GRMZM2G110579_T01	miR171	V	1086	3	36	12	2	GRAS transcription factor
		GRMZM2G098800_T01	miR171	P	928	3	36	12	2	GRAS transcription factor
zma-miR171l/m	8	GRMZM2G418899_T01	miR171	V	56	1.5	402	80.4	0	GRAS transcription factor
		GRMZM2G418899_T02	miR171		56	1.5	402	80.4	0
		GRMZM2G037792_T01	miR171	V	1333	1.5	402	80.4	0	GRAS transcription factor
		GRMZM5G825321_T01	miR171	V	518	1.5	402	80.4	0	GRAS transcription factor
		GRMZM5G825321_T02	miR171		1471	1.5	402	80.4	0
		GRMZM2G110579_T01	miR171	V	1089	1.5	95	35.6667	2	GRAS transcription factor
		GRMZM2G098800_T01	miR171	V	931	1.5	89	29.6667	0	GRAS transcription factor
		GRMZM2G098800_T02	miR171		1402	1.5	89	29.6667	0
zma-miR172a/b/c/d	6	GRMZM2G176175_T01	miR172	V	1550	1	46	9.2	0	AP2-ERF Pathogenesis-related transcriptional factor and ERF, DNA-binding; istamine H3 receptor;DNA-binding, integrase-type
		GRMZM2G176175_T02	miR172		1553	1	46	9.2	0
		GRMZM5G862109_T01	miR172	V	1569	1	259	80.2	2	AP2-ERF Pathogenesis-related transcriptional factor and ERF, DNA-binding; DNA-binding, integrase-type
		GRMZM5G862109_T02	miR172		1695	1	259	80.2	2
		GRMZM5G862109_T03	miR172		1681	1	259	80.2	2
		GRMZM2G076602_T01	miR172	V	908	3	10	10	0	AP2-ERF Pathogenesis-related transcriptional factor and ERF, DNA-binding;GPR6 orphan receptor;DNA-binding, integrase-type
zma-miR172e	9	GRMZM2G176175_T01	miR172	V	1550	2.5	46	9.2	0	AP2-ERF Pathogenesis-related transcriptional factor and ERF, DNA-binding; istamine H3 receptor;DNA-binding, integrase-type
		GRMZM2G176175_T02	miR172		1553	2.5	46	9.2	0
		GRMZM5G862109_T01	miR172	V	1569	2.5	259	80.2	2	AP2-ERF Pathogenesis-related transcriptional factor and ERF, DNA-binding; DNA-binding, integrase-type
		GRMZM5G862109_T02	miR172		1695	2.5	259	80.2	2
		GRMZM5G862109_T03	miR172		1681	2.5	259	80.2	2
		GRMZM2G076602_T01	miR172	V	908	3	10	10	0	AP2-ERF Pathogenesis-related transcriptional factor and ERF, DNA-binding;GPR6 orphan receptor;DNA-binding, integrase-type
		GRMZM2G174784_T01	miR172	V	2252	3	9	3	2	AP2-ERF Pathogenesis-related transcriptional factor and ERF, DNA-binding;Antifreeze protein, type I;DNA-binding, integrase-type;
		GRMZM2G174784_T02	miR172		2380	3	9	3	2
		GRMZM2G174784_T03	miR172		2377	3	9	3	2
zma-miR319a/b/c/d	8	GRMZM2G180568_T01	miR319	N	862	3.5	3	3	0	unknown
		GRMZM2G020805_T01	miR319	V	1439	3	1	1	4	unknown
		GRMZM2G028054_T01	miR319	V	1519	2	6	2	2	MYB domain transcription factor;Homeodomain-like;SANT, DNA-binding
		GRMZM2G028054_T02	miR319		1429	2	6	2	2
		GRMZM2G028054_T03	miR319		1370	2	6	2	2
		GRMZM2G089361_T01	miR319	V	1326	2.5	15	5	2	TCP Transcription factor
		GRMZM2G115516_T01	miR319	V	1422	2.5	15	5	2	TCP Transcription factor
		GRMZM2G115516_T02	miR319		815	2.5	15	5	2
zma-miR390a/b	3	GRMZM2G124744_T01	miR390	V	680	4.5	106	35.3333	0	magnesium ion binding; inorganic diphosphatase
		GRMZM2G124744_T02	miR390		979	4.5	106	35.3333	0
		GRMZM2G124744_T03	miR390		1102	4.5	106	35.3333	0
zma-miR393a/c	1	GRMZM2G135978_T01	miR393	V	1732	1	7	7	2	Cyclin-like F-box; Leucine-rich repeat;Leucine-rich repeat, cysteine-containing subtype
zma-miR393b	1	GRMZM2G135978_T01	miR393	V	1732	2	7	7	2	Cyclin-like F-box; Leucine-rich repeat;Leucine-rich repeat, cysteine-containing subtype
zma-miR394a/b	2	GRMZM2G064954_T01	miR394	V	1415	0	18	18	2	Cyclin-like F-box;Galactose oxidase/kelch, beta-propeller;F-box associated type 1
		GRMZM2G119650_T01	miR394	V	1237	0	20	20	2	Cyclin-like F-box; Galactose oxidase/kelch, beta-propeller;F-box associated type 1
zma-miR395a/b/d/e/f/g/h/i/j/n/p	1	GRMZM2G149952_T01	miR395	V	464	1	1	1	4	ATP-sulfurylase;PUA-like
zma-miR395c/l/m	1	GRMZM2G149952_T01	miR395	V	464	0.5	1	1	4	ATP-sulfurylase;PUA-like
zma-miR395k	1	GRMZM2G149952_T01	miR395	V	464	3.5	1	1	4	ATP-sulfurylase;PUA-like
zma-miR395o	1	GRMZM2G149952_T01	miR395	V	464	2	1	1	4	ATP-sulfurylase;PUA-like
zma-miR396a/b	6	GRMZM2G124566_T01	miR396	P	664	3	1	0.333333	4	Glutamine-Leucine-Glutamine, QLQ;WRC
		GRMZM2G124566_T02	miR396		640	3	1	0.333333	4
		GRMZM2G045977_T01	miR396	P	812	3	1	0.333333	4	Glutamine-Leucine-Glutamine, QLQ;WRC
		GRMZM2G041223_T01	miR396	V	898	3	1	0.333333	4	Glutamine-Leucine-Glutamine, QLQ;WRC
		GRMZM2G129147_T01	miR396	V	650	3	1	0.333333	4	Glutamine-Leucine-Glutamine, QLQ;WRC
		GRMZM2G129147_T02	miR396		830	3	1	0.333333	4
zma-miR396c/d	6	GRMZM2G178261_T01	miR396	V	1011	3.5	3	0.5	3	Glutamine-Leucine-Glutamine, QLQ;WRC;Antifreeze protein, type I
		GRMZM2G178261_T02	miR396		495	3.5	3	0.5	3
		GRMZM2G178261_T03	miR396		405	3.5	3	0.5	3
		GRMZM2G178261_T04	miR396		582	3.5	3	0.5	3
		GRMZM2G178261_T05	miR396		216	3.5	3	0.5	3
		GRMZM2G443903_T01	miR396	V	2349	3.5	3	0.5	3	K Homology;IQ calmodulin-binding region;Alpha-N-acetylglucosaminidase;WRC
zma-miR396e/f	2	GRMZM2G478709_T01	miR396	P	1902	3	1	0.5	4	SKI-interacting protein SKIP, SNW domain
		GRMZM2G478709_T02	miR396		668	3	1	0.5	4
zma-miR529	7	GRMZM5G878561_T01	miR529	N	2346	3.5	3	1.5	3	SBP-box transcription factor
		GRMZM2G031983_T01	miR529	N	10	6	114	0.0379315	1	SBP-box transcription factor; Antifreeze protein, type I
		GRMZM2G371033_T01	miR529	N	596	3.5	3	1.5	3	SBP-box transcription factor; type I hypersensitivity
		GRMZM2G163813_T01	miR529	V	1341	3.5	1	0.333333	4	SBP-box transcription factor
		GRMZM2G163813_T02	miR529		1240	3.5	1	0.333333	4
		GRMZM2G163813_T04	miR529		481	3.5	1	0.333333	4
		GRMZM2G136158_T04	miR529	N	1083	5.5	114	0.0379315	1	SBP-box transcription factor; peroxidase; heme binding
zma-miRs15	3	GRMZM2G091189_T01	miRs15	N	1003	4	1	0.333333	4	transcription factor
		GRMZM2G091189_T02	miRs15		1006	4	1	0.333333	4
		GRMZM2G091189_T03	miRs15		486	4	1	0.333333	4
zma-miRs4	21	GRMZM2G078124_T01	miRs4	V	556	3.5	2	1	2	Molluscan rhodopsin C-terminal tail
		GRMZM2G078124_T02	miRs4		1326	3.5	2	1	3
		GRMZM5G829103_T02	miRs4	V	1826	4.5	9617	1923.4	0	CCAAT-binding transcription factor, subunit B
		GRMZM5G829103_T03	miRs4		1332	4.5	9617	1923.4	0
		GRMZM5G829103_T04	miRs4		1976	4.5	9617	1923.4	0
		GRMZM5G829103_T06	miRs4		1299	4.5	9617	1923.4	0
		GRMZM5G829103_T07	miRs4		1371	4.5	9617	1923.4	0
		GRMZM2G165488_T01	miRs4	V	1597	4.5	11217	2804.25	0	CCAAT-binding transcription factor, subunit B
		GRMZM2G165488_T02	miRs4		2151	4.5	11217	2804.25	0
		GRMZM2G165488_T03	miRs4		1368	4.5	11217	2804.25	0
		GRMZM2G165488_T04	miRs4		1574	4.5	11217	2804.25	0
		GRMZM2G000686_T01	miRs4	V	2131	5	218	21.8	0	CCAAT-binding transcription factor, subunit B;CCAAT-binding factor, conserved site
		GRMZM2G000686_T02	miRs4		1021	5	218	21.8	0
		GRMZM2G000686_T03	miRs4		1017	5	218	21.8	0
		GRMZM2G000686_T04	miRs4		973	5	218	21.8	0
		GRMZM2G000686_T05	miRs4		945	5	218	21.8	0
		GRMZM2G000686_T06	miRs4		901	5	218	21.8	0
		GRMZM2G000686_T07	miRs4		1385	5	218	21.8	0
		GRMZM2G000686_T08	miRs4		1117	5	218	21.8	0
		GRMZM2G000686_T09	miRs4		1002	5	218	21.8	0
		GRMZM2G000686_T10	miRs4		1311	5	218	21.8	0
ta-siRNA3a	6	GRMZM2G437460_T01	TAS3	N	1717	2.5	22	11	2	Auxin response factor;Transcriptional factor B3
		GRMZM2G437460_T02	TAS3		1717	2.5	22	11	2
		GRMZM2G056120_T01	TAS3	N	1885	1.5	5	1.25	3	DNA binding; regulation of transcription, DNA-dependent
		GRMZM5G874163_T01	TAS3	N	1902	1.5	6	1.58333	2	DNA binding; regulation of transcription, DNA-dependent
		GRMZM5G874163_T02	TAS3		1907	1.5	6	1.58333	2
		GRMZM5G874163_T03	TAS3		1815	1.5	6	1.58333	2
ta-siRNA3b	6	GRMZM2G437460_T01	TAS3	N	1717	0	22	11	2	Auxin response factor;Transcriptional factor B3
		GRMZM2G437460_T02	TAS3		1717	0	22	11	2
		GRMZM2G056120_T01	TAS3	N	1885	0.5	5	1.25	3	DNA binding; regulation of transcription, DNA-dependent
		GRMZM5G874163_T01	TAS3	N	1902	0.5	6	1.58333	2	DNA binding; regulation of transcription, DNA-dependent
		GRMZM5G874163_T02	TAS3		1907	0.5	6	1.58333	2
		GRMZM5G874163_T03	TAS3		1815	0.5	6	1.58333	2
ta-siRNA3c	6	GRMZM2G437460_T01	TAS3	N	1717	1	22	11	2	Auxin response factor;Transcriptional factor B3
		GRMZM2G437460_T02	TAS3		1717	1	22	11	2
		GRMZM2G056120_T01	TAS3	N	1885	1.5	5	1.25	3	DNA binding; regulation of transcription, DNA-dependent
		GRMZM5G874163_T01	TAS3	N	1902	1.5	6	1.58333	2	DNA binding; regulation of transcription, DNA-dependent
		GRMZM5G874163_T02	TAS3		1907	1.5	6	1.58333	2
		GRMZM5G874163_T03	TAS3		1815	1.5	6	1.58333	2
ta-siRNA3d	6	GRMZM2G437460_T01	TAS3	N	1717	2.5	22	11	2	Auxin response factor;Transcriptional factor B3
		GRMZM2G437460_T02	TAS3		1717	2.5	22	11	2
		GRMZM2G056120_T01	TAS3	N	1885	2.5	5	1.25	3	DNA binding; regulation of transcription, DNA-dependent
		GRMZM5G874163_T01	TAS3	N	1902	2.5	6	1.58333	2	DNA binding; regulation of transcription, DNA-dependent
		GRMZM5G874163_T02	TAS3		1907	2.5	6	1.58333	2
		GRMZM5G874163_T03	TAS3		1815	2.5	6	1.58333	2
stage III
zma-miR156a/b/c/d/e/f/g/h/i/l	14	GRMZM2G460544_T01	miR156	V	1148	1	14	2	3	SBP-box transcription factor;Tropoelastin
		GRMZM2G156621_T01	miR156	P	869	2	78	39	2	SBP-box transcription factor
		GRMZM2G067624_T01	miR156	V	1050	2	103	51.5	2	SBP-box transcription factor;Potassium channel, voltage dependent, Kv1.4;Ribosomal protein P2;Homoserine kinase
		GRMZM2G067624_T02	miR156		734	2	103	51.5	2
		GRMZM5G878561_T01	miR156	N	2350	1	13	6.5	3	SBP-box transcription factor
		GRMZM2G307588_T01	miR156	V	1011	1	14	2	3	SBP-box transcription factor
		GRMZM2G371033_T01	miR156	N	600	1	13	6.5	1	SBP-box transcription factor; type I hypersensitivity
		GRMZM2G113779_T01	miR156	V	329	2	86	86	2	SBP-box transcription factor
		GRMZM2G160917_T01	miR156	V	1418	1	14	2	3	SBP-box transcription factor
		GRMZM2G160917_T02	miR156		1322	1	14	2	0
		GRMZM2G160917_T03	miR156		1319	1	14	2	0
		GRMZM2G126827_T01	miR156	P	937	2	78	39	2	SBP-box transcription factor
		GRMZM2G126018_T01	miR156	V	988	1	14	2	2	SBP-box transcription factor
		GRMZM2G126018_T02	miR156		906	1	14	2	2
zma-miR156j	14	GRMZM2G460544_T01	miR156	V	1148	0	14	2	3	SBP-box transcription factor;Tropoelastin
		GRMZM2G156621_T01	miR156	P	869	2	78	39	2	SBP-box transcription factor
		GRMZM2G067624_T01	miR156	V	1050	2	103	51.5	2	SBP-box transcription factor;Potassium channel, voltage dependent, Kv1.4;Ribosomal protein P2;Homoserine kinase
		GRMZM2G067624_T02	miR156		734	2	103	51.5	2
		GRMZM5G878561_T01	miR156	N	2350	0	13	6.5	3	SBP-box transcription factor
		GRMZM2G307588_T01	miR156	V	1011	0	14	2	3	SBP-box transcription factor
		GRMZM2G371033_T01	miR156	N	600	0	13	6.5	1	SBP-box transcription factor; type I hypersensitivity
		GRMZM2G113779_T01	miR156	V	329	2	86	86	2	SBP-box transcription factor
		GRMZM2G160917_T01	miR156	V	1418	0	14	2	3	SBP-box transcription factor
		GRMZM2G160917_T02	miR156		1322	0	14	2	0
		GRMZM2G160917_T03	miR156		1319	0	14	2	0
		GRMZM2G126827_T01	miR156	P	937	2	78	39	2	SBP-box transcription factor
		GRMZM2G126018_T01	miR156	V	988	0	14	2	2	SBP-box transcription factor
		GRMZM2G126018_T02	miR156		906	0	14	2	2
zma-miR156k	14	GRMZM2G460544_T01	miR156	V	1148	1	14	2	3	SBP-box transcription factor;Tropoelastin
		GRMZM2G156621_T01	miR156	P	869	2	78	39	2	SBP-box transcription factor
		GRMZM2G067624_T01	miR156	V	1050	2	103	51.5	2	SBP-box transcription factor;Potassium channel, voltage dependent, Kv1.4;Ribosomal protein P2;Homoserine kinase
		GRMZM2G067624_T02	miR156		734	2	103	51.5	2
		GRMZM5G878561_T01	miR156	N	2350	1	13	6.5	3	SBP-box transcription factor
		GRMZM2G307588_T01	miR156	V	1011	1	14	2	3	SBP-box transcription factor
		GRMZM2G371033_T01	miR156	N	600	1	13	6.5	1	SBP-box transcription factor
		GRMZM2G113779_T01	miR156	V	329	2	86	86	2	SBP-box transcription factor
		GRMZM2G160917_T01	miR156	V	1418	1	14	2	3	SBP-box transcription factor
		GRMZM2G160917_T02	miR156		1322	1	14	2	0
		GRMZM2G160917_T03	miR156		1319	1	14	2	0
		GRMZM2G126827_T01	miR156	P	937	2	78	39	2	SBP-box transcription factor
		GRMZM2G126018_T01	miR156	V	988	1	14	2	2	SBP-box transcription factor
		GRMZM2G126018_T02	miR156		906	1	14	2	2
zma-miR159a/b/f/j/k	3	GRMZM2G139688_T01	miR159	V	1410	3.5	86	86	2	MYB domain transcription factor;Homeodomain-like;SANT, DNA-binding
		GRMZM2G038195_T01	miR159	P	1125	3.5	11	5.5	2	Metallophosphoesterase;Serine/threonine-specific protein phosphatase and bis(5-nucleosyl)-tetraphosphatase
		GRMZM2G038195_T02	miR159		1113	3.5	11	5.5	2
zma-miR159c/d	1	GRMZM2G139688_T01	miR159	V	1410	3	86	86	2	MYB domain transcription factor;Homeodomain-like;SANT, DNA-binding
zma-miR159g	1	GRMZM2G139688_T01	miR159	V	1410	2	86	86	2	MYB domain transcription factor;Homeodomain-like;SANT, DNA-binding
zma-miR159h/i	1	GRMZM2G139688_T01	miR159	V	1410	1.5	86	86	2	MYB domain transcription factor;Homeodomain-like;SANT, DNA-binding
zma-miR160a/b/c/d/g/e	5	GRMZM2G390641_T01	miR160	P	1801	1	15	5	2	Auxin response factor;Transcriptional factor B3
		GRMZM2G390641_T02	miR160		1701	1	15	5	2
		GRMZM2G081406_T01	miR160	V	1510	2	15	5	3	Auxin response factor;Transcriptional factor B3
		GRMZM5G808366_T01	miR160	N	1306	1.5	32	32	1	Auxin response factor;Transcriptional factor B3
		GRMZM2G153233_T01	miR160	V	1663	1	37	37	0	Auxin response factor;Transcriptional factor B3
zma-miR160f	5	GRMZM2G390641_T01	miR160	P	1801	1	15	5	2	Auxin response factor;Transcriptional factor B3
		GRMZM2G390641_T02	miR160		1701	1	15	5	2
		GRMZM2G081406_T01	miR160	V	1510	2	15	5	3	Auxin response factor;Transcriptional factor B3
		GRMZM5G808366_T01	miR160	N	1306	2	32	32	1	Auxin response factor;Transcriptional factor B3
		GRMZM2G153233_T01	miR160	V	1663	1	37	37	0	Auxin response factor;Transcriptional factor B3
zma-miR164a/b/c/d/g	4	GRMZM2G370846_T01	miR164	N	623	6	7	2.33333	1	No apical meristem (NAM) protein
		GRMZM2G370850_T01	miR164	N	623	6	7	2.33333	1	No apical meristem (NAM) protein
		GRMZM2G393433_T01	miR164	V	865	2	5	2.5	3	No apical meristem (NAM) protein
		GRMZM2G393433_T02	miR164		825	2	5	2.5	3
zma-miR164e	1	GRMZM2G163975_T01	miR164	P	479	5	10	2.5	1	Helix-loop-helix DNA-binding;Basic helix-loop-helix dimerisation region bHLH
zma-miR164f	2	GRMZM2G393433_T01	miR164	V	865	1	5	2.5	3	No apical meristem (NAM) protein
		GRMZM2G393433_T02	miR164		825	1	5	2.5	3
zma-miR164h	3	GRMZM2G163975_T01	miR164	P	479	6	10	2.5	1	Helix-loop-helix DNA-binding;Basic helix-loop-helix dimerisation region bHLH
		GRMZM2G393433_T01	miR164	V	865	2.5	5	2.5	3	No apical meristem (NAM) protein
		GRMZM2G393433_T02	miR164		825	2.5	5	2.5	3
zma-miR166a/b/c/d/e/f/g/h/i	11	GRMZM2G042250_T01	miR166	V	639	3	63	15.75	2	Basic-leucine zipper (bZIP) transcription factor;Homeodomain-like;Homeobox;Lipid-binding START;MEKHLA
		GRMZM2G042250_T02	miR166		725	3	63	15.75	2
		GRMZM2G042250_T03	miR166		639	3	63	15.75	2
		GRMZM2G042250_T04	miR166		639	3	63	15.75	2
		GRMZM2G109987_T01	miR166	V	1050	3	79	15.8	2	Basic-leucine zipper (bZIP) transcription factor;Homeodomain-like;Homeobox;Lipid-binding START;MEKHLA
		GRMZM2G109987_T02	miR166		1050	3	79	15.8	2
		GRMZM2G109987_T03	miR166		1050	3	79	15.8	2
		GRMZM2G109987_T04	miR166		1050	3	79	15.8	2
		GRMZM2G109987_T05	miR166		785	3	79	15.8	2
		GRMZM2G469551_T01	miR166	P	601	3	51	25.5	2	Basic-leucine zipper (bZIP) transcription factor;Homeodomain-like;Homeobox;Lipid-binding START;MEKHLA
		GRMZM2G469551_T02	miR166		601	3	51	25.5	2
zma-miR166j/k/n	11	GRMZM2G042250_T01	miR166	V	639	2.5	63	15.75	2	Basic-leucine zipper (bZIP) transcription factor;Homeodomain-like;Homeobox;Lipid-binding START;MEKHLA
		GRMZM2G042250_T02	miR166		725	2.5	63	15.75	2
		GRMZM2G042250_T03	miR166		639	2.5	63	15.75	2
		GRMZM2G042250_T04	miR166		639	2.5	63	15.75	2
		GRMZM2G109987_T01	miR166	V	1050	2.5	79	15.8	2	Basic-leucine zipper (bZIP) transcription factor;Homeodomain-like;Homeobox;Lipid-binding START;MEKHLA
		GRMZM2G109987_T02	miR166		1050	2.5	79	15.8	2
		GRMZM2G109987_T03	miR166		1050	2.5	79	15.8	2
		GRMZM2G109987_T04	miR166		1050	2.5	79	15.8	2
		GRMZM2G109987_T05	miR166		785	2.5	79	15.8	2
		GRMZM2G469551_T01	miR166	P	601	2.5	51	25.5	2	Basic-leucine zipper (bZIP) transcription factor;Homeodomain-like;Homeobox;Lipid-binding START;MEKHLA
		GRMZM2G469551_T02	miR166		601	2.5	51	25.5	2
zma-miR166l/m	11	GRMZM2G042250_T01	miR166	V	639	3	63	15.75	2	Basic-leucine zipper (bZIP) transcription factor;Homeodomain-like;Homeobox;Lipid-binding START;MEKHLA
		GRMZM2G042250_T02	miR166		725	3	63	15.75	2
		GRMZM2G042250_T03	miR166		639	3	63	15.75	2
		GRMZM2G042250_T04	miR166		639	3	63	15.75	2
		GRMZM2G109987_T01	miR166	V	1050	3	79	15.8	2	Basic-leucine zipper (bZIP) transcription factor;Homeodomain-like;Homeobox;Lipid-binding START;MEKHLA
		GRMZM2G109987_T02	miR166		1050	3	79	15.8	2
		GRMZM2G109987_T03	miR166		1050	3	79	15.8	2
		GRMZM2G109987_T04	miR166		1050	3	79	15.8	2
		GRMZM2G109987_T05	miR166		785	3	79	15.8	2
		GRMZM2G469551_T01	miR166	P	601	3	51	25.5	2	Basic-leucine zipper (bZIP) transcription factor;Homeodomain-like;Homeobox;Lipid-binding START;MEKHLA
		GRMZM2G469551_T02	miR166		601	3	51	25.5	2
zma-miR167c	5	GRMZM2G078274_T01	miR167	V	2542	4	33	6.6	2	Auxin response factor;Transcriptional factor B3
		GRMZM2G078274_T02	miR167		198	4	33	6.6	2
		GRMZM2G078274_T03	miR167		2542	4	33	6.6	2
		GRMZM2G475882_T01	miR167	V	2592	4	33	6.6	2	Auxin response factor;Transcriptional factor B3
		GRMZM2G475882_T02	miR167		2659	4	33	6.6	2
zma-miR169a/b	28	GRMZM5G829103_T02	miR169	V	1826	3	123	24.6	2	CCAAT-binding transcription factor, subunit B
		GRMZM5G829103_T03	miR169		1332	3	123	24.6	2
		GRMZM5G829103_T04	miR169		1976	3	123	24.6	2
		GRMZM5G829103_T06	miR169		1299	3	123	24.6	2
		GRMZM5G829103_T07	miR169		1371	3	123	24.6	2
		GRMZM2G165488_T01	miR169	V	1597	3	33	8.25	2	CCAAT-binding transcription factor, subunit B
		GRMZM2G165488_T02	miR169		2151	3	33	8.25	2
		GRMZM2G165488_T03	miR169		1368	3	33	8.25	2
		GRMZM2G165488_T04	miR169		1574	3	33	8.25	2
		GRMZM2G091964_T01	miR169	V	1329	4	81	27	2	CCAAT-binding transcription factor, subunit B;CCAAT-binding factor, conserved site
		GRMZM2G091964_T02	miR169		1326	4	81	27	2
		GRMZM2G091964_T03	miR169		1441	4	81	27	2
		GRMZM2G000686_T01	miR169	V	2131	3.5	27	2.7	2	CCAAT-binding transcription factor, subunit B;CCAAT-binding factor, conserved site
		GRMZM2G000686_T02	miR169		1021	3.5	27	2.7	2
		GRMZM2G000686_T03	miR169		1017	3.5	27	2.7	2
		GRMZM2G000686_T04	miR169		973	3.5	27	2.7	2
		GRMZM2G000686_T05	miR169		945	3.5	27	2.7	2
		GRMZM2G000686_T06	miR169		901	3.5	27	2.7	2
		GRMZM2G000686_T07	miR169		1385	3.5	27	2.7	2
		GRMZM2G000686_T08	miR169		1117	3.5	27	2.7	2
		GRMZM2G000686_T09	miR169		1002	3.5	27	2.7	2
		GRMZM2G000686_T10	miR169		1311	3.5	27	2.7	2
		GRMZM5G853836_T01	miR169	V	563	3	55	27.5	2	unknown
		GRMZM5G853836_T02	miR169		573	3	55	27.5	2
		GRMZM5G857944_T01	miR169	V	1075	3	202	67.3333	0	CCAAT-binding transcription factor, subunit B
		GRMZM5G857944_T02	miR169		982	3	202	67.3333	0
		GRMZM5G857944_T03	miR169		958	3	202	67.3333	0
		GRMZM2G038303_T01	miR169	V	1176	3.5	23	23	0	CCAAT-binding transcription factor, subunit B;CCAAT-binding factor, conserved site
zma-miR169c/r	28	GRMZM5G829103_T02	miR169	V	1826	3.5	123	24.6	2	CCAAT-binding transcription factor, subunit B
		GRMZM5G829103_T03	miR169		1332	3.5	123	24.6	2
		GRMZM5G829103_T04	miR169		1976	3.5	123	24.6	2
		GRMZM5G829103_T06	miR169		1299	3.5	123	24.6	2
		GRMZM5G829103_T07	miR169		1371	3.5	123	24.6	2
		GRMZM2G165488_T01	miR169	V	1597	3.5	33	8.25	2	CCAAT-binding transcription factor, subunit B
		GRMZM2G165488_T02	miR169		2151	3.5	33	8.25	2
		GRMZM2G165488_T03	miR169		1368	3.5	33	8.25	2
		GRMZM2G165488_T04	miR169		1574	3.5	33	8.25	2
		GRMZM2G091964_T01	miR169	V	1329	4	81	27	2	CCAAT-binding transcription factor, subunit B;CCAAT-binding factor, conserved site
		GRMZM2G091964_T02	miR169		1326	4	81	27	2
		GRMZM2G091964_T03	miR169		1441	4	81	27	2
		GRMZM2G000686_T01	miR169	V	2131	2.5	27	2.7	2	CCAAT-binding transcription factor, subunit B;CCAAT-binding factor, conserved site
		GRMZM2G000686_T02	miR169		1021	2.5	27	2.7	2
		GRMZM2G000686_T03	miR169		1017	2.5	27	2.7	2
		GRMZM2G000686_T04	miR169		973	2.5	27	2.7	2
		GRMZM2G000686_T05	miR169		945	2.5	27	2.7	2
		GRMZM2G000686_T06	miR169		901	2.5	27	2.7	2
		GRMZM2G000686_T07	miR169		1385	2.5	27	2.7	2
		GRMZM2G000686_T08	miR169		1117	2.5	27	2.7	2
		GRMZM2G000686_T09	miR169		1002	2.5	27	2.7	2
		GRMZM2G000686_T10	miR169		1311	2.5	27	2.7	2
		GRMZM5G853836_T01	miR169	V	563	3.5	55	27.5	2	unknown
		GRMZM5G853836_T02	miR169		573	3.5	55	27.5	2
		GRMZM5G857944_T01	miR169	V	1075	3	202	67.3333	0	CCAAT-binding transcription factor, subunit B
		GRMZM5G857944_T02	miR169		982	3	202	67.3333	0
		GRMZM5G857944_T03	miR169		958	3	202	67.3333	0
		GRMZM2G038303_T01	miR169	V	1176	3.5	23	23	0	CCAAT-binding transcription factor, subunit B;CCAAT-binding factor, conserved site
zma-miR169f/g/h	28	GRMZM5G829103_T02	miR169	V	1826	2.5	123	24.6	2	CCAAT-binding transcription factor, subunit B
		GRMZM5G829103_T03	miR169		1332	2.5	123	24.6	2
		GRMZM5G829103_T04	miR169		1976	2.5	123	24.6	2
		GRMZM5G829103_T06	miR169		1299	2.5	123	24.6	2
		GRMZM5G829103_T07	miR169		1371	2.5	123	24.6	2
		GRMZM2G165488_T01	miR169	V	1597	2.5	33	8.25	2	CCAAT-binding transcription factor, subunit B
		GRMZM2G165488_T02	miR169		2151	2.5	33	8.25	2
		GRMZM2G165488_T03	miR169		1368	2.5	33	8.25	2
		GRMZM2G165488_T04	miR169		1574	2.5	33	8.25	2
		GRMZM2G091964_T01	miR169	V	1329	4	81	27	2	CCAAT-binding transcription factor, subunit B;CCAAT-binding factor, conserved site
		GRMZM2G091964_T02	miR169		1326	4	81	27	2
		GRMZM2G091964_T03	miR169		1441	4	81	27	2
		GRMZM2G000686_T01	miR169	V	2131	4	27	2.7	2	CCAAT-binding transcription factor, subunit B;CCAAT-binding factor, conserved site
		GRMZM2G000686_T02	miR169		1021	4	27	2.7	2
		GRMZM2G000686_T03	miR169		1017	4	27	2.7	2
		GRMZM2G000686_T04	miR169		973	4	27	2.7	2
		GRMZM2G000686_T05	miR169		945	4	27	2.7	2
		GRMZM2G000686_T06	miR169		901	4	27	2.7	2
		GRMZM2G000686_T07	miR169		1385	4	27	2.7	2
		GRMZM2G000686_T08	miR169		1117	4	27	2.7	2
		GRMZM2G000686_T09	miR169		1002	4	27	2.7	2
		GRMZM2G000686_T10	miR169		1311	4	27	2.7	2
		GRMZM5G853836_T01	miR169	V	563	2.5	55	27.5	2	unknown
		GRMZM5G853836_T02	miR169		573	2.5	55	27.5	2
		GRMZM5G857944_T01	miR169	V	1075	3	202	67.3333	0	CCAAT-binding transcription factor, subunit B
		GRMZM5G857944_T02	miR169		982	3	202	67.3333	0
		GRMZM5G857944_T03	miR169		958	3	202	67.3333	0
		GRMZM2G038303_T01	miR169	V	1176	4	23	23	0	CCAAT-binding transcription factor, subunit B;CCAAT-binding factor, conserved site
zma-miR169i/j/k	28	GRMZM5G829103_T02	miR169	V	1826	3	123	24.6	2	CCAAT-binding transcription factor, subunit B
		GRMZM5G829103_T03	miR169		1332	3	123	24.6	2
		GRMZM5G829103_T04	miR169		1976	3	123	24.6	2
		GRMZM5G829103_T06	miR169		1299	3	123	24.6	2
		GRMZM5G829103_T07	miR169		1371	3	123	24.6	2
		GRMZM2G165488_T01	miR169	V	1597	3	33	8.25	2	CCAAT-binding transcription factor, subunit B
		GRMZM2G165488_T02	miR169		2151	3	33	8.25	2
		GRMZM2G165488_T03	miR169		1368	3	33	8.25	2
		GRMZM2G165488_T04	miR169		1574	3	33	8.25	2
		GRMZM2G091964_T01	miR169	V	1329	3	81	27	2	CCAAT-binding transcription factor, subunit B;CCAAT-binding factor, conserved site
		GRMZM2G091964_T02	miR169		1326	3	81	27	2
		GRMZM2G091964_T03	miR169		1441	3	81	27	2
		GRMZM2G000686_T01	miR169	V	2131	3	27	2.7	2	CCAAT-binding transcription factor, subunit B;CCAAT-binding factor, conserved site
		GRMZM2G000686_T02	miR169		1021	3	27	2.7	2
		GRMZM2G000686_T03	miR169		1017	3	27	2.7	2
		GRMZM2G000686_T04	miR169		973	3	27	2.7	2
		GRMZM2G000686_T05	miR169		945	3	27	2.7	2
		GRMZM2G000686_T06	miR169		901	3	27	2.7	2
		GRMZM2G000686_T07	miR169		1385	3	27	2.7	2
		GRMZM2G000686_T08	miR169		1117	3	27	2.7	2
		GRMZM2G000686_T09	miR169		1002	3	27	2.7	2
		GRMZM2G000686_T10	miR169		1311	3	27	2.7	2
		GRMZM5G853836_T01	miR169	V	563	3	55	27.5	2	unknown
		GRMZM5G853836_T02	miR169		573	3	55	27.5	2
		GRMZM5G857944_T01	miR169	V	1075	2	202	67.3333	0	CCAAT-binding transcription factor, subunit B
		GRMZM5G857944_T02	miR169		982	2	202	67.3333	0
		GRMZM5G857944_T03	miR169		958	2	202	67.3333	0
		GRMZM2G038303_T01	miR169	V	1176	4	23	23	0	CCAAT-binding transcription factor, subunit B;CCAAT-binding factor, conserved site
zma-miR169l	15	GRMZM5G829103_T02	miR169	V	1826	3	123	24.6	2	CCAAT-binding transcription factor, subunit B
		GRMZM5G829103_T03	miR169		1332	3	123	24.6	2
		GRMZM5G829103_T04	miR169		1976	3	123	24.6	2
		GRMZM5G829103_T06	miR169		1299	3	123	24.6	2
		GRMZM5G829103_T07	miR169		1371	3	123	24.6	2
		GRMZM2G165488_T01	miR169	V	1597	3	33	8.25	2	CCAAT-binding transcription factor, subunit B
		GRMZM2G165488_T02	miR169		2151	3	33	8.25	2
		GRMZM2G165488_T03	miR169		1368	3	33	8.25	2
		GRMZM2G165488_T04	miR169		1574	3	33	8.25	2
		GRMZM5G853836_T01	miR169	V	563	3	55	27.5	2	unknown
		GRMZM5G853836_T02	miR169		573	3	55	27.5	2
		GRMZM5G857944_T01	miR169	V	1075	3	202	67.3333	0	CCAAT-binding transcription factor, subunit B
		GRMZM5G857944_T02	miR169		982	3	202	67.3333	0
		GRMZM5G857944_T03	miR169		958	3	202	67.3333	0
		GRMZM2G038303_T01	miR169	V	1176	5	23	23	0	CCAAT-binding transcription factor, subunit B;CCAAT-binding factor, conserved site
zma-miR169m/n/q	14	GRMZM5G829103_T02	miR169	V	1826	2.5	123	24.6	2	CCAAT-binding transcription factor, subunit B
		GRMZM5G829103_T03	miR169		1332	2.5	123	24.6	2
		GRMZM5G829103_T04	miR169		1976	2.5	123	24.6	2
		GRMZM5G829103_T06	miR169		1299	2.5	123	24.6	2
		GRMZM5G829103_T07	miR169		1371	2.5	123	24.6	2
		GRMZM2G165488_T01	miR169	V	1597	2.5	33	8.25	2	CCAAT-binding transcription factor, subunit B
		GRMZM2G165488_T02	miR169		2151	2.5	33	8.25	2
		GRMZM2G165488_T03	miR169		1368	2.5	33	8.25	2
		GRMZM2G165488_T04	miR169		1574	2.5	33	8.25	2
		GRMZM2G091964_T01	miR169	V	1329	4	81	27	2	CCAAT-binding transcription factor, subunit B;CCAAT-binding factor, conserved site
		GRMZM2G091964_T02	miR169		1326	4	81	27	2
		GRMZM2G091964_T03	miR169		1441	4	81	27	2
		GRMZM5G853836_T01	miR169	V	563	2.5	55	27.5	2	unknown
		GRMZM5G853836_T02	miR169		573	2.5	55	27.5	2
zma-miR169o	17	GRMZM5G829103_T02	miR169	V	1826	1.5	123	24.6	2	CCAAT-binding transcription factor, subunit B
		GRMZM5G829103_T03	miR169		1332	1.5	123	24.6	2
		GRMZM5G829103_T04	miR169		1976	1.5	123	24.6	2
		GRMZM5G829103_T06	miR169		1299	1.5	123	24.6	2
		GRMZM5G829103_T07	miR169		1371	1.5	123	24.6	2
		GRMZM2G165488_T01	miR169	V	1597	1.5	33	8.25	2	CCAAT-binding transcription factor, subunit B
		GRMZM2G165488_T02	miR169		2151	1.5	33	8.25	2
		GRMZM2G165488_T03	miR169		1368	1.5	33	8.25	2
		GRMZM2G165488_T04	miR169		1574	1.5	33	8.25	2
		GRMZM2G091964_T01	miR169	V	1329	3	81	27	2	CCAAT-binding transcription factor, subunit B;CCAAT-binding factor, conserved site
		GRMZM2G091964_T02	miR169		1326	3	81	27	2
		GRMZM2G091964_T03	miR169		1441	3	81	27	2
		GRMZM5G853836_T01	miR169	V	563	1.5	55	27.5	2	unknown
		GRMZM5G853836_T02	miR169		573	1.5	55	27.5	2
		GRMZM5G857944_T01	miR169	V	1075	5	202	67.3333	0	CCAAT-binding transcription factor, subunit B
		GRMZM5G857944_T02	miR169		982	5	202	67.3333	0
		GRMZM5G857944_T03	miR169		958	5	202	67.3333	0
zma-miR169p	28	GRMZM5G829103_T02	miR169	V	1826	4	123	24.6	2	CCAAT-binding transcription factor, subunit B
		GRMZM5G829103_T03	miR169		1332	4	123	24.6	2
		GRMZM5G829103_T04	miR169		1976	4	123	24.6	2
		GRMZM5G829103_T06	miR169		1299	4	123	24.6	2
		GRMZM5G829103_T07	miR169		1371	4	123	24.6	2
		GRMZM2G165488_T01	miR169	V	1597	4	33	8.25	2	CCAAT-binding transcription factor, subunit B
		GRMZM2G165488_T02	miR169		2151	4	33	8.25	2
		GRMZM2G165488_T03	miR169		1368	4	33	8.25	2
		GRMZM2G165488_T04	miR169		1574	4	33	8.25	2
		GRMZM2G091964_T01	miR169	V	1329	4	81	27	2	CCAAT-binding transcription factor, subunit B;CCAAT-binding factor, conserved site
		GRMZM2G091964_T02	miR169		1326	4	81	27	2
		GRMZM2G091964_T03	miR169		1441	4	81	27	2
		GRMZM2G000686_T01	miR169	V	2131	2.5	27	2.7	2	CCAAT-binding transcription factor, subunit B;CCAAT-binding factor, conserved site
		GRMZM2G000686_T02	miR169		1021	2.5	27	2.7	2
		GRMZM2G000686_T03	miR169		1017	2.5	27	2.7	2
		GRMZM2G000686_T04	miR169		973	2.5	27	2.7	2
		GRMZM2G000686_T05	miR169		945	2.5	27	2.7	2
		GRMZM2G000686_T06	miR169		901	2.5	27	2.7	2
		GRMZM2G000686_T07	miR169		1385	2.5	27	2.7	2
		GRMZM2G000686_T08	miR169		1117	2.5	27	2.7	2
		GRMZM2G000686_T09	miR169		1002	2.5	27	2.7	2
		GRMZM2G000686_T10	miR169		1311	2.5	27	2.7	2
		GRMZM5G853836_T01	miR169	V	563	4	55	27.5	2	unknown
		GRMZM5G853836_T02	miR169		573	4	55	27.5	2
		GRMZM5G857944_T01	miR169	V	1075	3	202	67.3333	0	CCAAT-binding transcription factor, subunit B
		GRMZM5G857944_T02	miR169		982	3	202	67.3333	0
		GRMZM5G857944_T03	miR169		958	3	202	67.3333	0
		GRMZM2G038303_T01	miR169	V	1176	3.5	23	23	0	CCAAT-binding transcription factor, subunit B;CCAAT-binding factor, conserved site
zma-miR171a/n	8	GRMZM2G418899_T01	miR171	V	56	0	23	4.6	2	GRAS transcription factor
		GRMZM2G418899_T02	miR171		56	0	23	4.6	2
		GRMZM2G037792_T01	miR171	V	1333	0	23	4.6	3	GRAS transcription factor
		GRMZM5G825321_T01	miR171	V	518	0	23	4.6	3	GRAS transcription factor
		GRMZM5G825321_T02	miR171		1471	0	23	4.6	3
		GRMZM2G110579_T01	miR171	V	1089	0	8	2.66667	3	GRAS transcription factor
		GRMZM2G098800_T01	miR171	V	931	0	8	2.66667	3	GRAS transcription factor
		GRMZM2G098800_T02	miR171		1402	0	8	2.66667	3
zma-miR171b/d/e/i/j	8	GRMZM2G418899_T01	miR171	V	56	1	23	4.6	2	GRAS transcription factor
		GRMZM2G418899_T02	miR171		56	1	23	4.6	2
		GRMZM2G037792_T01	miR171	V	1333	1	23	4.6	3	GRAS transcription factor
		GRMZM5G825321_T01	miR171	V	518	1	23	4.6	3	GRAS transcription factor
		GRMZM5G825321_T02	miR171		1471	1	23	4.6	3
		GRMZM2G110579_T01	miR171	V	1089	1	8	2.66667	3
		GRMZM2G098800_T01	miR171	V	931	1	8	2.66667	3	GRAS transcription factor
		GRMZM2G098800_T02	miR171		1402	1	8	2.66667	3
zma-miR171c	8	GRMZM2G418899_T01	miR171	V	56	3	23	4.6	2	GRAS transcription factor
		GRMZM2G418899_T02	miR171		56	3	23	4.6	2
		GRMZM2G037792_T01	miR171	V	1333	3	23	4.6	3	GRAS transcription factor
		GRMZM5G825321_T01	miR171	V	518	3	23	4.6	3	GRAS transcription factor
		GRMZM5G825321_T02	miR171		1471	3	23	4.6	3
		GRMZM2G110579_T01	miR171	V	1089	3	8	2.66667	3	GRAS transcription factor
		GRMZM2G098800_T01	miR171	V	931	3	8	2.66667	3	GRAS transcription factor
		GRMZM2G098800_T02	miR171		1402	3	8	2.66667	3
zma-miR171f	8	GRMZM2G418899_T01	miR171	V	53	3	71	14.2	0	GRAS transcription factor
		GRMZM2G418899_T02	miR171		53	3	71	14.2	0
		GRMZM2G037792_T01	miR171	V	1330	3	71	14.2	2	GRAS transcription factor
		GRMZM5G825321_T01	miR171	V	515	3	71	14.2	0	GRAS transcription factor
		GRMZM5G825321_T02	miR171		1468	3	71	14.2	0
		GRMZM2G110579_T01	miR171	V	1086	3	11	3.66667	3	GRAS transcription factor
		GRMZM2G098800_T01	miR171	V	928	3	11	3.66667	3	GRAS transcription factor
		GRMZM2G098800_T02	miR171		1399	3	11	3.66667	3
zma-miR171l/m	8	GRMZM2G418899_T01	miR171	V	56	1.5	23	4.6	2	GRAS transcription factor
		GRMZM2G418899_T02	miR171		56	1.5	23	4.6	2
		GRMZM2G037792_T01	miR171	V	1333	1.5	23	4.6	3	GRAS transcription factor
		GRMZM5G825321_T01	miR171	V	518	1.5	23	4.6	3	GRAS transcription factor
		GRMZM5G825321_T02	miR171		1471	1.5	23	4.6	3
		GRMZM2G110579_T01	miR171	V	1089	1.5	8	2.66667	3	GRAS transcription factor
		GRMZM2G098800_T01	miR171	V	931	1.5	8	2.66667	3	GRAS transcription factor
		GRMZM2G098800_T02	miR171		1402	1.5	8	2.66667	3
zma-miR172a/b/c/d	9	GRMZM2G176175_T01	miR172	V	1550	1	32	6.4	0	AP2-ERF Pathogenesis-related transcriptional factor and ERF, DNA-binding; istamine H3 receptor;DNA-binding, integrase-type
		GRMZM2G176175_T02	miR172		1553	1	32	6.4	0
		GRMZM5G862109_T01	miR172	V	1569	1	39	8.73333	2	AP2-ERF Pathogenesis-related transcriptional factor and ERF, DNA-binding; DNA-binding, integrase-type
		GRMZM5G862109_T02	miR172		1695	1	39	8.73333	2
		GRMZM5G862109_T03	miR172		1681	1	39	8.73333	2
		GRMZM2G076602_T01	miR172	V	908	3	13	13	0	AP2-ERF Pathogenesis-related transcriptional factor and ERF, DNA-binding;GPR6 orphan receptor;DNA-binding, integrase-type
		GRMZM2G174784_T01	miR172	V	2252	3	45	15	2	AP2-ERF Pathogenesis-related transcriptional factor and ERF, DNA-binding;Antifreeze protein, type I;DNA-binding, integrase-type;
		GRMZM2G174784_T02	miR172		2380	3	45	15	0
		GRMZM2G174784_T03	miR172		2377	3	45	15	0
zma-miR172e	9	GRMZM2G176175_T01	miR172	V	1550	2.5	32	6.4	0	AP2-ERF Pathogenesis-related transcriptional factor and ERF, DNA-binding; istamine H3 receptor;DNA-binding, integrase-type
		GRMZM2G176175_T02	miR172		1553	2.5	32	6.4	0
		GRMZM5G862109_T01	miR172	V	1569	2.5	39	8.73333	2	AP2-ERF Pathogenesis-related transcriptional factor and ERF, DNA-binding; DNA-binding, integrase-type
		GRMZM5G862109_T02	miR172		1695	2.5	39	8.73333	2
		GRMZM5G862109_T03	miR172		1681	2.5	39	8.73333	2
		GRMZM2G076602_T01	miR172	V	908	3	13	13	0	AP2-ERF Pathogenesis-related transcriptional factor and ERF, DNA-binding;GPR6 orphan receptor;DNA-binding, integrase-type
		GRMZM2G174784_T01	miR172	V	2252	3	45	15	2	AP2-ERF Pathogenesis-related transcriptional factor and ERF, DNA-binding;Antifreeze protein, type I;DNA-binding, integrase-type;
		GRMZM2G174784_T02	miR172		2380	3	45	15	0
		GRMZM2G174784_T03	miR172		2377	3	45	15	0
zma-miR2118e	1	GRMZM2G066406_T01	miR2118	N	99	4.5	16	16	1	unknown
zma-miR319a/b/c/d	4	GRMZM2G180568_T01	miR319	N	862	3.5	17	17	1	unknown
		GRMZM2G089361_T01	miR319	V	1326	2.5	25	8.33333	0	TCP Transcription factor
		GRMZM2G115516_T01	miR319	V	1422	2.5	25	8.33333	2	TCP Transcription factor
		GRMZM2G115516_T02	miR319		815	2.5	25	8.33333	2
zma-miR390a/b	3	GRMZM2G155490_T01	miR390	P	617	4	56	56	0	unknown
		GRMZM5G806469_T01	miR390	V	482	4	13	13	2	unknown
		GRMZM2G304745_T01	miR390	P	253	1	16	16	1	Leucine-rich repeat;Protein kinase-like;Leucine-rich repeat, typical subtype;Serine/threonine protein kinase;Tyrosine protein kinase
zma-miR393a/c	1	GRMZM2G135978_T01	miR393	V	1732	1	10	10	2	Cyclin-like F-box; Leucine-rich repeat;Leucine-rich repeat, cysteine-containing subtype
zma-miR393b	1	GRMZM2G135978_T01	miR393	V	1732	2	10	10	2	Cyclin-like F-box; Leucine-rich repeat;Leucine-rich repeat, cysteine-containing subtype
zma-miR394a/b	1	GRMZM2G064954_T01	miR394	V	1415	0	14	14	2	Cyclin-like F-box;Galactose oxidase/kelch, beta-propeller;F-box associated type 1
zma-miR396a/b	5	GRMZM2G033612_T02	miR396	N	644	3	16	16	2	Glutamine-Leucine-Glutamine, QLQ;WRC
		GRMZM2G099862_T01	miR396	V	701	3	9	2.25	3	Glutamine-Leucine-Glutamine, QLQ;Inhibin, beta B subunit;WRC
		GRMZM2G099862_T02	miR396		568	3	9	2.25	3
		GRMZM2G099862_T03	miR396		654	3	9	2.25	3
		GRMZM2G099862_T04	miR396		455	3	9	2.25	3
zma-miR396e/f	2	GRMZM2G478709_T01	miR396	P	1902	3	8	4	3	SKI-interacting protein SKIP, SNW domain
		GRMZM2G478709_T02	miR396		668	3	8	4	3
zma-miR397a	5	GRMZM2G094699_T02	miR397	N	277	4	10	5	2	unknown
zma-miR399g		GRMZM2G082384_T01	miR399	N	542	4	9	2.25	3	Mrp, conserved site;ATPase-like, ParA/MinD
		GRMZM2G082384_T02	miR399		542	4	9	2.25	3
		GRMZM2G082384_T03	miR399		542	4	9	2.25	3
		GRMZM2G082384_T04	miR399		542	4	9	2.25	3
zma-miR529	14	GRMZM2G149022_T01	miR529	N	293	6	33	0.0114045	1	unknown
		GRMZM2G084947_T01	miR529	N	47	6.5	33	0.0114045	1	unknown
		GRMZM2G169121_T01	miR529	N	1156	6	33	0.0114045	1	unknown
		GRMZM2G169121_T02	miR529		1180	6	33	0.0114045	1
		GRMZM2G169121_T03	miR529		531	6	33	0.0114045	1
		GRMZM2G062052_T01	miR529	N	452	6.5	33	0.0114045	1	ZCN19 protein
		GRMZM2G031983_T01	miR529	N	10	6	33	0.0114045	1	SBP-box transcription factor; Antifreeze protein, type I
		GRMZM2G148074_T02	miR529	N	33	6	33	0.0114045	1	Transcription factor, K-box
		GRMZM2G031870_T01	miR529	N	129	6.5	33	0.0114045	1	SBP-box transcription factor
		GRMZM2G096234_T01	miR529	N	585	6	33	0.0114045	1	Non-specific lipid-transfer protein
		GRMZM2G136158_T04	miR529	N	1083	5.5	33	0.0114045	1	SBP-box transcription factor; peroxidase; heme binding
		GRMZM2G141955_T02	miR529	N	97	5	33	0.0114045	1	SBP-box transcription factor
		AC233899.1_FGT004	miR529	N	42	5.5	33	0.0114045	1	homeodomain-leucine zipper transcription factor TaHDZipI-1
		GRMZM2G165355_T02	miR529	N	37	6.5	33	0.0114045	1	zinc finger protein 7
zma-miRs17	2	GRMZM2G085550_T01	miRs17	N	1044	5.5	10	5	1	unknown
		GRMZM2G085550_T02	miRs17		2076	5.5	10	5	1
ta-siRNA3a	8	GRMZM2G437460_T01	TAS3	N	1504	2.5	17	8.5	2	Auxin response factor;Transcriptional factor B3
		GRMZM2G437460_T02	TAS3		1504	2.5	17	8.5	2
		GRMZM2G056120_T01	TAS3	N	1885	1.5	45	11.25	2	DNA binding; regulation of transcription, DNA-dependent
		GRMZM2G030710_T01	TAS3	N	1560	2.5	1287	1287	0	DNA binding; regulation of transcription, DNA-dependent
		GRMZM2G030710_T01	TAS3		1560	2.5	1287	1287	0
		GRMZM5G874163_T01	TAS3	N	1902	1.5	45	11.25	2	DNA binding; regulation of transcription, DNA-dependent
		GRMZM5G874163_T02	TAS3		1907	1.5	45	11.25	2
		GRMZM5G874163_T03	TAS3		1815	1.5	45	11.25	2
ta-siRNA3b	7	GRMZM2G437460_T01	TAS3	N	1504	0	17	8.5	2	Auxin response factor;Transcriptional factor B3
		GRMZM2G437460_T02	TAS3		1504	0	17	8.5	2
		GRMZM2G056120_T01	TAS3	N	1885	0.5	45	11.25	2	DNA binding; regulation of transcription, DNA-dependent
		GRMZM2G030710_T01	TAS3	N	1560	0	1287	1287	0	DNA binding; regulation of transcription, DNA-dependent
		GRMZM5G874163_T01	TAS3	N	1683	0.5	380	126.667	0	DNA binding; regulation of transcription, DNA-dependent
		GRMZM5G874163_T02	TAS3		1688	0.5	380	126.667	0
		GRMZM5G874163_T03	TAS3		1596	0.5	380	126.667	0
ta-siRNA3c	7	GRMZM2G437460_T01	TAS3	N	1504	1	17	8.5	2	Auxin response factor;Transcriptional factor B3
		GRMZM2G437460_T02	TAS3		1504	1	17	8.5	2
		GRMZM2G056120_T01	TAS3	N	1885	1.5	45	11.25	2	DNA binding; regulation of transcription, DNA-dependent
		GRMZM2G030710_T01	TAS3	N	1560	1	1287	1287	0	DNA binding; regulation of transcription, DNA-dependent
		GRMZM5G874163_T01	TAS3	N	1902	1.5	45	11.25	2	DNA binding; regulation of transcription, DNA-dependent
		GRMZM5G874163_T02	TAS3		1688	1.5	380	126.667	0
		GRMZM5G874163_T03	TAS3		1596	1.5	380	126.667	0
ta-siRNA3d	7	GRMZM2G437460_T01	TAS3	N	1504	2.5	17	8.5	2	Auxin response factor;Transcriptional factor B3
		GRMZM2G437460_T02	TAS3		1504	2.5	17	8.5	2
		GRMZM2G056120_T01	TAS3	N	1885	2.5	45	11.25	2	DNA binding; regulation of transcription, DNA-dependent
		GRMZM2G030710_T01	TAS3	N	1560	2.5	1287	1287	0	DNA binding; regulation of transcription, DNA-dependent
		GRMZM5G874163_T01	TAS3	N	1683	1.5	380	126.667	0	DNA binding; regulation of transcription, DNA-dependent
		GRMZM5G874163_T02	TAS3		1907	2.5	45	11.25	2
		GRMZM5G874163_T03	TAS3		1815	2.5	45	11.25	2
stage IV
zma-miR156a/b/c/d/e/f/g/h/i/l	5	GRMZM2G067624_T01	miR156	V	1050	2	194	97	2	SBP-box transcription factor;Potassium channel, voltage dependent, Kv1.4;Ribosomal protein P2;Homoserine kinase
		GRMZM2G067624_T02	miR156		734	2	194	97	2
		GRMZM5G878561_T01	miR156	N	2350	1	15	7.5	0	SBP-box transcription factor
		GRMZM2G371033_T01	miR156	N	600	1	15	7.5	0	SBP-box transcription factor; type I hypersensitivity
		GRMZM2G113779_T01	miR156	V	329	2	352	352	0	SBP-box transcription factor
zma-miR156j	5	GRMZM2G067624_T01	miR156	V	1050	2	194	97	2	SBP-box transcription factor;Potassium channel, voltage dependent, Kv1.4;Ribosomal protein P2;Homoserine kinase
		GRMZM2G067624_T02	miR156		734	2	194	97	2
		GRMZM5G878561_T01	miR156	N	2350	0	15	7.5	0	SBP-box transcription factor
		GRMZM2G371033_T01	miR156	N	600	0	15	7.5	0	SBP-box transcription factor; type I hypersensitivity
		GRMZM2G113779_T01	miR156	V	329	2	352	352	0	SBP-box transcription factor
zma-miR156k	5	GRMZM2G067624_T01	miR156	V	1050	2	194	97	2	SBP-box transcription factor;Potassium channel, voltage dependent, Kv1.4;Ribosomal protein P2;Homoserine kinase
		GRMZM2G067624_T02	miR156		734	2	194	97	2
		GRMZM5G878561_T01	miR156	N	2350	1	15	7.5	0	SBP-box transcription factor
		GRMZM2G371033_T01	miR156	N	600	1	15	7.5	0	SBP-box transcription factor; type I hypersensitivity
		GRMZM2G113779_T01	miR156	V	329	2	352	352	0	SBP-box transcription factor
zma-miR159a/b/f/j/k	3	GRMZM2G167088_T01	miR159	P	1110	1.5	1	0.333333	4	MYB domain transcription factor;Homeodomain-like;SANT, DNA-binding
		GRMZM2G416652_T01	miR159	P	900	1.5	1	0.333333	4	Homeodomain-like
		GRMZM2G416652_T02	miR159		900	1.5	1	0.333333	4
zma-miR159c/d	6	GRMZM2G167088_T01	miR159	P	1110	3	1	0.333333	4	MYB domain transcription factor;Homeodomain-like;SANT, DNA-binding
		GRMZM2G416652_T01	miR159	P	900	3	1	0.333333	4	Homeodomain-like
		GRMZM2G416652_T02	miR159		900	3	1	0.333333	4
		GRMZM2G089361_T01	miR159	V	1327	4.5	4	1.33333	3	TCP Transcription factor
		GRMZM2G139688_T01	miR159	V	1410	3	3	3	2	MYB domain transcription factor;Homeodomain-like;SANT, DNA-binding
		GRMZM2G387828_T01	miR159	N	711	5	4	4	1	unknown
zma-miR159g	1	GRMZM2G139688_T01	miR159	V	1410	2	3	3	2	MYB domain transcription factor;Homeodomain-like;SANT, DNA-binding
zma-miR159h/i	1	GRMZM2G139688_T01	miR159	V	1410	1.5	3	3	2	MYB domain transcription factor;Homeodomain-like;SANT, DNA-binding
zma-miR160a/b/c/d/e/f/g	2	GRMZM2G159399_T01	miR160	V	1757	1	1	1	4	Auxin response factor;Transcriptional factor B3
		GRMZM2G153233_T01	miR160	V	1663	1	1	1	4	Auxin response factor;Transcriptional factor B3
zma-miR162	1	GRMZM2G040762_T01	miR162	N	1527	2	1	1	4	DICER-LIKE1
zma-miR166a/b/c/d/e/f/g/h/i/I	17	GRMZM2G123644_T01	miR166	N	556	3	3	0.6	2	unknown
		GRMZM2G336718_T01	miR166	N	115	3	3	0.6	2	unknown
		GRMZM2G055957_T01	miR166	V	1607	5	19	9.5	0	unknown
		GRMZM2G042250_T01	miR166	V	639	2	68	17	2	Basic-leucine zipper (bZIP) transcription factor;Homeodomain-like;Homeobox;Lipid-binding START;MEKHLA
		GRMZM2G042250_T02	miR166		725	2	68	17	2
		GRMZM2G042250_T03	miR166		639	2	68	17	2
		GRMZM2G042250_T04	miR166		639	2	68	17	2
		GRMZM2G178102_T01	miR166	V	1046	2	3	0.6	3	Basic-leucine zipper (bZIP) transcription factor;Homeodomain-like;Homeobox;Lipid-binding START;MEKHLA
		GRMZM2G003509_T01	miR166	V	747	2	3	0.6	2	Basic-leucine zipper (bZIP) transcription factor;Methyltransferase small;Homeobox;Lipid-binding START;MEKHLA;Tapasin;Modification methylase HemK;N-6 adenine-specific DNA methylase, conserved site
		GRMZM2G003509_T02	miR166		816	2	3	0.6	2
		GRMZM2G109987_T01	miR166	V	1050	2	139	27.8	2	Basic-leucine zipper (bZIP) transcription factor;Homeodomain-like;Homeobox;Lipid-binding START;MEKHLA
		GRMZM2G109987_T02	miR166		1050	2	139	27.8	2
		GRMZM2G109987_T03	miR166		1050	2	139	27.8	2
		GRMZM2G109987_T04	miR166		1050	2	139	27.8	0
		GRMZM2G109987_T05	miR166		785	2	139	27.8	0
		GRMZM2G469551_T01	miR166	P	601	2	56	28	0	Basic-leucine zipper (bZIP) transcription factor;Homeodomain-like;Homeobox;Lipid-binding START;MEKHLA
		GRMZM2G469551_T02	miR166		601	2	56	28	0
zma-miR166j/k/n	14	GRMZM2G042250_T01	miR166	V	639	2.5	68	17	2	Basic-leucine zipper (bZIP) transcription factor;Homeodomain-like;Homeobox;Lipid-binding START;MEKHLA
		GRMZM2G042250_T02	miR166		725	2.5	68	17	2
		GRMZM2G042250_T03	miR166		639	2.5	68	17	2
		GRMZM2G042250_T04	miR166		639	2.5	68	17	2
		GRMZM2G178102_T01	miR166	V	1046	2.5	3	0.6	3	Basic-leucine zipper (bZIP) transcription factor;Homeodomain-like;Homeobox;Lipid-binding START;MEKHLA
		GRMZM2G003509_T01	miR166	V	747	2.5	3	0.6	2	Basic-leucine zipper (bZIP) transcription factor;Methyltransferase small;Homeobox;Lipid-binding START;MEKHLA;Tapasin;Modification methylase HemK;N-6 adenine-specific DNA methylase, conserved site
		GRMZM2G003509_T02	miR166		816	2.5	3	0.6	2
		GRMZM2G109987_T01	miR166	V	1050	2.5	139	27.8	2	Basic-leucine zipper (bZIP) transcription factor;Homeodomain-like;Homeobox;Lipid-binding START;MEKHLA
		GRMZM2G109987_T02	miR166		1050	2.5	139	27.8	2
		GRMZM2G109987_T03	miR166		1050	2.5	139	27.8	2
		GRMZM2G109987_T04	miR166		1050	2.5	139	27.8	0
		GRMZM2G109987_T05	miR166		785	2.5	139	27.8	0
		GRMZM2G469551_T01	miR166	P	601	2.5	56	28	0	Basic-leucine zipper (bZIP) transcription factor;Homeodomain-like;Homeobox;Lipid-binding START;MEKHLA
		GRMZM2G469551_T02	miR166		601	2.5	56	28	0
zma-miR166l/m	14	GRMZM2G042250_T01	miR166	V	639	3	68	17	2	Basic-leucine zipper (bZIP) transcription factor;Homeodomain-like;Homeobox;Lipid-binding START;MEKHLA
		GRMZM2G042250_T02	miR166		725	3	68	17	2
		GRMZM2G042250_T03	miR166		639	3	68	17	2
		GRMZM2G042250_T04	miR166		639	3	68	17	2
		GRMZM2G178102_T01	miR166	V	1046	3	3	0.6	3	Basic-leucine zipper (bZIP) transcription factor;Homeodomain-like;Homeobox;Lipid-binding START;MEKHLA
		GRMZM2G003509_T01	miR166	V	747	3	3	0.6	2	Basic-leucine zipper (bZIP) transcription factor;Methyltransferase small;Homeobox;Lipid-binding START;MEKHLA;Tapasin;Modification methylase HemK;N-6 adenine-specific DNA methylase, conserved site
		GRMZM2G003509_T02	miR166		816	3	3	0.6	2
		GRMZM2G109987_T01	miR166	V	1050	3	139	27.8	2	Basic-leucine zipper (bZIP) transcription factor;Homeodomain-like;Homeobox;Lipid-binding START;MEKHLA
		GRMZM2G109987_T02	miR166		1050	3	139	27.8	2
		GRMZM2G109987_T03	miR166		1050	3	139	27.8	2
		GRMZM2G109987_T04	miR166		1050	3	139	27.8	0
		GRMZM2G109987_T05	miR166		785	3	139	27.8	0
		GRMZM2G469551_T01	miR166	P	601	3	56	28	0	Basic-leucine zipper (bZIP) transcription factor;Homeodomain-like;Homeobox;Lipid-binding START;MEKHLA
		GRMZM2G469551_T02	miR166		601	3	56	28	0
zma-miR167a/b/c/d	2	GRMZM2G078274_T03	miR167	V	2542	4	739	147.8	0	Auxin response factor;Transcriptional factor B3
		GRMZM2G089640_T01	miR167	V	1889	5	162	40.5	0	Auxin response factor
zma-miR167e/f/g/h/i/j	2	GRMZM2G078274_T03	miR167	V	2542	4.5	739	147.8	0	Auxin response factor;Transcriptional factor B3
		GRMZM2G089640_T01	miR167	V	1889	5	162	40.5	0	Auxin response factor
zma-miR169a/b	27	GRMZM5G829103_T02	miR169	V	1826	3	17	3.4	2	CCAAT-binding transcription factor, subunit B
		GRMZM5G829103_T03	miR169		1332	3	17	3.4	2
		GRMZM5G829103_T04	miR169		1976	3	17	3.4	2
		GRMZM5G829103_T06	miR169		1299	3	17	3.4	2
		GRMZM5G829103_T07	miR169		1371	3	17	3.4	2
		GRMZM2G165488_T01	miR169	V	1597	3	5	1.25	2	CCAAT-binding transcription factor, subunit B
		GRMZM2G165488_T02	miR169		2151	3	5	1.25	2
		GRMZM2G165488_T03	miR169		1368	3	5	1.25	2
		GRMZM2G165488_T04	miR169		1574	3	5	1.25	2
		GRMZM2G037630_T01	miR169	V	807	3.5	2	2	2	CCAAT-binding transcription factor, subunit B
		GRMZM2G091964_T01	miR169	V	1329	4	298	99.3333	0	CCAAT-binding transcription factor, subunit B;CCAAT-binding factor, conserved site
		GRMZM2G091964_T02	miR169		1326	4	298	99.3333	0
		GRMZM2G091964_T03	miR169		1441	4	298	99.3333	0
		GRMZM2G000686_T01	miR169	V	2131	3.5	1	0.1	4	CCAAT-binding transcription factor, subunit B;CCAAT-binding factor, conserved site
		GRMZM2G000686_T02	miR169		1021	3.5	1	0.1	4
		GRMZM2G000686_T03	miR169		1017	3.5	1	0.1	4
		GRMZM2G000686_T04	miR169		973	3.5	1	0.1	4
		GRMZM2G000686_T05	miR169		945	3.5	1	0.1	4
		GRMZM2G000686_T06	miR169		901	3.5	1	0.1	4
		GRMZM2G000686_T07	miR169		1385	3.5	1	0.1	4
		GRMZM2G000686_T08	miR169		1117	3.5	1	0.1	4
		GRMZM2G000686_T09	miR169		1002	3.5	1	0.1	4
		GRMZM2G000686_T10	miR169		1311	3.5	1	0.1	4
		GRMZM5G857944_T01	miR169	V	1075	3	48	16	0	CCAAT-binding transcription factor, subunit B
		GRMZM5G857944_T02	miR169		982	3	48	16	0
		GRMZM5G857944_T03	miR169		958	3	48	16	0
		GRMZM2G038303_T01	miR169	V	1176	3.5	12	12	0	CCAAT-binding transcription factor, subunit B;CCAAT-binding factor, conserved site
zma-miR169c/r	27	GRMZM5G829103_T02	miR169	V	1826	3.5	17	3.4	2	CCAAT-binding transcription factor, subunit B
		GRMZM5G829103_T03	miR169		1332	3.5	17	3.4	2
		GRMZM5G829103_T04	miR169		1976	3.5	17	3.4	2
		GRMZM5G829103_T06	miR169		1299	3.5	17	3.4	2
		GRMZM5G829103_T07	miR169		1371	3.5	17	3.4	2
		GRMZM2G165488_T01	miR169	V	1597	3.5	5	1.25	2	CCAAT-binding transcription factor, subunit B
		GRMZM2G165488_T02	miR169		2151	3.5	5	1.25	2
		GRMZM2G165488_T03	miR169		1368	3.5	5	1.25	2
		GRMZM2G165488_T04	miR169		1574	3.5	5	1.25	2
		GRMZM2G037630_T01	miR169	V	807	3.5	2	2	2	CCAAT-binding transcription factor, subunit B
		GRMZM2G091964_T01	miR169	V	1329	4	298	99.3333	0	CCAAT-binding transcription factor, subunit B;CCAAT-binding factor, conserved site
		GRMZM2G091964_T02	miR169		1326	4	298	99.3333	0
		GRMZM2G091964_T03	miR169		1441	4	298	99.3333	0
		GRMZM2G000686_T01	miR169	V	2131	2.5	1	0.1	4	CCAAT-binding transcription factor, subunit B;CCAAT-binding factor, conserved site
		GRMZM2G000686_T02	miR169		1021	2.5	1	0.1	4
		GRMZM2G000686_T03	miR169		1017	2.5	1	0.1	4
		GRMZM2G000686_T04	miR169		973	2.5	1	0.1	4
		GRMZM2G000686_T05	miR169		945	2.5	1	0.1	4
		GRMZM2G000686_T06	miR169		901	2.5	1	0.1	4
		GRMZM2G000686_T07	miR169		1385	2.5	1	0.1	4
		GRMZM2G000686_T08	miR169		1117	2.5	1	0.1	4
		GRMZM2G000686_T09	miR169		1002	2.5	1	0.1	4
		GRMZM2G000686_T10	miR169		1311	2.5	1	0.1	4
		GRMZM5G857944_T01	miR169	V	1075	3	48	16	0	CCAAT-binding transcription factor, subunit B
		GRMZM5G857944_T02	miR169		982	3	48	16	0
		GRMZM5G857944_T03	miR169		958	3	48	16	0
		GRMZM2G038303_T01	miR169	V	1176	3.5	12	12	0	CCAAT-binding transcription factor, subunit B;CCAAT-binding factor, conserved site
zma-miR169f/g/h	16	GRMZM5G829103_T02	miR169	V	1826	2.5	17	3.4	2	CCAAT-binding transcription factor, subunit B
		GRMZM5G829103_T03	miR169		1332	2.5	17	3.4	2
		GRMZM5G829103_T04	miR169		1976	2.5	17	3.4	2
		GRMZM5G829103_T06	miR169		1299	2.5	17	3.4	2
		GRMZM5G829103_T07	miR169		1371	2.5	17	3.4	2
		GRMZM2G165488_T01	miR169	V	1597	2.5	5	1.25	2	CCAAT-binding transcription factor, subunit B
		GRMZM2G165488_T02	miR169		2151	2.5	5	1.25	2
		GRMZM2G165488_T03	miR169		1368	2.5	5	1.25	2
		GRMZM2G165488_T04	miR169		1574	2.5	5	1.25	2
		GRMZM2G091964_T01	miR169	V	1329	4	298	99.3333	0	CCAAT-binding transcription factor, subunit B;CCAAT-binding factor, conserved site
		GRMZM2G091964_T02	miR169		1326	4	298	99.3333	0
		GRMZM2G091964_T03	miR169		1441	4	298	99.3333	0
		GRMZM5G857944_T01	miR169	V	1075	3	48	16	0	CCAAT-binding transcription factor, subunit B
		GRMZM5G857944_T02	miR169		982	3	48	16	0
		GRMZM5G857944_T03	miR169		958	3	48	16	0
		GRMZM2G038303_T01	miR169	V	1176	4	12	12	0	CCAAT-binding transcription factor, subunit B;CCAAT-binding factor, conserved site
zma-miR169i/j/k	26	GRMZM5G829103_T02	miR169	V	1826	3	17	3.4	2	CCAAT-binding transcription factor, subunit B
		GRMZM5G829103_T03	miR169		1332	3	17	3.4	2
		GRMZM5G829103_T04	miR169		1976	3	17	3.4	2
		GRMZM5G829103_T06	miR169		1299	3	17	3.4	2
		GRMZM5G829103_T07	miR169		1371	3	17	3.4	2
		GRMZM2G165488_T01	miR169	V	1597	3	5	1.25	2	CCAAT-binding transcription factor, subunit B
		GRMZM2G165488_T02	miR169		2151	3	5	1.25	2
		GRMZM2G165488_T03	miR169		1368	3	5	1.25	2
		GRMZM2G165488_T04	miR169		1574	3	5	1.25	2
		GRMZM2G091964_T01	miR169	V	1329	3	298	99.3333	0	CCAAT-binding transcription factor, subunit B;CCAAT-binding factor, conserved site
		GRMZM2G091964_T02	miR169		1326	3	298	99.3333	0
		GRMZM2G091964_T03	miR169		1441	3	298	99.3333	0
		GRMZM2G000686_T01	miR169	V	2131	3	1	0.1	4	CCAAT-binding transcription factor, subunit B;CCAAT-binding factor, conserved site
		GRMZM2G000686_T02	miR169		1021	3	1	0.1	4
		GRMZM2G000686_T03	miR169		1017	3	1	0.1	4
		GRMZM2G000686_T04	miR169		973	3	1	0.1	4
		GRMZM2G000686_T05	miR169		945	3	1	0.1	4
		GRMZM2G000686_T06	miR169		901	3	1	0.1	4
		GRMZM2G000686_T07	miR169		1385	3	1	0.1	4
		GRMZM2G000686_T08	miR169		1117	3	1	0.1	4
		GRMZM2G000686_T09	miR169		1002	3	1	0.1	4
		GRMZM2G000686_T10	miR169		1311	3	1	0.1	4
		GRMZM5G857944_T01	miR169	V	1075	2	48	16	0	CCAAT-binding transcription factor, subunit B
		GRMZM5G857944_T02	miR169		982	2	48	16	0
		GRMZM5G857944_T03	miR169		958	2	48	16	0
		GRMZM2G038303_T01	miR169	V	1176	4	12	12	0	CCAAT-binding transcription factor, subunit B;CCAAT-binding factor, conserved site
zma-miR169l	20	GRMZM5G829103_T02	miR169	V	1826	3	17	3.4	2	CCAAT-binding transcription factor, subunit B
		GRMZM5G829103_T03	miR169		1332	3	17	3.4	2
		GRMZM5G829103_T04	miR169		1976	3	17	3.4	2
		GRMZM5G829103_T06	miR169		1299	3	17	3.4	2
		GRMZM5G829103_T07	miR169		1371	3	17	3.4	2
		GRMZM2G165488_T01	miR169	V	1597	3	5	1.25	2	CCAAT-binding transcription factor, subunit B
		GRMZM2G165488_T02	miR169		2151	3	5	1.25	2
		GRMZM2G165488_T03	miR169		1368	3	5	1.25	2
		GRMZM2G165488_T04	miR169		1574	3	5	1.25	2
		GRMZM2G091964_T01	miR169	V	1329	4	298	99.3333	0	CCAAT-binding transcription factor, subunit B;CCAAT-binding factor, conserved site
		GRMZM2G091964_T02	miR169		1326	4	298	99.3333	0
		GRMZM2G091964_T03	miR169		1441	4	298	99.3333	0
		GRMZM5G857944_T01	miR169	V	1075	3	48	16	0	CCAAT-binding transcription factor, subunit B
		GRMZM5G857944_T02	miR169		982	3	48	16	0
		GRMZM5G857944_T03	miR169		958	3	48	16	0
		GRMZM2G038303_T01	miR169	V	1176	5	12	12	0	CCAAT-binding transcription factor, subunit B;CCAAT-binding factor, conserved site
		GRMZM2G096389_T01	miR169	N	394	3	1	0.25	4	CCAAT-binding transcription factor, subunit B
		GRMZM2G096389_T02	miR169		357	3	1	0.25	4
		GRMZM2G096389_T03	miR169		357	3	1	0.25	4
		GRMZM2G096389_T04	miR169		357	3	1	0.25	4
zma-miR169m/n/q	12	GRMZM5G829103_T02	miR169	V	1826	2.5	17	3.4	2	CCAAT-binding transcription factor, subunit B
		GRMZM5G829103_T03	miR169		1332	2.5	17	3.4	2
		GRMZM5G829103_T04	miR169		1976	2.5	17	3.4	2
		GRMZM5G829103_T06	miR169		1299	2.5	17	3.4	2
		GRMZM5G829103_T07	miR169		1371	2.5	17	3.4	2
		GRMZM2G165488_T01	miR169	V	1597	2.5	5	1.25	2	CCAAT-binding transcription factor, subunit B
		GRMZM2G165488_T02	miR169		2151	2.5	5	1.25	2
		GRMZM2G165488_T03	miR169		1368	2.5	5	1.25	2
		GRMZM2G165488_T04	miR169		1574	2.5	5	1.25	2
		GRMZM2G091964_T01	miR169	V	1329	4	298	99.3333	0	CCAAT-binding transcription factor, subunit B;CCAAT-binding factor, conserved site
		GRMZM2G091964_T02	miR169		1326	4	298	99.3333	0
		GRMZM2G091964_T03	miR169		1441	4	298	99.3333	0
zma-miR169o	15	GRMZM5G829103_T02	miR169	V	1826	1.5	17	3.4	2	CCAAT-binding transcription factor, subunit B
		GRMZM5G829103_T03	miR169		1332	1.5	17	3.4	2
		GRMZM5G829103_T04	miR169		1976	1.5	17	3.4	2
		GRMZM5G829103_T06	miR169		1299	1.5	17	3.4	2
		GRMZM5G829103_T07	miR169		1371	1.5	17	3.4	2
		GRMZM2G165488_T01	miR169	V	1597	1.5	5	1.25	2	CCAAT-binding transcription factor, subunit B
		GRMZM2G165488_T02	miR169		2151	1.5	5	1.25	2
		GRMZM2G165488_T03	miR169		1368	1.5	5	1.25	2
		GRMZM2G165488_T04	miR169		1574	1.5	5	1.25	2
		GRMZM2G091964_T01	miR169	V	1329	3	298	99.3333	0	CCAAT-binding transcription factor, subunit B;CCAAT-binding factor, conserved site
		GRMZM2G091964_T02	miR169		1326	3	298	99.3333	0
		GRMZM2G091964_T03	miR169		1441	3	298	99.3333	0
		GRMZM5G857944_T01	miR169	V	1075	5	48	16	0	CCAAT-binding transcription factor, subunit B
		GRMZM5G857944_T02	miR169		982	5	48	16	0
		GRMZM5G857944_T03	miR169		958	5	48	16	0
zma-miR169p	18	GRMZM2G037630_T01	miR169	V	807	3.5	2	2	2	CCAAT-binding transcription factor, subunit B
		GRMZM2G091964_T01	miR169	V	1329	4	298	99.3333	0	CCAAT-binding transcription factor, subunit B;CCAAT-binding factor, conserved site
		GRMZM2G091964_T02	miR169		1326	4	298	99.3333	0
		GRMZM2G091964_T03	miR169		1441	4	298	99.3333	0
		GRMZM2G000686_T01	miR169	V	2131	2.5	1	0.1	4	CCAAT-binding transcription factor, subunit B;CCAAT-binding factor, conserved site
		GRMZM2G000686_T02	miR169		1021	2.5	1	0.1	4
		GRMZM2G000686_T03	miR169		1017	2.5	1	0.1	4
		GRMZM2G000686_T04	miR169		973	2.5	1	0.1	4
		GRMZM2G000686_T05	miR169		945	2.5	1	0.1	4
		GRMZM2G000686_T06	miR169		901	2.5	1	0.1	4
		GRMZM2G000686_T07	miR169		1385	2.5	1	0.1	4
		GRMZM2G000686_T08	miR169		1117	2.5	1	0.1	4
		GRMZM2G000686_T09	miR169		1002	2.5	1	0.1	4
		GRMZM2G000686_T10	miR169		1311	2.5	1	0.1	4
		GRMZM5G857944_T01	miR169	V	1075	3	48	16	0	CCAAT-binding transcription factor, subunit B
		GRMZM5G857944_T02	miR169		982	3	48	16	0
		GRMZM5G857944_T03	miR169		958	3	48	16	0
		GRMZM2G038303_T01	miR169	V	1176	3.5	12	12	0	CCAAT-binding transcription factor, subunit B;CCAAT-binding factor, conserved site
zma-miR171a/n	8	GRMZM2G418899_T01	miR171	V	56	0	3	0.6	2	GRAS transcription factor
		GRMZM2G418899_T02	miR171		56	0	3	0.6	2
		GRMZM2G037792_T01	miR171	V	1333	0	3	0.6	3	GRAS transcription factor
		GRMZM5G825321_T01	miR171	V	518	0	3	0.6	2	GRAS transcription factor
		GRMZM5G825321_T02	miR171		1471	0	3	0.6	2
		GRMZM2G110579_T01	miR171	V	1089	0	5	1.66667	2	GRAS transcription factor
		GRMZM2G098800_T01	miR171	V	56	1	3	0.6	2	GRAS transcription factor
		GRMZM2G098800_T02	miR171		56	1	3	0.6	2
zma-miR171d/e/i/j	8	GRMZM2G418899_T01	miR171	V	56	1	3	0.6	2	GRAS transcription factor
		GRMZM2G418899_T02	miR171		56	1	3	0.6	2
		GRMZM2G037792_T01	miR171	V	1333	1	3	0.6	3	GRAS transcription factor
		GRMZM5G825321_T01	miR171	V	518	1	3	0.6	2	GRAS transcription factor
		GRMZM5G825321_T02	miR171		1471	1	3	0.6	2
		GRMZM2G110579_T01	miR171	V	1089	1	5	1.66667	2	GRAS transcription factor
		GRMZM2G098800_T01	miR171	V	931	1	5	1.66667	2	GRAS transcription factor
		GRMZM2G098800_T02	miR171		1402	1	5	1.66667	2
zma-miR171c	8	GRMZM2G418899_T01	miR171	V	56	3	3	0.6	2	GRAS transcription factor
		GRMZM2G418899_T02	miR171		56	3	3	0.6	2
		GRMZM2G037792_T01	miR171	V	1333	3	3	0.6	3	GRAS transcription factor
		GRMZM5G825321_T01	miR171	V	518	3	3	0.6	2	GRAS transcription factor
		GRMZM5G825321_T02	miR171		1471	3	3	0.6	2
		GRMZM2G110579_T01	miR171	V	1089	3	5	1.66667	2	GRAS transcription factor
		GRMZM2G098800_T01	miR171	V	931	3	5	1.66667	2	GRAS transcription factor
		GRMZM2G098800_T02	miR171		1402	3	5	1.66667	2
zma-miR171l/m	8	GRMZM2G418899_T01	miR171	V	56	1.5	3	0.6	2	GRAS transcription factor
		GRMZM2G418899_T02	miR171		56	1.5	3	0.6	2
		GRMZM2G037792_T01	miR171	V	1333	1.5	3	0.6	3	GRAS transcription factor
		GRMZM5G825321_T01	miR171	V	518	1.5	3	0.6	2	GRAS transcription factor
		GRMZM5G825321_T02	miR171		1471	1.5	3	0.6	2
		GRMZM2G110579_T01	miR171	V	1089	1.5	5	1.66667	2	GRAS transcription factor
		GRMZM2G098800_T01	miR171	V	931	1.5	5	1.66667	2	GRAS transcription factor
		GRMZM2G098800_T02	miR171		1402	1.5	5	1.66667	2
zma-miR172a/b/c/d	11	GRMZM2G176175_T01	miR172	V	1550	1	9	1.8	0	AP2-ERF Pathogenesis-related transcriptional factor and ERF, DNA-binding; istamine H3 receptor;DNA-binding, integrase-type
		GRMZM2G176175_T02	miR172		1553	1	9	1.8	0
		GRMZM5G862109_T01	miR172	V	1569	1	9	1.8	2	AP2-ERF Pathogenesis-related transcriptional factor and ERF, DNA-binding; DNA-binding, integrase-type
		GRMZM5G862109_T02	miR172		1695	1	9	1.8	2
		GRMZM5G862109_T03	miR172		1681	1	9	1.8	2
		GRMZM5G879527_T01	miR172	N	2102	4	10	2.5	0	AP2-ERF Pathogenesis-related transcriptional factor and ERF, DNA-binding;DNA-binding, integrase-type
		GRMZM5G879527_T02	miR172		1781	4	10	2.5	0
		GRMZM5G879527_T03	miR172		2153	4	10	2.5	0
		GRMZM5G879527_T04	miR172		1093	4	10	2.5	0
		GRMZM2G160730_T01	miR172	V	1607	2	1	0.5	4	AP2-ERF Pathogenesis-related transcriptional factor and ERF, DNA-binding;DNA-binding, integrase-type
		GRMZM2G160730_T02	miR172		1838	2	1	0.5	4
zma-miR172e	11	GRMZM2G176175_T01	miR172	V	1550	2.5	9	1.8	0	AP2-ERF Pathogenesis-related transcriptional factor and ERF, DNA-binding; istamine H3 receptor;DNA-binding, integrase-type
		GRMZM2G176175_T02	miR172		1553	2.5	9	1.8	0
		GRMZM5G862109_T01	miR172	V	1569	2.5	9	1.8	2	AP2-ERF Pathogenesis-related transcriptional factor and ERF, DNA-binding; DNA-binding, integrase-type
		GRMZM5G862109_T02	miR172		1695	2.5	9	1.8	2
		GRMZM5G862109_T03	miR172		1681	2.5	9	1.8	2
		GRMZM5G879527_T01	miR172	N	2102	4.5	10	2.5	0	AP2-ERF Pathogenesis-related transcriptional factor and ERF, DNA-binding;DNA-binding, integrase-type
		GRMZM5G879527_T02	miR172		1781	4.5	10	2.5	0
		GRMZM5G879527_T03	miR172		2153	4.5	10	2.5	0
		GRMZM5G879527_T04	miR172		1093	4.5	10	2.5	0
		GRMZM2G160730_T01	miR172	V	1607	2	1	0.5	4	AP2-ERF Pathogenesis-related transcriptional factor and ERF, DNA-binding;DNA-binding, integrase-type;
		GRMZM2G160730_T02	miR172		1838	2	1	0.5	4
zma-miR2118a	1	GRMZM2G031788_T01	miR2118	N	609	5	2	2	1	unknown
zma-miR2118e	1	GRMZM2G066406_T01	miR2118	N	99	4.5	2	2	1	unknown
zma-miR2275b-5p	9	GRMZM2G154532_T01	miR2275	N	368	3.5	4	0.571429	2	NAD dependent epimerase/dehydratase family protein
		GRMZM2G154532_T02	miR2275		368	3.5	4	0.571429	2
		GRMZM2G154532_T03	miR2275		328	3.5	4	0.571429	2
		GRMZM2G154532_T04	miR2275		402	3.5	4	0.571429	2
		GRMZM2G154532_T05	miR2275		402	3.5	4	0.571429	2
		GRMZM2G154532_T06	miR2275		402	3.5	4	0.571429	2
		GRMZM2G154532_T07	miR2275		438	3.5	4	0.571429	2
		GRMZM2G329532_T02	miR2275	N	614	5.5	3	1	1	unknown
		GRMZM2G329532_T03	miR2275		1109	5.5	3	1	1
zma-miR319a/b/c/d	12	GRMZM2G109843_T01	miR319	V	1508	5	148	53.3333	0	MYB domain transcription factor;Homeodomain-like;SANT, DNA-binding
		GRMZM2G109843_T02	miR319		1663	5	148	53.3333	0
		GRMZM2G056612_T01	miR319	N	1745	5	153	70.3333	0	TCP Transcription factor
		GRMZM2G028054_T01	miR319	V	1519	2	22	7.33333	2	MYB domain transcription factor;Homeodomain-like;SANT, DNA-binding
		GRMZM2G028054_T02	miR319		1429	2	22	7.33333	2
		GRMZM2G028054_T03	miR319		1370	2	22	7.33333	2
		GRMZM2G089361_T01	miR319	V	1326	2.5	264	88	0	TCP Transcription factor
		GRMZM2G015037_T01	miR319	N	1745	2.5	1	0.333333	4	MYB domain transcription factor;Homeodomain-like;SANT, DNA-binding
		GRMZM2G015037_T02	miR319		1604	2.5	1	0.333333	4
		AC205574.3_FGT006	miR319	V	1466	2.5	1	0.333333	4	TCP Transcription factor
		GRMZM2G115516_T01	miR319	V	1422	2.5	264	88	0	TCP Transcription factor
		GRMZM2G115516_T02	miR319		815	2.5	264	88	0
zma-miR394a/b	2	GRMZM2G064954_T01	miR394	V	1415	0	13	13	2	Cyclin-like F-box;Galactose oxidase/kelch, beta-propeller;F-box associated type 1
		GRMZM2G119650_T01	miR394	V	1237	0	3	3	2	Cyclin-like F-box; Galactose oxidase/kelch, beta-propeller;F-box associated type 1
zma-miR396a/b	13	GRMZM2G018414_T01	miR396	P	753	3	895	447.5	0	Glutamine-Leucine-Glutamine, QLQ;WRC
		GRMZM2G018414_T02	miR396		463	3	895	447.5	0
		GRMZM2G033612_T02	miR396	N	644	3	637	637	0	Glutamine-Leucine-Glutamine, QLQ;WRC
		GRMZM2G098594_T01	miR396	P	655	3	2	0.333333	3	Glutamine-Leucine-Glutamine, QLQ;WRC
		GRMZM2G098594_T02	miR396		638	3	2	0.333333	3
		GRMZM2G098594_T03	miR396		348	3	2	0.333333	3
		GRMZM2G098594_T04	miR396		848	3	2	0.333333	3
		GRMZM2G098594_T06	miR396		577	3	2	0.333333	2
		GRMZM2G099862_T01	miR396	V	701	3	123	30.75	0	Glutamine-Leucine-Glutamine, QLQ;Inhibin, beta B subunit;WRC
		GRMZM2G099862_T02	miR396		568	3	123	30.75	0
		GRMZM2G099862_T03	miR396		654	3	123	30.75	0
		GRMZM2G099862_T04	miR396		455	3	123	30.75	0
		GRMZM2G119359_T01	miR396	N	546	3	2	0.333333	3	Glutamine-Leucine-Glutamine, QLQ;WRC
zma-miR396c/d	3	GRMZM2G018414_T01	miR396	P	754	1	8	4	2	Glutamine-Leucine-Glutamine, QLQ;WRC
		GRMZM2G018414_T02	miR396		464	1	8	4	2
		GRMZM2G033612_T02	miR396	N	645	1	2	2	2	Glutamine-Leucine-Glutamine, QLQ;WRC
zma-miR396e/f	12	GRMZM2G018414_T01	miR396	P	753	4	895	447.5	0	Glutamine-Leucine-Glutamine, QLQ;WRC
		GRMZM2G018414_T02	miR396		463	4	895	447.5	0
		GRMZM2G033612_T02	miR396	N	644	4	637	637	0	Glutamine-Leucine-Glutamine, QLQ;WRC
		GRMZM2G098594_T01	miR396	P	655	4	2	0.333333	3	Glutamine-Leucine-Glutamine, QLQ;WRC
		GRMZM2G098594_T02	miR396		638	4	2	0.333333	3
		GRMZM2G098594_T03	miR396		348	4	2	0.333333	3
		GRMZM2G098594_T04	miR396		848	4	2	0.333333	3
		GRMZM2G099862_T01	miR396	V	701	4	123	30.75	0	Glutamine-Leucine-Glutamine, QLQ;Inhibin, beta B subunit;WRC
		GRMZM2G099862_T02	miR396		568	4	123	30.75	0
		GRMZM2G099862_T03	miR396		654	4	123	30.75	0
		GRMZM2G099862_T04	miR396		455	4	123	30.75	0
		GRMZM2G119359_T01	miR396	N	546	4	2	0.333333	3	Glutamine-Leucine-Glutamine, QLQ;WRC
zma-miR398a/b	1	AC234183.1_FGT002	miR398	N	564	5	17	17	0	unknown
zma-miR529	4	GRMZM5G878561_T01	miR529	N	2346	3.5	3	1.5	2	SBP-box transcription factor
		GRMZM2G131280_T01	miR529	N	1639	5.5	4	0.00136411	1	SBP-box transcription factor
		GRMZM2G371033_T01	miR529	N	596	3.5	3	1.5	2	SBP-box transcription factor; type I hypersensitivity
		GRMZM2G136158_T04	miR529	N	1083	5.5	4	0.00136411	1	SBP-box transcription factor; peroxidase; heme binding
zma-miRs9	1	GRMZM2G467356_T01	miRs9	N	636	3.5	12	12	0	Ferredoxin
zma-miRs17	1	GRMZM2G160041_T04	miRs17	N	484	4	7	1.75	0	DNA binding
ta-siRNA3a	7	GRMZM2G437460_T01	TAS3	N	1717	2.5	1	0.5	4	Auxin response factor;Transcriptional factor B3
		GRMZM2G437460_T02	TAS3		1717	2.5	1	0.5	4
		GRMZM2G056120_T01	TAS3	N	1885	1.5	20	5	2	DNA binding; regulation of transcription, DNA-dependent
		GRMZM2G030710_T01	TAS3	N	1791	2.5	1	1	4	DNA binding; regulation of transcription, DNA-dependent
		GRMZM5G874163_T01	TAS3	N	1902	1.5	20	5	2	DNA binding; regulation of transcription, DNA-dependent
		GRMZM5G874163_T02	TAS3		1907	1.5	20	5	2
		GRMZM5G874163_T03	TAS3		1815	1.5	20	5	2
ta-siRNA3b	7	GRMZM2G437460_T01	TAS3	N	1717	0	1	0.5	4	Auxin response factor;Transcriptional factor B3
		GRMZM2G437460_T02	TAS3		1717	0	1	0.5	4
		GRMZM2G056120_T01	TAS3	N	1885	0.5	20	5	2	DNA binding; regulation of transcription, DNA-dependent
		GRMZM2G030710_T01	TAS3	N	1791	0	1	1	4	DNA binding; regulation of transcription, DNA-dependent
		GRMZM5G874163_T01	TAS3	N	1902	0.5	20	5	2	DNA binding; regulation of transcription, DNA-dependent
		GRMZM5G874163_T02	TAS3		1907	0.5	20	5	2
		GRMZM5G874163_T03	TAS3		1815	0.5	20	5	2
ta-siRNA3c	7	GRMZM2G437460_T01	TAS3	N	1717	1	1	0.5	4	Auxin response factor;Transcriptional factor B3
		GRMZM2G437460_T02	TAS3		1717	1	1	0.5	4
		GRMZM2G056120_T01	TAS3	N	1885	1.5	20	5	2	DNA binding; regulation of transcription, DNA-dependent
		GRMZM2G030710_T01	TAS3	N	1791	1	1	1	4	DNA binding; regulation of transcription, DNA-dependent
		GRMZM5G874163_T01	TAS3	N	1902	1.5	20	5	2	DNA binding; regulation of transcription, DNA-dependent
		GRMZM5G874163_T02	TAS3		1907	1.5	20	5	2
		GRMZM5G874163_T03	TAS3		1815	1.5	20	5	2
ta-siRNA3d	7	GRMZM2G437460_T01	TAS3	N	1717	2.5	1	0.5	4	Auxin response factor;Transcriptional factor B3
		GRMZM2G437460_T02	TAS3		1717	2.5	1	0.5	4
		GRMZM2G056120_T01	TAS3	N	1885	2.5	20	5	2	DNA binding; regulation of transcription, DNA-dependent
		GRMZM2G030710_T01	TAS3	N	1791	2.5	1	1	4	DNA binding; regulation of transcription, DNA-dependent
		GRMZM5G874163_T01	TAS3	N	1902	2.5	20	5	2	DNA binding; regulation of transcription, DNA-dependent
		GRMZM5G874163_T02	TAS3		1907	2.5	20	5	2
		GRMZM5G874163_T03	TAS3		1815	2.5	20	5	2
a miRNA data from miRBase 19.0; Transcript data from B73 RefGen_v2 cDNAs
b V, previously validated by 5'-RACE and/or genetic experiments; P, previously predicted but not validated; N, not previously predicted. See Table 3 for details
