# Supplementary material for: Identification of miRNAs and their target genes in developing maize ears by combined small RNA and degradome sequencing
Source: BMC Genomics. 2014 Jan 14;15:25. doi: 10.1186/1471-2164-15-25 (PMC3901417; doi:10.1186/1471-2164-15-25)
Supplement: Additional file 13: Table S9 — List of targets regulated by differentially expressed miRNAs in four developmental stages of maize ears. [file 1471-2164-15-25-S13.xlsx]

## Sheet: Table S9
Table S9. List of targets regulated by differentially expressed miRNAs in four developmental stages of maize ears.
miR_IDa	Total Targets	Transcript_IDa	microRNA or ta-siRNA family	Previously validated or predictedb	Cleavage site	Alignment score	Cleavage read abundance	Repeat normalized read abundance	Category	Interpro _description
stage I
zma-miR156a/b/c/d/e/f/g/h/i/l	8	GRMZM2G156621_T01	miR156	P	869	2	5	2.5	3	SBP-box transcription factor
		GRMZM2G067624_T01	miR156	V	1050	2	36	18	2	SBP-box transcription factor;Potassium channel, voltage dependent, Kv1.4;Ribosomal protein P2;Homoserine kinase
		GRMZM2G067624_T02	miR156		734	2	36	18	2
		GRMZM2G163813_T01	miR156	V	1345	1	10	3.33333	2	SBP-box transcription factor
		GRMZM2G163813_T02	miR156		1244	1	10	3.33333	2
		GRMZM2G163813_T04	miR156		485	1	10	3.33333	2
		GRMZM2G113779_T01	miR156	V	329	2	18	18	2	SBP-box transcription factor
		GRMZM2G126827_T01	miR156	P	937	2	5	2.5	3	SBP-box transcription factor
zma-miR156j	2	GRMZM2G318882_T01	miR156	N	43	6	83	0.0271354	1	SBP-box transcription factor; disease resistance response protein 206; protein serine/threonine kinase;
		GRMZM2G136158_T04	miR156	N	1087	6	83	0.0271354	1	SBP-box transcription factor
zma-miR160a/b/c/d/g/h	5	GRMZM2G005284_T01	miR160	P	1418	1	2	2	1	Auxin response factor;Transcriptional factor B3
		AC207656.3_FGT002	miR160	P	1361	1	13	6.5	0	Auxin response factor;Transcriptional factor B3
		GRMZM2G159399_T01	miR160	V	1757	1	15	8.5	2	Auxin response factor;Transcriptional factor B3
		GRMZM5G808366_T01	miR160	N	1306	1.5	10	10	0	Auxin response factor;Transcriptional factor B3
		GRMZM2G153233_T01	miR160	V	1663	1	24	24	0	Auxin response factor;Transcriptional factor B3
zma-miR164a/b/c/d/g	2	GRMZM2G457630_T01	miR164	N	197	4	1	0.5	4	No apical meristem (NAM) protein
		GRMZM2G457630_T02	miR164		197	4	1	0.5	4
zma-miR164e	1	GRMZM2G032878_T04	miR164	N	325	6	5	1.25	1	acyl carrier protein 3
zma-miR171b	8	GRMZM2G418899_T01	miR171	V	53	2	5	1	2	GRAS transcription factor
		GRMZM2G418899_T02	miR171		53	2	5	1	2
		GRMZM2G037792_T01	miR171	V	1330	2	5	1	3	GRAS transcription factor
		GRMZM5G825321_T01	miR171	V	515	2	5	1	3	GRAS transcription factor
		GRMZM5G825321_T02	miR171		1468	2	5	1	3
		GRMZM2G110579_T01	miR171	V	1086	2	17	5.66667	2	GRAS transcription factor
		GRMZM2G098800_T01	miR171	V	928	2	17	5.66667	2	GRAS transcription factor
		GRMZM2G098800_T02	miR171		1399	2	17	5.66667	2
zma-miR171c	8	GRMZM2G418899_T01	miR171	V	56	3	9	1.8	2	GRAS transcription factor
		GRMZM2G418899_T02	miR171		56	3	9	1.8	2
		GRMZM2G037792_T01	miR171	V	1333	3	9	1.8	3	GRAS transcription factor
		GRMZM5G825321_T01	miR171	V	518	3	9	1.8	2	GRAS transcription factor
		GRMZM5G825321_T02	miR171		1471	3	9	1.8	2
		GRMZM2G110579_T01	miR171	V	1089	3	1	0.333333	4	GRAS transcription factor
		GRMZM2G098800_T01	miR171	V	931	3	1	0.333333	4	GRAS transcription factor
		GRMZM2G098800_T02	miR171		1402	3	1	0.333333	4
zma-miR171b/d/e/i/j	8	GRMZM2G418899_T01	miR171	V	56	1	9	1.8	2	GRAS transcription factor
		GRMZM2G418899_T02	miR171		56	1	9	1.8	2
		GRMZM2G037792_T01	miR171	V	1333	1	9	1.8	3	GRAS transcription factor
		GRMZM5G825321_T01	miR171	V	518	1	9	1.8	2	GRAS transcription factor
		GRMZM5G825321_T02	miR171		1471	1	9	1.8	2
		GRMZM2G110579_T01	miR171	V	1089	1	1	0.333333	4	GRAS transcription factor
		GRMZM2G098800_T01	miR171	V	931	1	1	0.333333	4	GRAS transcription factor
		GRMZM2G098800_T02	miR171		1402	1	1	0.333333	4
zma-miR171l/m	8	GRMZM2G418899_T01	miR171	V	56	1.5	9	1.8	2	GRAS transcription factor
		GRMZM2G418899_T02	miR171		56	1.5	9	1.8	2
		GRMZM2G037792_T01	miR171	V	1333	1.5	9	1.8	3	GRAS transcription factor
		GRMZM5G825321_T01	miR171	V	518	1.5	9	1.8	2	GRAS transcription factor
		GRMZM5G825321_T02	miR171		1471	1.5	9	1.8	2
		GRMZM2G110579_T01	miR171	V	1089	1.5	1	0.333333	4	GRAS transcription factor
		GRMZM2G098800_T01	miR171	V	931	1.5	1	0.333333	4	GRAS transcription factor
		GRMZM2G098800_T02	miR171		1402	1.5	1	0.333333	4
zma-miR172e	8	GRMZM2G176175_T01	miR172	V	1550	2.5	7	1.4	3	AP2-ERF Pathogenesis-related transcriptional factor and ERF, DNA-binding;Antifreeze protein, type I;DNA-binding, integrase-type;
		GRMZM2G176175_T02	miR172		1553	2.5	7	1.4	3
		GRMZM5G862109_T01	miR172	V	1569	2.5	7	1.4	3	AP2-ERF Pathogenesis-related transcriptional factor and ERF, DNA-binding; DNA-binding, integrase-type
		GRMZM5G862109_T02	miR172		1695	2.5	7	1.4	3
		GRMZM5G862109_T03	miR172		1681	2.5	7	1.4	3
		GRMZM2G174784_T01	miR172	V	2252	3	3	1	3	AP2-ERF Pathogenesis-related transcriptional factor and ERF, DNA-binding;Antifreeze protein, type I;DNA-binding, integrase-type;
		GRMZM2G174784_T02	miR172		2380	3	3	1	2
		GRMZM2G174784_T03	miR172		2377	3	3	1	2
zma-miR319a/b/c/d	4	GRMZM2G412073_T01	miR319	P	242	3.5	4	4	3	unknown
		GRMZM2G028054_T01	miR319	V	1519	2	15	5	2	MYB domain transcription factor;Homeodomain-like;SANT, DNA-binding
		GRMZM2G028054_T02	miR319		1429	2	15	5	2
		GRMZM2G028054_T03	miR319		1370	2	15	5	2
zma-miR396c/d	6	GRMZM2G098594_T01	miR396	P	656	1	6	1	2	Glutamine-Leucine-Glutamine, QLQ;WRC
		GRMZM2G098594_T02	miR396		639	1	6	1	2
		GRMZM2G098594_T03	miR396		349	1	6	1	2
		GRMZM2G098594_T04	miR396		849	1	6	1	2
		GRMZM2G098594_T06	miR396		578	1	6	1	1
		GRMZM2G119359_T01	miR396	N	547	1	6	1	3	Glutamine-Leucine-Glutamine, QLQ;WRC
zma-miR529	7	GRMZM2G318882_T01	miR529	N	39	5.5	83	0.0271354	1	SBP-box transcription factor; disease resistance response protein 206; protein serine/threonine kinase
		GRMZM2G136158_T04	miR529	N	1083	5.5	83	0.0271354	1	SBP-box transcription factor; peroxidase; heme binding
		GRMZM2G031501_T01	miR529	V	135	4	1	0.2	4	unknown
		GRMZM2G031501_T02	miR529		135	4	1	0.2	4
		GRMZM2G031501_T03	miR529		135	4	1	0.2	4
		GRMZM2G031501_T04	miR529		135	4	1	0.2	4
		GRMZM2G031501_T05	miR529		79	4	1	0.2	4
stage II
zma-miR156a/b/c/d/e/f/g/h/i/l	8	GRMZM2G156621_T01	miR156	P	869	2	7	3.5	2	SBP-box transcription factor
		GRMZM2G067624_T01	miR156	V	1050	2	93	46.5	2	SBP-box transcription factor;Potassium channel, voltage dependent, Kv1.4;Ribosomal protein P2;Homoserine kinase
		GRMZM2G067624_T02	miR156		734	2	93	46.5	2
		GRMZM2G163813_T01	miR156	V	1345	1	53	17.6667	2	SBP-box transcription factor
		GRMZM2G163813_T02	miR156		1244	1	53	17.6667	2
		GRMZM2G163813_T04	miR156		485	1	53	17.6667	2
		GRMZM2G113779_T01	miR156	V	329	2	4	4	2	SBP-box transcription factor
		GRMZM2G126827_T01	miR156	P	937	2	7	3.5	2	SBP-box transcription factor
zma-miR160a/b/c/d/g/h	8	GRMZM2G005284_T01	miR160	P	1418	1	2	2	2	Auxin response factor;Transcriptional factor B3
		GRMZM2G390641_T01	miR160	P	1801	1	7	2.33333	0	Auxin response factor;Transcriptional factor B3
		GRMZM2G390641_T02	miR160		1701	1	7	2.33333	0
		AC207656.3_FGT002	miR160	P	1361	1	36	18	2	Auxin response factor;Transcriptional factor B3
		GRMZM2G081406_T01	miR160	V	1510	2	7	2.33333	3	Auxin response factor;Transcriptional factor B3
		GRMZM2G159399_T01	miR160	V	1757	1	41	23	2	Auxin response factor;Transcriptional factor B3
		GRMZM5G808366_T01	miR160	N	1306	1.5	3	3	2	Auxin response factor;Transcriptional factor B3
		GRMZM2G153233_T01	miR160	V	1663	1	68	68	0	Auxin response factor;Transcriptional factor B3
zma-miR164a/b/c/d/g	1	GRMZM2G457630_T02	miR164	N	197	4	5	2.5	0	No apical meristem (NAM) protein
zma-miR167a/b/c/d	2	GRMZM2G028980_T01	miR167	P	3267	5	77	77	0	Auxin response factor;Transcriptional factor B3
		GRMZM2G089640_T01	miR167	V	1889	5	296	74	0	Auxin response factor
zma-miR167e/f/g/h/i/j	2	GRMZM2G028980_T01	miR167	P	3267	5	77	77	0	Auxin response factor;Transcriptional factor B3
		GRMZM2G089640_T01	miR167	V	1889	5	296	74	0	Auxin response factor
zma-miR171c	8	GRMZM2G418899_T01	miR171	V	56	3	402	80.4	0	GRAS transcription factor
		GRMZM2G418899_T02	miR171		56	3	402	80.4	0
		GRMZM2G037792_T01	miR171	V	1333	3	402	80.4	0	GRAS transcription factor
		GRMZM5G825321_T01	miR171	V	518	3	402	80.4	0	GRAS transcription factor
		GRMZM5G825321_T02	miR171		1471	3	402	80.4	0
		GRMZM2G110579_T01	miR171	V	1089	3	95	35.6667	2	GRAS transcription factor
		GRMZM2G098800_T01	miR171	V	931	3	89	29.6667	0	GRAS transcription factor
		GRMZM2G098800_T02	miR171		1402	3	89	29.6667	0
zma-miR171b/d/e/i/j	8	GRMZM2G418899_T01	miR171	V	56	1	402	80.4	0	GRAS transcription factor
		GRMZM2G418899_T02	miR171		56	1	402	80.4	0
		GRMZM2G037792_T01	miR171	V	1333	1	402	80.4	0	GRAS transcription factor
		GRMZM5G825321_T01	miR171	V	518	1	402	80.4	0	GRAS transcription factor
		GRMZM5G825321_T02	miR171		1471	1	402	80.4	0
		GRMZM2G110579_T01	miR171	V	1089	1	95	35.6667	2	GRAS transcription factor
		GRMZM2G098800_T01	miR171	V	931	1	89	29.6667	0	GRAS transcription factor
		GRMZM2G098800_T02	miR171		1402	1	89	29.6667	0
zma-miR172e	9	GRMZM2G176175_T01	miR172	V	1550	2.5	46	9.2	0	AP2-ERF Pathogenesis-related transcriptional factor and ERF, DNA-binding; istamine H3 receptor;DNA-binding, integrase-type
		GRMZM2G176175_T02	miR172		1553	2.5	46	9.2	0
		GRMZM5G862109_T01	miR172	V	1569	2.5	259	80.2	2	AP2-ERF Pathogenesis-related transcriptional factor and ERF, DNA-binding; DNA-binding, integrase-type
		GRMZM5G862109_T02	miR172		1695	2.5	259	80.2	2
		GRMZM5G862109_T03	miR172		1681	2.5	259	80.2	2
		GRMZM2G076602_T01	miR172	V	908	3	10	10	0	AP2-ERF Pathogenesis-related transcriptional factor and ERF, DNA-binding;GPR6 orphan receptor;DNA-binding, integrase-type
		GRMZM2G174784_T01	miR172	V	2252	3	9	3	2	AP2-ERF Pathogenesis-related transcriptional factor and ERF, DNA-binding;Antifreeze protein, type I;DNA-binding, integrase-type;
		GRMZM2G174784_T02	miR172		2380	3	9	3	2
		GRMZM2G174784_T03	miR172		2377	3	9	3	2
zma-miR319a/b/c/d	8	GRMZM2G180568_T01	miR319	N	862	3.5	3	3	0	unknown
		GRMZM2G020805_T01	miR319	V	1439	3	1	1	4	unknown
		GRMZM2G028054_T01	miR319	V	1519	2	6	2	2	MYB domain transcription factor;Homeodomain-like;SANT, DNA-binding
		GRMZM2G028054_T02	miR319		1429	2	6	2	2
		GRMZM2G028054_T03	miR319		1370	2	6	2	2
		GRMZM2G089361_T01	miR319	V	1326	2.5	15	5	2	TCP Transcription factor
		GRMZM2G115516_T01	miR319	V	1422	2.5	15	5	2	TCP Transcription factor
		GRMZM2G115516_T02	miR319		815	2.5	15	5	2
zma-miR390a/b	3	GRMZM2G124744_T01	miR390	V	680	4.5	106	35.3333	0	magnesium ion binding; inorganic diphosphatase
		GRMZM2G124744_T02	miR390		979	4.5	106	35.3333	0
		GRMZM2G124744_T03	miR390		1102	4.5	106	35.3333	0
zma-miR396c/d	6	GRMZM2G178261_T01	miR396	V	1011	3.5	3	0.5	3	Glutamine-Leucine-Glutamine, QLQ;WRC;Antifreeze protein, type I
		GRMZM2G178261_T02	miR396		495	3.5	3	0.5	3
		GRMZM2G178261_T03	miR396		405	3.5	3	0.5	3
		GRMZM2G178261_T04	miR396		582	3.5	3	0.5	3
		GRMZM2G178261_T05	miR396		216	3.5	3	0.5	3
		GRMZM2G443903_T01	miR396	V	2349	3.5	3	0.5	3	K Homology;IQ calmodulin-binding region;Alpha-N-acetylglucosaminidase;WRC
zma-miR529	7	GRMZM5G878561_T01	miR529	N	2346	3.5	3	1.5	3	SBP-box transcription factor
		GRMZM2G031983_T01	miR529	N	10	6	114	0.0379315	1	SBP-box transcription factor; Antifreeze protein, type I
		GRMZM2G371033_T01	miR529	N	596	3.5	3	1.5	3	SBP-box transcription factor; type I hypersensitivity
		GRMZM2G163813_T01	miR529	V	1341	3.5	1	0.333333	4	SBP-box transcription factor
		GRMZM2G163813_T02	miR529		1240	3.5	1	0.333333	4
		GRMZM2G163813_T04	miR529		481	3.5	1	0.333333	4
		GRMZM2G136158_T04	miR529	N	1083	5.5	114	0.0379315	1	SBP-box transcription factor; peroxidase; heme binding
stage III
zma-miR156a/b/c/d/e/f/g/h/i/l	14	GRMZM2G460544_T01	miR156	V	1148	1	14	2	3	SBP-box transcription factor;Tropoelastin
		GRMZM2G156621_T01	miR156	P	869	2	78	39	2	SBP-box transcription factor
		GRMZM2G067624_T01	miR156	V	1050	2	103	51.5	2	SBP-box transcription factor;Potassium channel, voltage dependent, Kv1.4;Ribosomal protein P2;Homoserine kinase
		GRMZM2G067624_T02	miR156		734	2	103	51.5	2
		GRMZM5G878561_T01	miR156	N	2350	1	13	6.5	3	SBP-box transcription factor
		GRMZM2G307588_T01	miR156	V	1011	1	14	2	3	SBP-box transcription factor
		GRMZM2G371033_T01	miR156	N	600	1	13	6.5	1	SBP-box transcription factor; type I hypersensitivity
		GRMZM2G113779_T01	miR156	V	329	2	86	86	2	SBP-box transcription factor
		GRMZM2G160917_T01	miR156	V	1418	1	14	2	3	SBP-box transcription factor
		GRMZM2G160917_T02	miR156		1322	1	14	2	0
		GRMZM2G160917_T03	miR156		1319	1	14	2	0
		GRMZM2G126827_T01	miR156	P	937	2	78	39	2	SBP-box transcription factor
		GRMZM2G126018_T01	miR156	V	988	1	14	2	2	SBP-box transcription factor
		GRMZM2G126018_T02	miR156		906	1	14	2	2
zma-miR156j	14	GRMZM2G460544_T01	miR156	V	1148	0	14	2	3	SBP-box transcription factor;Tropoelastin
		GRMZM2G156621_T01	miR156	P	869	2	78	39	2	SBP-box transcription factor
		GRMZM2G067624_T01	miR156	V	1050	2	103	51.5	2	SBP-box transcription factor;Potassium channel, voltage dependent, Kv1.4;Ribosomal protein P2;Homoserine kinase
		GRMZM2G067624_T02	miR156		734	2	103	51.5	2
		GRMZM5G878561_T01	miR156	N	2350	0	13	6.5	3	SBP-box transcription factor
		GRMZM2G307588_T01	miR156	V	1011	0	14	2	3	SBP-box transcription factor
		GRMZM2G371033_T01	miR156	N	600	0	13	6.5	1	SBP-box transcription factor; type I hypersensitivity
		GRMZM2G113779_T01	miR156	V	329	2	86	86	2	SBP-box transcription factor
		GRMZM2G160917_T01	miR156	V	1418	0	14	2	3	SBP-box transcription factor
		GRMZM2G160917_T02	miR156		1322	0	14	2	0
		GRMZM2G160917_T03	miR156		1319	0	14	2	0
		GRMZM2G126827_T01	miR156	P	937	2	78	39	2	SBP-box transcription factor
		GRMZM2G126018_T01	miR156	V	988	0	14	2	2	SBP-box transcription factor
		GRMZM2G126018_T02	miR156		906	0	14	2	2
zma-miR156k	14	GRMZM2G460544_T01	miR156	V	1148	1	14	2	3	SBP-box transcription factor;Tropoelastin
		GRMZM2G156621_T01	miR156	P	869	2	78	39	2	SBP-box transcription factor
		GRMZM2G067624_T01	miR156	V	1050	2	103	51.5	2	SBP-box transcription factor;Potassium channel, voltage dependent, Kv1.4;Ribosomal protein P2;Homoserine kinase
		GRMZM2G067624_T02	miR156		734	2	103	51.5	2
		GRMZM5G878561_T01	miR156	N	2350	1	13	6.5	3	SBP-box transcription factor
		GRMZM2G307588_T01	miR156	V	1011	1	14	2	3	SBP-box transcription factor
		GRMZM2G371033_T01	miR156	N	600	1	13	6.5	1	SBP-box transcription factor
		GRMZM2G113779_T01	miR156	V	329	2	86	86	2	SBP-box transcription factor
		GRMZM2G160917_T01	miR156	V	1418	1	14	2	3	SBP-box transcription factor
		GRMZM2G160917_T02	miR156		1322	1	14	2	0
		GRMZM2G160917_T03	miR156		1319	1	14	2	0
		GRMZM2G126827_T01	miR156	P	937	2	78	39	2	SBP-box transcription factor
		GRMZM2G126018_T01	miR156	V	988	1	14	2	2	SBP-box transcription factor
		GRMZM2G126018_T02	miR156		906	1	14	2	2
zma-miR160a/b/c/d/g/h	5	GRMZM2G390641_T01	miR160	P	1801	1	15	5	2	Auxin response factor;Transcriptional factor B3
		GRMZM2G390641_T02	miR160		1701	1	15	5	2
		GRMZM2G081406_T01	miR160	V	1510	2	15	5	3	Auxin response factor;Transcriptional factor B3
		GRMZM5G808366_T01	miR160	N	1306	1.5	32	32	1	Auxin response factor;Transcriptional factor B3
		GRMZM2G153233_T01	miR160	V	1663	1	37	37	0	Auxin response factor;Transcriptional factor B3
zma-miR164a/b/c/d/g	4	GRMZM2G370846_T01	miR164	N	623	6	7	2.33333	1	No apical meristem (NAM) protein
		GRMZM2G370850_T01	miR164	N	623	6	7	2.33333	1	No apical meristem (NAM) protein
		GRMZM2G393433_T01	miR164	V	865	2	5	2.5	3	No apical meristem (NAM) protein
		GRMZM2G393433_T02	miR164		825	2	5	2.5	3
zma-miR164e	1	GRMZM2G163975_T01	miR164	P	479	5	10	2.5	1	Helix-loop-helix DNA-binding;Basic helix-loop-helix dimerisation region bHLH
zma-miR164f	2	GRMZM2G393433_T01	miR164	V	865	1	5	2.5	3	No apical meristem (NAM) protein
		GRMZM2G393433_T02	miR164		825	1	5	2.5	3
zma-miR164h	3	GRMZM2G163975_T01	miR164	P	479	6	10	2.5	1	Helix-loop-helix DNA-binding;Basic helix-loop-helix dimerisation region bHLH
		GRMZM2G393433_T01	miR164	V	865	2.5	5	2.5	3	No apical meristem (NAM) protein
		GRMZM2G393433_T02	miR164		825	2.5	5	2.5	3
zma-miR167c	5	GRMZM2G078274_T01	miR167	V	2542	4	33	6.6	2	Auxin response factor;Transcriptional factor B3
		GRMZM2G078274_T02	miR167		198	4	33	6.6	2
		GRMZM2G078274_T03	miR167		2542	4	33	6.6	2
		GRMZM2G475882_T01	miR167	V	2592	4	33	6.6	2	Auxin response factor;Transcriptional factor B3
		GRMZM2G475882_T02	miR167		2659	4	33	6.6	2
zma-miR171b/d/e/i/j	8	GRMZM2G418899_T01	miR171	V	56	1	23	4.6	2	GRAS transcription factor
		GRMZM2G418899_T02	miR171		56	1	23	4.6	2
		GRMZM2G037792_T01	miR171	V	1333	1	23	4.6	3	GRAS transcription factor
		GRMZM5G825321_T01	miR171	V	518	1	23	4.6	3	GRAS transcription factor
		GRMZM5G825321_T02	miR171		1471	1	23	4.6	3
		GRMZM2G110579_T01	miR171	V	1089	1	8	2.66667	3
		GRMZM2G098800_T01	miR171	V	931	1	8	2.66667	3	GRAS transcription factor
		GRMZM2G098800_T02	miR171		1402	1	8	2.66667	3
zma-miR171c	8	GRMZM2G418899_T01	miR171	V	56	3	23	4.6	2	GRAS transcription factor
		GRMZM2G418899_T02	miR171		56	3	23	4.6	2
		GRMZM2G037792_T01	miR171	V	1333	3	23	4.6	3	GRAS transcription factor
		GRMZM5G825321_T01	miR171	V	518	3	23	4.6	3	GRAS transcription factor
		GRMZM5G825321_T02	miR171		1471	3	23	4.6	3
		GRMZM2G110579_T01	miR171	V	1089	3	8	2.66667	3	GRAS transcription factor
		GRMZM2G098800_T01	miR171	V	931	3	8	2.66667	3	GRAS transcription factor
		GRMZM2G098800_T02	miR171		1402	3	8	2.66667	3
zma-miR172e	9	GRMZM2G176175_T01	miR172	V	1550	2.5	32	6.4	0	AP2-ERF Pathogenesis-related transcriptional factor and ERF, DNA-binding; istamine H3 receptor;DNA-binding, integrase-type
		GRMZM2G176175_T02	miR172		1553	2.5	32	6.4	0
		GRMZM5G862109_T01	miR172	V	1569	2.5	39	8.73333	2	AP2-ERF Pathogenesis-related transcriptional factor and ERF, DNA-binding; DNA-binding, integrase-type
		GRMZM5G862109_T02	miR172		1695	2.5	39	8.73333	2
		GRMZM5G862109_T03	miR172		1681	2.5	39	8.73333	2
		GRMZM2G076602_T01	miR172	V	908	3	13	13	0	AP2-ERF Pathogenesis-related transcriptional factor and ERF, DNA-binding;GPR6 orphan receptor;DNA-binding, integrase-type
		GRMZM2G174784_T01	miR172	V	2252	3	45	15	2	AP2-ERF Pathogenesis-related transcriptional factor and ERF, DNA-binding;Antifreeze protein, type I;DNA-binding, integrase-type;
		GRMZM2G174784_T02	miR172		2380	3	45	15	0
		GRMZM2G174784_T03	miR172		2377	3	45	15	0
zma-miR319a/b/c/d	4	GRMZM2G180568_T01	miR319	N	862	3.5	17	17	1	unknown
		GRMZM2G089361_T01	miR319	V	1326	2.5	25	8.33333	0	TCP Transcription factor
		GRMZM2G115516_T01	miR319	V	1422	2.5	25	8.33333	2	TCP Transcription factor
		GRMZM2G115516_T02	miR319		815	2.5	25	8.33333	2
zma-miR390a/b	3	GRMZM2G155490_T01	miR390	P	617	4	56	56	0	unknown
		GRMZM5G806469_T01	miR390	V	482	4	13	13	2	unknown
		GRMZM2G304745_T01	miR390	P	253	1	16	16	1	Leucine-rich repeat;Protein kinase-like;Leucine-rich repeat, typical subtype;Serine/threonine protein kinase;Tyrosine protein kinase
stage IV
zma-miR156a/b/c/d/e/f/g/h/i/l	5	GRMZM2G067624_T01	miR156	V	1050	2	194	97	2	SBP-box transcription factor;Potassium channel, voltage dependent, Kv1.4;Ribosomal protein P2;Homoserine kinase
		GRMZM2G067624_T02	miR156		734	2	194	97	2
		GRMZM5G878561_T01	miR156	N	2350	1	15	7.5	0	SBP-box transcription factor
		GRMZM2G371033_T01	miR156	N	600	1	15	7.5	0	SBP-box transcription factor; type I hypersensitivity
		GRMZM2G113779_T01	miR156	V	329	2	352	352	0	SBP-box transcription factor
zma-miR156j	5	GRMZM2G067624_T01	miR156	V	1050	2	194	97	2	SBP-box transcription factor;Potassium channel, voltage dependent, Kv1.4;Ribosomal protein P2;Homoserine kinase
		GRMZM2G067624_T02	miR156		734	2	194	97	2
		GRMZM5G878561_T01	miR156	N	2350	0	15	7.5	0	SBP-box transcription factor
		GRMZM2G371033_T01	miR156	N	600	0	15	7.5	0	SBP-box transcription factor; type I hypersensitivity
		GRMZM2G113779_T01	miR156	V	329	2	352	352	0	SBP-box transcription factor
zma-miR156k	5	GRMZM2G067624_T01	miR156	V	1050	2	194	97	2	SBP-box transcription factor;Potassium channel, voltage dependent, Kv1.4;Ribosomal protein P2;Homoserine kinase
		GRMZM2G067624_T02	miR156		734	2	194	97	2
		GRMZM5G878561_T01	miR156	N	2350	1	15	7.5	0	SBP-box transcription factor
		GRMZM2G371033_T01	miR156	N	600	1	15	7.5	0	SBP-box transcription factor; type I hypersensitivity
		GRMZM2G113779_T01	miR156	V	329	2	352	352	0	SBP-box transcription factor
zma-miR160a/b/c/d/g/h	2	GRMZM2G159399_T01	miR160	V	1757	1	1	1	4	Auxin response factor;Transcriptional factor B3
		GRMZM2G153233_T01	miR160	V	1663	1	1	1	4	Auxin response factor;Transcriptional factor B3
zma-miR162	1	GRMZM2G040762_T01	miR162	N	1527	2	1	1	4	DICER-LIKE1
zma-miR167a/b/c/d	2	GRMZM2G078274_T03	miR167	V	2542	4	739	147.8	0	Auxin response factor;Transcriptional factor B3
		GRMZM2G089640_T01	miR167	V	1889	5	162	40.5	0	Auxin response factor
zma-miR167e/f/g/h/i/j	2	GRMZM2G078274_T03	miR167	V	2542	4.5	739	147.8	0	Auxin response factor;Transcriptional factor B3
		GRMZM2G089640_T01	miR167	V	1889	5	162	40.5	0	Auxin response factor
zma-miR171b/d/e/i/j	8	GRMZM2G418899_T01	miR171	V	56	1	3	0.6	2	GRAS transcription factor
		GRMZM2G418899_T02	miR171		56	1	3	0.6	2
		GRMZM2G037792_T01	miR171	V	1333	1	3	0.6	3	GRAS transcription factor
		GRMZM5G825321_T01	miR171	V	518	1	3	0.6	2	GRAS transcription factor
		GRMZM5G825321_T02	miR171		1471	1	3	0.6	2
		GRMZM2G110579_T01	miR171	V	1089	1	5	1.66667	2	GRAS transcription factor
		GRMZM2G098800_T01	miR171	V	931	1	5	1.66667	2	GRAS transcription factor
		GRMZM2G098800_T02	miR171		1402	1	5	1.66667	2
zma-miR171c	8	GRMZM2G418899_T01	miR171	V	56	3	3	0.6	2	GRAS transcription factor
		GRMZM2G418899_T02	miR171		56	3	3	0.6	2
		GRMZM2G037792_T01	miR171	V	1333	3	3	0.6	3	GRAS transcription factor
		GRMZM5G825321_T01	miR171	V	518	3	3	0.6	2	GRAS transcription factor
		GRMZM5G825321_T02	miR171		1471	3	3	0.6	2
		GRMZM2G110579_T01	miR171	V	1089	3	5	1.66667	2	GRAS transcription factor
		GRMZM2G098800_T01	miR171	V	931	3	5	1.66667	2	GRAS transcription factor
		GRMZM2G098800_T02	miR171		1402	3	5	1.66667	2
zma-miR172e	11	GRMZM2G176175_T01	miR172	V	1550	2.5	9	1.8	0	AP2-ERF Pathogenesis-related transcriptional factor and ERF, DNA-binding; istamine H3 receptor;DNA-binding, integrase-type
		GRMZM2G176175_T02	miR172		1553	2.5	9	1.8	0
		GRMZM5G862109_T01	miR172	V	1569	2.5	9	1.8	2	AP2-ERF Pathogenesis-related transcriptional factor and ERF, DNA-binding; DNA-binding, integrase-type
		GRMZM5G862109_T02	miR172		1695	2.5	9	1.8	2
		GRMZM5G862109_T03	miR172		1681	2.5	9	1.8	2
		GRMZM5G879527_T01	miR172	N	2102	4.5	10	2.5	0	AP2-ERF Pathogenesis-related transcriptional factor and ERF, DNA-binding;DNA-binding, integrase-type
		GRMZM5G879527_T02	miR172		1781	4.5	10	2.5	0
		GRMZM5G879527_T03	miR172		2153	4.5	10	2.5	0
		GRMZM5G879527_T04	miR172		1093	4.5	10	2.5	0
		GRMZM2G160730_T01	miR172	V	1607	2	1	0.5	4	AP2-ERF Pathogenesis-related transcriptional factor and ERF, DNA-binding;DNA-binding, integrase-type;
		GRMZM2G160730_T02	miR172		1838	2	1	0.5	4
zma-miR319a/b/c/d	12	GRMZM2G109843_T01	miR319	V	1508	5	148	53.3333	0	MYB domain transcription factor;Homeodomain-like;SANT, DNA-binding
		GRMZM2G109843_T02	miR319		1663	5	148	53.3333	0
		GRMZM2G056612_T01	miR319	N	1745	5	153	70.3333	0	TCP Transcription factor
		GRMZM2G028054_T01	miR319	V	1519	2	22	7.33333	2	MYB domain transcription factor;Homeodomain-like;SANT, DNA-binding
		GRMZM2G028054_T02	miR319		1429	2	22	7.33333	2
		GRMZM2G028054_T03	miR319		1370	2	22	7.33333	2
		GRMZM2G089361_T01	miR319	V	1326	2.5	264	88	0	TCP Transcription factor
		GRMZM2G015037_T01	miR319	N	1745	2.5	1	0.333333	4	MYB domain transcription factor;Homeodomain-like;SANT, DNA-binding
		GRMZM2G015037_T02	miR319		1604	2.5	1	0.333333	4
		AC205574.3_FGT006	miR319	N	1466	2.5	1	0.333333	4	TCP Transcription factor
		GRMZM2G115516_T01	miR319	V	1422	2.5	264	88	0	TCP Transcription factor
		GRMZM2G115516_T02	miR319		815	2.5	264	88	0
zma-miR396c/d	3	GRMZM2G018414_T01	miR396	P	754	1	8	4	2	Glutamine-Leucine-Glutamine, QLQ;WRC
		GRMZM2G018414_T02	miR396		464	1	8	4	2
		GRMZM2G033612_T02	miR396	N	645	1	2	2	2	Glutamine-Leucine-Glutamine, QLQ;WRC
zma-miR529	4	GRMZM5G878561_T01	miR529	N	2346	3.5	3	1.5	2	SBP-box transcription factor
		GRMZM2G131280_T01	miR529	N	1639	5.5	4	0.00136411	1	SBP-box transcription factor
		GRMZM2G371033_T01	miR529	N	596	3.5	3	1.5	2	SBP-box transcription factor; type I hypersensitivity
		GRMZM2G136158_T04	miR529	N	1083	5.5	4	0.00136411	1	SBP-box transcription factor; peroxidase; heme binding
zma-miRs9	1	GRMZM2G467356_T01	miRs9	N	636	3.5	12	12	0	Ferredoxin
a miRNA data from miRBase 19.0; Transcript data from B73 RefGen_v2 cDNAs
b V, previously validated by 5'-RACE and/or genetic experiments; P, previously predicted but not validated; N, not previously predicted. See Tables 3 and 4 for details
