# Supplementary material for: Identification of miRNAs and their target genes in developing maize ears by combined small RNA and degradome sequencing
Source: BMC Genomics. 2014 Jan 14;15:25. doi: 10.1186/1471-2164-15-25 (PMC3901417; doi:10.1186/1471-2164-15-25)
Supplement: Additional file 14: Table S10 — Functional classification of targets regulated by differentially expressed miRNAs based on Gene Ontology (GO). [file 1471-2164-15-25-S14.xlsx]

## Sheet: Table S10
Table S10. Functional classification of targets regulated by differentially expressed miRNAs based on Gene Ontology (GO).
GO_ID	GO_Term	GO_Class1	Pvalue	Adjusted Pvalue2	x1	x2	n	N	EnrichDirect	GOlevl	GeneID
GO:0005634	nucleus	CC	1.01212e-71	2.1052e-69	52	3212	83	39203	Over	5	AC207656.3_FGT002,GRMZM2G005284_T01,GRMZM2G018414_T01,GRMZM2G018414_T02,GRMZM2G028980_T01,GRMZM2G030710_T01,GRMZM2G056120_T01,GRMZM2G067624_T01,GRMZM2G067624_T02,GRMZM2G078274_T01,GRMZM2G078274_T03,GRMZM2G081406_T01,GRMZM2G089640_T01,GRMZM2G098594_T01,GRMZM2G098594_T02,GRMZM2G098594_T06,GRMZM2G113779_T01,GRMZM2G119359_T01,GRMZM2G126018_T01,GRMZM2G126018_T02,GRMZM2G126827_T01,GRMZM2G153233_T01,GRM…
GO:0045449	regulation of transcription	BP	2.4613e-62	2.55976e-60	50	3352	83	39203	Over	6	AC207656.3_FGT002,GRMZM2G005284_T01,GRMZM2G018414_T01,GRMZM2G018414_T02,GRMZM2G028980_T01,GRMZM2G030710_T01,GRMZM2G031983_T01,GRMZM2G056120_T01,GRMZM2G076602_T01,GRMZM2G078274_T01,GRMZM2G078274_T03,GRMZM2G081406_T01,GRMZM2G089640_T01,GRMZM2G098594_T01,GRMZM2G098594_T02,GRMZM2G098594_T06,GRMZM2G119359_T01,GRMZM2G153233_T01,GRMZM2G159399_T01,GRMZM2G160730_T01,GRMZM2G160730_T02,GRMZM2G163975_T01,GRM…
GO:0003677	DNA binding	MF	1.10975e-48	1.44268e-47	55	4899	83	39203	Over	4	AC207656.3_FGT002,GRMZM2G005284_T01,GRMZM2G028054_T01,GRMZM2G028054_T02,GRMZM2G028054_T03,GRMZM2G028980_T01,GRMZM2G030710_T01,GRMZM2G031983_T01,GRMZM2G056120_T01,GRMZM2G067624_T01,GRMZM2G067624_T02,GRMZM2G076602_T01,GRMZM2G078274_T01,GRMZM2G078274_T03,GRMZM2G081406_T01,GRMZM2G089640_T01,GRMZM2G113779_T01,GRMZM2G119359_T01,GRMZM2G126018_T01,GRMZM2G126018_T02,GRMZM2G126827_T01,GRMZM2G153233_T01,GRM…
GO:0009725	response to hormone stimulus	BP	3.12852e-40	3.09872e-39	21	72	83	39203	Over	4	AC207656.3_FGT002,GRMZM2G005284_T01,GRMZM2G028980_T01,GRMZM2G030710_T01,GRMZM2G056120_T01,GRMZM2G078274_T01,GRMZM2G078274_T03,GRMZM2G081406_T01,GRMZM2G089640_T01,GRMZM2G153233_T01,GRMZM2G159399_T01,GRMZM2G390641_T01,GRMZM2G390641_T02,GRMZM2G437460_T01,GRMZM2G437460_T02,GRMZM2G475882_T01,GRMZM2G475882_T02,GRMZM5G808366_T01,GRMZM5G874163_T01,GRMZM5G874163_T02,GRMZM5G874163_T03
GO:0090304	nucleic acid metabolic process	BP	8.1495e-37	7.70498e-36	51	5269	83	39203	Over	5	AC207656.3_FGT002,GRMZM2G005284_T01,GRMZM2G018414_T01,GRMZM2G018414_T02,GRMZM2G028980_T01,GRMZM2G030710_T01,GRMZM2G031983_T01,GRMZM2G040762_T01,GRMZM2G056120_T01,GRMZM2G076602_T01,GRMZM2G078274_T01,GRMZM2G078274_T03,GRMZM2G081406_T01,GRMZM2G089640_T01,GRMZM2G098594_T01,GRMZM2G098594_T02,GRMZM2G098594_T06,GRMZM2G119359_T01,GRMZM2G153233_T01,GRMZM2G159399_T01,GRMZM2G160730_T01,GRMZM2G160730_T02,GRM…
GO:0010467	gene expression	BP	1.2818e-33	1.15919e-32	53	6042	83	39203	Over	4	AC207656.3_FGT002,GRMZM2G005284_T01,GRMZM2G018414_T01,GRMZM2G018414_T02,GRMZM2G028980_T01,GRMZM2G030710_T01,GRMZM2G031983_T01,GRMZM2G040762_T01,GRMZM2G056120_T01,GRMZM2G067624_T01,GRMZM2G067624_T02,GRMZM2G076602_T01,GRMZM2G078274_T01,GRMZM2G078274_T03,GRMZM2G081406_T01,GRMZM2G089640_T01,GRMZM2G098594_T01,GRMZM2G098594_T02,GRMZM2G098594_T06,GRMZM2G119359_T01,GRMZM2G153233_T01,GRMZM2G159399_T01,GRM…
GO:0065007	biological regulation	BP	2.11452e-33	1.83258e-32	54	6281	83	39203	Over	2	AC207656.3_FGT002,GRMZM2G005284_T01,GRMZM2G018414_T01,GRMZM2G018414_T02,GRMZM2G028980_T01,GRMZM2G030710_T01,GRMZM2G031983_T01,GRMZM2G056120_T01,GRMZM2G067624_T01,GRMZM2G067624_T02,GRMZM2G076602_T01,GRMZM2G078274_T01,GRMZM2G078274_T03,GRMZM2G081406_T01,GRMZM2G089640_T01,GRMZM2G098594_T01,GRMZM2G098594_T02,GRMZM2G098594_T06,GRMZM2G119359_T01,GRMZM2G153233_T01,GRMZM2G159399_T01,GRMZM2G160730_T01,GRM…
GO:0034645	cellular macromolecule biosynthetic process	BP	6.41022e-32	4.93824e-31	52	6057	83	39203	Over	5	AC207656.3_FGT002,GRMZM2G005284_T01,GRMZM2G018414_T01,GRMZM2G018414_T02,GRMZM2G028980_T01,GRMZM2G030710_T01,GRMZM2G031983_T01,GRMZM2G056120_T01,GRMZM2G067624_T01,GRMZM2G067624_T02,GRMZM2G076602_T01,GRMZM2G078274_T01,GRMZM2G078274_T03,GRMZM2G081406_T01,GRMZM2G089640_T01,GRMZM2G098594_T01,GRMZM2G098594_T02,GRMZM2G098594_T06,GRMZM2G119359_T01,GRMZM2G153233_T01,GRMZM2G159399_T01,GRMZM2G160730_T01,GRM…
GO:0034641	cellular nitrogen compound metabolic process	BP	5.53785e-29	3.5996e-28	54	6939	83	39203	Over	4	AC207656.3_FGT002,GRMZM2G005284_T01,GRMZM2G015037_T01,GRMZM2G018414_T01,GRMZM2G018414_T02,GRMZM2G028980_T01,GRMZM2G030710_T01,GRMZM2G031983_T01,GRMZM2G040762_T01,GRMZM2G056120_T01,GRMZM2G067624_T01,GRMZM2G067624_T02,GRMZM2G076602_T01,GRMZM2G078274_T01,GRMZM2G078274_T03,GRMZM2G081406_T01,GRMZM2G089640_T01,GRMZM2G098594_T01,GRMZM2G098594_T02,GRMZM2G098594_T06,GRMZM2G119359_T01,GRMZM2G153233_T01,GRM…
GO:0003676	nucleic acid binding	MF	3.80094e-26	2.32528e-25	57	8197	83	39203	Over	3	AC207656.3_FGT002,GRMZM2G005284_T01,GRMZM2G028054_T01,GRMZM2G028054_T02,GRMZM2G028054_T03,GRMZM2G028980_T01,GRMZM2G030710_T01,GRMZM2G031983_T01,GRMZM2G040762_T01,GRMZM2G056120_T01,GRMZM2G067624_T01,GRMZM2G067624_T02,GRMZM2G076602_T01,GRMZM2G078274_T01,GRMZM2G078274_T03,GRMZM2G081406_T01,GRMZM2G089640_T01,GRMZM2G113779_T01,GRMZM2G119359_T01,GRMZM2G126018_T01,GRMZM2G126018_T02,GRMZM2G126827_T01,GRM…
GO:0044424	intracellular part	CC	6.00618e-25	3.56939e-24	55	7930	83	39203	Over	3	AC207656.3_FGT002,GRMZM2G005284_T01,GRMZM2G018414_T01,GRMZM2G018414_T02,GRMZM2G028980_T01,GRMZM2G030710_T01,GRMZM2G056120_T01,GRMZM2G067624_T01,GRMZM2G067624_T02,GRMZM2G078274_T01,GRMZM2G078274_T03,GRMZM2G081406_T01,GRMZM2G089640_T01,GRMZM2G098594_T01,GRMZM2G098594_T02,GRMZM2G098594_T06,GRMZM2G113779_T01,GRMZM2G119359_T01,GRMZM2G124744_T01,GRMZM2G124744_T02,GRMZM2G124744_T03,GRMZM2G126018_T01,GRM…
GO:0016070	RNA metabolic process	BP	5.27903e-24	3.05011e-23	32	3121	83	39203	Over	5	AC207656.3_FGT002,GRMZM2G005284_T01,GRMZM2G028980_T01,GRMZM2G030710_T01,GRMZM2G031983_T01,GRMZM2G040762_T01,GRMZM2G056120_T01,GRMZM2G076602_T01,GRMZM2G078274_T01,GRMZM2G078274_T03,GRMZM2G081406_T01,GRMZM2G119359_T01,GRMZM2G153233_T01,GRMZM2G159399_T01,GRMZM2G160730_T01,GRMZM2G160730_T02,GRMZM2G174784_T01,GRMZM2G174784_T02,GRMZM2G174784_T03,GRMZM2G176175_T01,GRMZM2G176175_T02,GRMZM2G390641_T01,GRM…
GO:0044249	cellular biosynthetic process	BP	5.56375e-24	3.12773e-23	53	7619	83	39203	Over	4	AC207656.3_FGT002,GRMZM2G005284_T01,GRMZM2G015037_T01,GRMZM2G018414_T01,GRMZM2G018414_T02,GRMZM2G028980_T01,GRMZM2G030710_T01,GRMZM2G031983_T01,GRMZM2G056120_T01,GRMZM2G067624_T01,GRMZM2G067624_T02,GRMZM2G076602_T01,GRMZM2G078274_T01,GRMZM2G078274_T03,GRMZM2G081406_T01,GRMZM2G089640_T01,GRMZM2G098594_T01,GRMZM2G098594_T02,GRMZM2G098594_T06,GRMZM2G119359_T01,GRMZM2G153233_T01,GRMZM2G159399_T01,GRM…
GO:0050896	response to stimulus	BP	8.06317e-23	4.41353e-22	33	3421	83	39203	Over	2	AC207656.3_FGT002,GRMZM2G005284_T01,GRMZM2G028980_T01,GRMZM2G030710_T01,GRMZM2G031983_T01,GRMZM2G056120_T01,GRMZM2G067624_T01,GRMZM2G067624_T02,GRMZM2G078274_T01,GRMZM2G078274_T03,GRMZM2G081406_T01,GRMZM2G089640_T01,GRMZM2G136158_T04,GRMZM2G153233_T01,GRMZM2G159399_T01,GRMZM2G174784_T01,GRMZM2G174784_T02,GRMZM2G174784_T03,GRMZM2G178261_T01,GRMZM2G178261_T04,GRMZM2G178261_T05,GRMZM2G371033_T01,GRM…
GO:0005622	intracellular	CC	4.66656e-21	2.42661e-20	57	9403	83	39203	Over	3	AC207656.3_FGT002,GRMZM2G005284_T01,GRMZM2G018414_T01,GRMZM2G018414_T02,GRMZM2G028980_T01,GRMZM2G030710_T01,GRMZM2G040762_T01,GRMZM2G056120_T01,GRMZM2G067624_T01,GRMZM2G067624_T02,GRMZM2G078274_T01,GRMZM2G078274_T03,GRMZM2G081406_T01,GRMZM2G089640_T01,GRMZM2G098594_T01,GRMZM2G098594_T02,GRMZM2G098594_T06,GRMZM2G113779_T01,GRMZM2G119359_T01,GRMZM2G124744_T01,GRMZM2G124744_T02,GRMZM2G124744_T03,GRM…
GO:0042221	response to chemical stimulus	BP	5.7331e-21	2.9085e-20	22	626	83	39203	Over	3	AC207656.3_FGT002,GRMZM2G005284_T01,GRMZM2G028980_T01,GRMZM2G030710_T01,GRMZM2G056120_T01,GRMZM2G078274_T01,GRMZM2G078274_T03,GRMZM2G081406_T01,GRMZM2G089640_T01,GRMZM2G136158_T04,GRMZM2G153233_T01,GRMZM2G159399_T01,GRMZM2G390641_T01,GRMZM2G390641_T02,GRMZM2G437460_T01,GRMZM2G437460_T02,GRMZM2G475882_T01,GRMZM2G475882_T02,GRMZM5G808366_T01,GRMZM5G874163_T01,GRMZM5G874163_T02,GRMZM5G874163_T03
GO:0006355	regulation of transcription, DNA-dependent	BP	5.12962e-18	2.54038e-17	31	2208	83	39203	Over	6	AC207656.3_FGT002,GRMZM2G005284_T01,GRMZM2G028980_T01,GRMZM2G030710_T01,GRMZM2G031983_T01,GRMZM2G056120_T01,GRMZM2G076602_T01,GRMZM2G078274_T01,GRMZM2G078274_T03,GRMZM2G081406_T01,GRMZM2G119359_T01,GRMZM2G153233_T01,GRMZM2G159399_T01,GRMZM2G160730_T01,GRMZM2G160730_T02,GRMZM2G174784_T01,GRMZM2G174784_T02,GRMZM2G174784_T03,GRMZM2G176175_T01,GRMZM2G176175_T02,GRMZM2G390641_T01,GRMZM2G390641_T02,GRM…
GO:0044260	cellular macromolecule metabolic process	BP	4.12203e-16	1.9486e-15	57	10983	83	39203	Over	4	AC207656.3_FGT002,GRMZM2G005284_T01,GRMZM2G018414_T01,GRMZM2G018414_T02,GRMZM2G028980_T01,GRMZM2G030710_T01,GRMZM2G031983_T01,GRMZM2G040762_T01,GRMZM2G056120_T01,GRMZM2G056612_T01,GRMZM2G067624_T01,GRMZM2G067624_T02,GRMZM2G076602_T01,GRMZM2G078274_T01,GRMZM2G078274_T03,GRMZM2G081406_T01,GRMZM2G089640_T01,GRMZM2G098594_T01,GRMZM2G098594_T02,GRMZM2G098594_T06,GRMZM2G109843_T01,GRMZM2G109843_T02,GRM…
GO:0044464	cell part	CC	5.24638e-12	2.3218e-11	60	13914	83	39203	Over	2	AC207656.3_FGT002,GRMZM2G005284_T01,GRMZM2G018414_T01,GRMZM2G018414_T02,GRMZM2G028980_T01,GRMZM2G030710_T01,GRMZM2G040762_T01,GRMZM2G056120_T01,GRMZM2G067624_T01,GRMZM2G067624_T02,GRMZM2G076602_T01,GRMZM2G078274_T01,GRMZM2G078274_T03,GRMZM2G081406_T01,GRMZM2G089640_T01,GRMZM2G098594_T01,GRMZM2G098594_T02,GRMZM2G098594_T06,GRMZM2G113779_T01,GRMZM2G119359_T01,GRMZM2G124744_T01,GRMZM2G124744_T02,GRM…
GO:0044237	cellular metabolic process	BP	2.01338e-11	8.72465e-11	61	14635	83	39203	Over	3	AC207656.3_FGT002,GRMZM2G005284_T01,GRMZM2G015037_T01,GRMZM2G018414_T01,GRMZM2G018414_T02,GRMZM2G028980_T01,GRMZM2G030710_T01,GRMZM2G031983_T01,GRMZM2G040762_T01,GRMZM2G056120_T01,GRMZM2G056612_T01,GRMZM2G067624_T01,GRMZM2G067624_T02,GRMZM2G076602_T01,GRMZM2G078274_T01,GRMZM2G078274_T03,GRMZM2G081406_T01,GRMZM2G089640_T01,GRMZM2G098594_T01,GRMZM2G098594_T02,GRMZM2G098594_T06,GRMZM2G109843_T01,GRM…
GO:0005488	binding	MF	9.44897e-09	3.93077e-08	77	24129	83	39203	Over	2	AC207656.3_FGT002,GRMZM2G005284_T01,GRMZM2G018414_T01,GRMZM2G018414_T02,GRMZM2G028054_T01,GRMZM2G028054_T02,GRMZM2G028054_T03,GRMZM2G028980_T01,GRMZM2G030710_T01,GRMZM2G031983_T01,GRMZM2G040762_T01,GRMZM2G056120_T01,GRMZM2G056612_T01,GRMZM2G067624_T01,GRMZM2G067624_T02,GRMZM2G076602_T01,GRMZM2G078274_T01,GRMZM2G078274_T03,GRMZM2G081406_T01,GRMZM2G089640_T01,GRMZM2G098594_T01,GRMZM2G098594_T02,GRM…
GO:0044238	primary metabolic process	BP	1.39381e-07	5.68455e-07	58	16030	83	39203	Over	3	AC207656.3_FGT002,GRMZM2G005284_T01,GRMZM2G015037_T01,GRMZM2G018414_T01,GRMZM2G018414_T02,GRMZM2G028980_T01,GRMZM2G030710_T01,GRMZM2G031983_T01,GRMZM2G040762_T01,GRMZM2G056120_T01,GRMZM2G056612_T01,GRMZM2G067624_T01,GRMZM2G067624_T02,GRMZM2G076602_T01,GRMZM2G078274_T01,GRMZM2G078274_T03,GRMZM2G081406_T01,GRMZM2G089640_T01,GRMZM2G098594_T01,GRMZM2G098594_T02,GRMZM2G098594_T06,GRMZM2G109843_T01,GRM…
GO:0003700	sequence-specific DNA binding transcription factor activity	MF	3.56657e-05	0.000139971	12	1390	83	39203	Over	2	GRMZM2G031983_T01,GRMZM2G076602_T01,GRMZM2G160730_T01,GRMZM2G160730_T02,GRMZM2G174784_T01,GRMZM2G174784_T02,GRMZM2G174784_T03,GRMZM2G176175_T01,GRMZM2G176175_T02,GRMZM5G862109_T01,GRMZM5G862109_T02,GRMZM5G862109_T03
GO:0008152	metabolic process	BP	5.36937e-05	0.00020682	62	20374	83	39203	Over	2	AC207656.3_FGT002,GRMZM2G005284_T01,GRMZM2G015037_T01,GRMZM2G018414_T01,GRMZM2G018414_T02,GRMZM2G028980_T01,GRMZM2G030710_T01,GRMZM2G031983_T01,GRMZM2G040762_T01,GRMZM2G056120_T01,GRMZM2G056612_T01,GRMZM2G067624_T01,GRMZM2G067624_T02,GRMZM2G076602_T01,GRMZM2G078274_T01,GRMZM2G078274_T03,GRMZM2G081406_T01,GRMZM2G089640_T01,GRMZM2G098594_T01,GRMZM2G098594_T02,GRMZM2G098594_T06,GRMZM2G109843_T01,GRM…
GO:0016818	hydrolase activity, acting on acid anhydrides, in phosphorus-containing anhydrides	MF	0.000232389	0.000878852	13	1958	83	39203	Over	5	GRMZM2G018414_T01,GRMZM2G018414_T02,GRMZM2G040762_T01,GRMZM2G098594_T01,GRMZM2G098594_T02,GRMZM2G098594_T06,GRMZM2G124744_T01,GRMZM2G124744_T02,GRMZM2G124744_T03,GRMZM2G178261_T01,GRMZM2G178261_T02,GRMZM2G178261_T03,GRMZM2G178261_T04
GO:0019202	amino acid kinase activity	MF	0.000301398	0.00109984	3	61	83	39203	Over	6	GRMZM2G015037_T01,GRMZM2G067624_T01,GRMZM2G067624_T02
GO:0004427	inorganic diphosphatase activity	MF	0.0007183	0.00253231	3	82	83	39203	Over	7	GRMZM2G124744_T01,GRMZM2G124744_T02,GRMZM2G124744_T03
GO:0004413	homoserine kinase activity	MF	0.000905993	0.00314078	2	21	83	39203	Over	6	GRMZM2G067624_T01,GRMZM2G067624_T02
GO:0006566	threonine metabolic process	BP	0.00128718	0.00438908	2	25	83	39203	Over	7	GRMZM2G067624_T01,GRMZM2G067624_T02
GO:0042309	homoiothermy	BP	0.00396951	0.012142	10	1758	83	39203	Over	5	GRMZM2G031983_T01,GRMZM2G067624_T01,GRMZM2G067624_T02,GRMZM2G174784_T01,GRMZM2G174784_T02,GRMZM2G174784_T03,GRMZM2G178261_T01,GRMZM2G178261_T04,GRMZM2G178261_T05,GRMZM2G467356_T01
GO:0050825	ice binding	MF	0.00396951	0.012142	10	1758	83	39203	Over	4	GRMZM2G031983_T01,GRMZM2G067624_T01,GRMZM2G067624_T02,GRMZM2G174784_T01,GRMZM2G174784_T02,GRMZM2G174784_T03,GRMZM2G178261_T01,GRMZM2G178261_T04,GRMZM2G178261_T05,GRMZM2G467356_T01
GO:0050826	response to freezing	BP	0.00396951	0.012142	10	1758	83	39203	Over	5	GRMZM2G031983_T01,GRMZM2G067624_T01,GRMZM2G067624_T02,GRMZM2G174784_T01,GRMZM2G174784_T02,GRMZM2G174784_T03,GRMZM2G178261_T01,GRMZM2G178261_T04,GRMZM2G178261_T05,GRMZM2G467356_T01
1MF: Molecular Functions; BP: Biological Processes; CC: Cellular Component.
2Adjusted P value, based on Benjamini and Hochberg correction applied on hypergeometric test is given.
