# Supplementary material for: Identification of miRNAs and their target genes in developing maize ears by combined small RNA and degradome sequencing
Source: BMC Genomics. 2014 Jan 14;15:25. doi: 10.1186/1471-2164-15-25 (PMC3901417; doi:10.1186/1471-2164-15-25)
Supplement: Additional file 15: Table S11 — Primers of stem-loop qRT-PCR assay used for 12 randomly selected miRNAs in this study. [file 1471-2164-15-25-S15.xlsx]

## Sheet: Table S8
Table S8. Primers of stem-loop qRT-PCR assay used for 12 randomly selected miRNAs in this study.
miRNA ID	Primer/probe	Sequence
zma-miR164a	RT	GTCGTATCCAGTGCAGGGTCCGAGGTATTCGCACTGGATACGACTGCACG
	Forward primer	ACTGGAGAAGCAGGGCA
	Reverse primer	GTGCAGGGTCCGAGGT
zma-miR164e	RT	GTCGTATCCAGTGCAGGGTCCGAGGTATTCGCACTGGATACGACCTCACG
	Forward primer	GCCTGGAGAAGCAGGACA
	Reverse primer	GTGCAGGGTCCGAGGT
zma-miR159a	RT	GTCGTATCCAGTGCAGGGTCCGAGGTATTCGCACTGGATACGACCAGAGC
	Forward primer	GCCTTTGGATTGAAGGGA
	Reverse primer	GTGCAGGGTCCGAGGT
zma-miR171c	RT	GTCGTATCCAGTGCAGGGTCCGAGGTATTCGCACTGGATACGACGATATT
	Forward primer	CTGATTGAGCCGTGCC
	Reverse primer	GTGCAGGGTCCGAGGT
zma-miR396c	RT	GTCGTATCCAGTGCAGGGTCCGAGGTATTCGCACTGGATACGACAGTTCA
	Forward primer	GCCTTCCACAGGCTTTCT
	Reverse primer	GTGCAGGGTCCGAGGT
zma-miR398	RT	GTCGTATCCAGTGCAGGGTCCGAGGTATTCGCACTGGATACGACCGGGGG
	Forward primer	GCCTGTGTTCTCAGGTCG
	Reverse primer	GTGCAGGGTCCGAGGT
zma-miR408b	RT	GTCGTATCCAGTGCAGGGTCCGAGGTATTCGCACTGGATACGACGCCAGG
	Forward primer	GCCTGCACTGCCTCTTC
	Reverse primer	GTGCAGGGTCCGAGGT
zma-miR528b	RT	GTCGTATCCAGTGCAGGGTCCGAGGTATTCGCACTGGATACGACCTCCTC
	Forward primer	ATGGAAGGGGCATGCA
	Reverse primer	GTGCAGGGTCCGAGGT
zma-miR528b*	RT	GTCGTATCCAGTGCAGGGTCCGAGGTATTCGCACTGGATACGACAATGGA
	Forward primer	CCCTGTGCCTGCCTCT
	Reverse primer	GTGCAGGGTCCGAGGT
zma-miR827	RT	GTCGTATCCAGTGCAGGGTCCGAGGTATTCGCACTGGATACGACTGTTTG
	Forward primer	CGCCTTAGATGACCATCAG
	Reverse primer	GTGCAGGGTCCGAGGT
zma-miRs7	RT	GTCGTATCCAGTGCAGGGTCCGAGGTATTCGCACTGGATACGACTAGCCC
	Forward primer	ACTTGGAGGGGATTGAGG
	Reverse primer	GTGCAGGGTCCGAGGT
zma-miRs9	RT	GTCGTATCCAGTGCAGGGTCCGAGGTATTCGCACTGGATACGACCACCAT
	Forward primer	CCTTAGGCTCGGGGACT
	Reverse primer	GTGCAGGGTCCGAGGT
